# Supplementary material for: Rocket Science: The Effect of Spaceflight on Germination Physiology, Ageing, and Transcriptome of Eruca sativa Seeds
Source: Life (Basel). 2020 Apr 24;10(4):49. doi: 10.3390/life10040049 (PMC7235897; doi:10.3390/life10040049)
Supplement: Supplementary file 1 [file life-10-00049-s001.zip]

Archive with 5 entries (4 files):
- life-754952 suppl/
- life-754952 suppl/Instructions for Excel expression viewer.docx
- life-754952 suppl/life-754952-suppl-figures.docx
- life-754952 suppl/Rocket Science Expression Viewer.xlsx
- life-754952 suppl/Supplementary Tables S1 and S2.xlsx
