# Supplementary material for: Rocket Science: The Effect of Spaceflight on Germination Physiology, Ageing, and Transcriptome of Eruca sativa Seeds
Source: Life (Basel). 2020 Apr 24;10(4):49. doi: 10.3390/life10040049 (PMC7235897; doi:10.3390/life10040049)
Supplement: Supplementary file 1 [file life-10-00049-s001.zip › life-754952 suppl/Rocket Science Expression Viewer.xlsx]

## Sheet: Graph and List select
	Query ID
	Means	Control	15d aged	Ses	Control	15d aged
	Black	237.459	190.393	Black	0.233588	1.66341
	Red	219.448	200.231	Red	3.00702	1.32625
	Blue	206.067	195.063	Blue	0.342158	0.92054
Rocket Science, Chandler et al., 2020
							1) Select gene list*							*Due to processing time, may be recommended to disable automatic calculations and use 'F9'
							Earth-WS - Down in CAAT
							2) Select summary stat to plot (left), or view individual genes
							Mean
							3) Select individual gene from list below, or paste gene ID below
							Select gene
							3) View list of genes
																				Selectlist
							Selected gene nearest BLAST hit:													Mean of Gene List: Earth-WS - Down in CAAT
																				List
																						Graphpad plot
	Black	Control																					Earth (ws) Dry			Earth Dry			Space Dry			Earth (ws) CAT			Earth CAT			Space CAT
	Red	Packaged seeds not sent to space																		=		Earth (ws)	237.459	0.233588								190.393	1.66341
	Blue	Packaged seeds sent to space																				Earth				219.448	3.00702								200.231	1.32625
																						Space							206.067	0.342158								195.063	0.92054
	Comparison		NOISeqBIO 0.9 DEG? (works for single Gene IDs only)				Sample name key
	Black ds	Black 15d	(is list)	CAAT effect on Earth-WS seeds	Dry vs. Aged		Black ds	Earth-WS (dry seed)
	Red ds	Red 15d	(is list)	CAAT effect on Earth seeds			Red ds	Earth (dry seed)
	Blue ds	Blue 15d	(is list)	CAAT effect on Space seeds			Blue ds	Space (dry seed)
	Black ds	Blue ds	(is list)	Effect of packaging and space	Dry seed comparisons		Black 15d	Earth-WS (CAAT)
	Red ds	Blue ds	(is list)	Effect of space			Red 15d	Earth (CAAT)
	Black ds	Red ds	(is list)	Effect of packaging			Blue 15d	Space (CAAT)
	Black 15d	Blue 15d	(is list)	Effect of packaging and space	CAAT seed comparisons
	Red 15d	Blue 15d	(is list)	Effect of space
	Black 15d	Red 15d	(is list)	Effect of packaging
Normalised counts ±SE

## Sheet: See List
				26	32	29	27	31	28	24	30	25
				black_ds_black_15d	red_ds_red_15d	blue_ds_blue_15d	black_ds_blue_ds	red_ds_blue_ds	black_ds_red_ds	black_15d_blue_15d	red_15d_blue_15d	black_15d_red_15d
				26	32	29	27	31	28	24	30	25
List
Back to Graph and List select		Rocket Science, Chandler et al., 2020		Significant fold-change (NOIseqBIO 0.9)											Z-score of average								RPKM
	Select list on page 1			Dry vs. CAAT			Dry seed comparisons			CAAT seed comparisons					'Control'		Packaged		Packaged + Space
	Earth-WS - Down in CAAT			CAAT effect on Earth-WS seeds	CAAT effect on Earth seeds	CAAT effect on Space seeds	Effect of packaging and space	Effect of space	Effect of packaging	Effect of packaging and space	Effect of space	Effect of packaging			Non-aged	Aged	Non-aged	Aged	Non-aged	Aged			'Control'		Packaged seeds		Packaged and space-traveled seeds
			vs.	Black 15d	Red 15d	Blue 15d	Blue ds	Blue ds	Red ds	Blue 15d	Blue 15d	Red 15d											Non-aged	aged	Non-aged	aged	Non-aged	aged
	Gene_ID	BLAST hit		Black ds	Red ds	Blue ds	Black ds	Red ds	Black ds	Black 15d	Red 15d	Black 15d			Black ds	Black 15d	Red ds	Red 15d	Blue ds	Blue 15d			Black ds	Black 15d	Red ds	Red 15d	Blue ds	Blue 15d		Mean	SD	Count
		#DEGs in chosen list		1006	451	328	496	206	300	151	17	168																	space effect
																							CAT effect	-0.198208	CAT effect	-0.0875674	CAT effect	-0.0533967	-0.0609764
			Mean	-0.381062	-0.250548	-0.10466	-0.35901	-0.179198	-0.333255	0.317768	-0.286357	0.301653		Mean	1.20141	-0.858022	0.387958	-0.284714	-0.116438	-0.330192		Sum	238884	191535	220764	201433	207303	196234				1006
#
1	TRINITY_DN100011_c0_g2	40S ribosomal protein S15a-1 isoform X2 [Setaria italica]		-0.469745	0.0646903		-0.413633		-0.304982			0.334981			1.61314	-0.965728	-0.155065	0.785576	-0.699978	-0.577942			574.236	414.652	464.817	523.025	431.097	438.649		474.413	61.8818
2	TRINITY_DN100669_c0_g1	PREDICTED: 40S ribosomal protein S19-1 [Brassica rapa]		-0.576965	-0.378647	-0.234027	-0.378136	-0.291711				0.128114			1.42668	-0.864534	1.02251	-0.431814	-0.175988	-0.976844			554.339	371.614	522.107	406.124	426.526	362.657		440.561	79.7506
3	TRINITY_DN100983_c1_g2	40S ribosomal protein S16-3-like [Brassica napus]		-0.37103			-0.33525		-0.273381			0.127409			1.93669	-0.769904	-0.123618	0.0821986	-0.538154	-0.587215			1021.96	790.213	845.551	863.174	810.057	805.856		856.136	85.6244
4	TRINITY_DN101186_c0_g2	PREDICTED: ubiquitin-conjugating enzyme E2 14 [Brassica oleracea var. oleracea]		-0.745523	-0.720558	-0.458878	-0.235014	-0.258679							1.09792	-0.957944	1.18217	-0.807023	0.332103	-0.84723			2581.65	1539.83	2624.34	1616.31	2193.57	1595.93		2025.27	506.755
5	TRINITY_DN102151_c0_g4	PREDICTED: uncharacterized protein LOC103846883 [Brassica rapa]		-1.02576	0.177906		-0.739078	0.241571	-0.980648			0.333098			1.96566	-0.750522	-0.667255	-0.0696171	-0.17419	-0.30408			194.706	95.6304	98.6677	120.467	116.653	111.915		123.006	36.476
6	TRINITY_DN102656_c0_g3	PREDICTED: uncharacterized RNA-binding protein C1827.05c-like [Brassica oleracea var. oleracea]		-0.444995	-0.236516	-0.304845	-0.114995				-0.173713	0.198867			1.11503	-1.1913	0.953893	-0.247876	0.449281	-1.07903			604.793	444.273	593.578	509.935	558.457	452.087		527.187	69.5997
7	TRINITY_DN102683_c2_g3	PREDICTED: 60S ribosomal protein L12-2 [Brassica rapa]		-0.491238			-0.395349		-0.363224						1.99627	-0.733892	-0.109399	-0.47322	-0.271358	-0.408396			360.355	256.362	280.149	266.291	273.98	268.76		284.316	38.0906
8	TRINITY_DN104712_c0_g3	hypothetical protein AALP_AA8G194800 [Arabis alpina]		-0.829623	-0.200306	-0.312732	-0.796233		-0.724781	-0.279342					1.9691	-0.290072	-0.0709731	-0.584283	-0.222014	-0.801753			1766.95	994.222	1069.16	893.589	1017.5	819.205		1093.44	342.042
9	TRINITY_DN104830_c0_g2	PREDICTED: 30S ribosomal protein S20, chloroplastic-like [Raphanus sativus]		-0.481891	-0.324202	-0.330532	-0.207545								1.35798	-0.794794	0.884495	-0.787715	0.342172	-1.00214			376.814	269.813	353.28	270.165	326.324	259.507		309.317	49.7036
10	TRINITY_DN105172_c1_g2	PREDICTED: late seed maturation protein P8B6 [Brassica oleracea var. oleracea]		-0.405714	0.175906		-0.435687		-0.570924			0.266964			1.58966	-0.38464	-1.04245	0.851167	-0.509642	-0.504088			1582.66	1194.69	1065.43	1437.54	1170.13	1171.22		1270.28	196.51
11	TRINITY_DN105507_c1_g3	hypothetical protein ARALYDRAFT_893546 [Arabidopsis lyrata subsp. lyrata]		-1.09336	-0.283902		-0.864536		-0.710951						1.97742	-0.684335	0.0282751	-0.535502	-0.280788	-0.50507			258.998	121.384	158.227	129.079	142.248	130.652		156.765	51.7005
12	TRINITY_DN105553_c0_g2	hypothetical protein AXX17_AT4G27120 [Arabidopsis thaliana]		-1.45844			-1.12118	0.35991	-1.48109	0.431774					1.99374	-0.625809	-0.649148	-0.384616	-0.231169	-0.102997			48.6369	17.6982	17.4226	20.5469	22.3592	23.873		25.0895	11.8107
13	TRINITY_DN105936_c0_g2	hypothetical protein CARUB_v10018151mg [Capsella rubella]		-0.436447	-0.428132		-0.259099	-0.347857							1.00061	-0.962532	1.4778	-0.721912	-0.235645	-0.558325			225.833	166.879	240.163	174.105	188.708	179.018		195.784	30.03
14	TRINITY_DN107399_c3_g3	PREDICTED: ubiquitin-40S ribosomal protein S27a-3 [Brassica rapa]		-0.438214	-0.183702		-0.366691	-0.14623	-0.220461	0.114327		0.115177			1.85062	-0.973851	0.322662	-0.312487	-0.569385	-0.317562			1326.95	979.349	1138.91	1060.74	1029.12	1060.12		1099.2	123.066
15	TRINITY_DN107500_c1_g1	PREDICTED: 14-3-3-like protein GF14 lambda [Brassica rapa]		-0.44473	-0.244811		-0.372179		-0.156073						1.68685	-0.795331	0.727433	-0.360502	-0.44077	-0.817678			262.024	192.515	235.157	204.691	202.444	191.889		214.787	28.0033
16	TRINITY_DN107594_c0_g1	60S ribosomal protein L17-1-like [Brassica napus]		-0.331873			-0.449098	-0.383425			-0.250174	0.230503			1.21919	-0.65609	0.813099	0.599989	-1.22191	-0.754277			603.694	479.638	576.83	562.732	442.207	473.142		523.041	66.1536
17	TRINITY_DN107830_c0_g2	hypothetical protein EUTSA_v10009901mg, partial [Eutrema salsugineum]		-1.07163			-0.657816		-0.880877	0.567002					1.85189	-0.976186	-0.613343	-0.398426	-0.123494	0.259556			104.6	49.7666	56.8017	60.9688	66.2994	73.7263		68.6938	19.3889
18	TRINITY_DN76253_c0_g1	PREDICTED: putative cytochrome c oxidase subunit 5C-4 [Brassica rapa]		-0.305189			-0.193176		-0.180646						1.86708	-0.996782	0.0992871	-0.311256	-0.0153153	-0.643014			1363.5	1103.53	1203.03	1165.76	1192.63	1135.65		1194.02	90.7763
19	TRINITY_DN79986_c0_g1	PREDICTED: pleckstrin homology domain-containing protein 1 [Brassica rapa]		-0.498842	-0.390505	-0.270004	-0.231038								1.39728	-0.899297	0.907407	-0.73235	0.234727	-0.90777			506.727	358.598	475.13	369.366	431.742	358.051		416.602	64.4998
20	TRINITY_DN95098_c0_g1	PREDICTED: calvin cycle protein CP12-1, chloroplastic-like [Raphanus sativus]		-0.795409	-0.52578	-0.471175	-0.373635	-0.137966	-0.235669						1.52957	-0.804302	0.699655	-0.786939	0.273124	-0.91111			1166.15	671.912	990.401	675.589	900.076	649.294		842.237	211.767
21	TRINITY_DN95368_c0_g5	BnaC02g12080D [Brassica napus]		-0.757865	-0.324126	-0.179731	-0.479845		-0.330933			0.196463			1.79459	-0.979916	0.402837	-0.394143	-0.126547	-0.696824			239.401	141.574	190.329	162.228	171.663	151.556		176.125	35.2589
22	TRINITY_DN96510_c2_g3	hypothetical protein GLYMA_19G195500 [Glycine max]		-0.656017			-0.449162		-0.474228	0.269047		0.212309			1.90772	-1.0519	-0.36156	-0.236891	-0.259364	0.00199496			230.854	146.507	166.181	169.734	169.093	176.542		176.485	28.4995
23	TRINITY_DN97608_c2_g1	protein AE7-like 2 [Arabidopsis lyrata subsp. lyrata]		-0.289853	-0.313497	0.0878067	-0.329386	-0.310408							1.33073	-0.573263	1.19403	-0.864842	-0.804547	-0.282103			1620.6	1325.62	1599.42	1280.45	1289.79	1370.73		1414.44	154.923
24	TRINITY_DN97855_c2_g1	hypothetical protein EUTSA_v10022439mg [Eutrema salsugineum]		-0.476564		0.124886	-0.445763	-0.195392	-0.250371	0.155687		0.166906			1.81464	-0.972288	0.236283	-0.0990376	-0.818645	-0.160956			811.719	583.372	682.396	654.922	595.961	649.849		663.037	81.9349
25	TRINITY_DN99234_c0_g1	PREDICTED: 40S ribosomal protein S29-like [Brassica rapa]		-0.487674	-0.223532		-0.35239		-0.178709			0.152582			1.69851	-0.96588	0.61625	-0.226836	-0.314597	-0.807443			505.466	360.485	446.576	400.7	395.925	369.107		413.043	54.4144
26	TRINITY_DN96411_c0_g3	hypothetical protein POPTR_009G118900v3 [Populus trichocarpa]		-0.428385	-0.208031	0.149334	-0.418354	-0.268142	-0.150212	0.159366		0.154513			1.6272	-1.01158	0.611555	-0.148745	-0.958317	-0.120121			712.006	529.086	641.601	588.898	532.778	590.882		599.208	69.3197
27	TRINITY_DN100969_c2_g3	40S ribosomal protein S15a [Capsicum baccatum]		-0.402525	-0.468442	-0.329775	-0.126736	-0.328297	0.20156			0.146912			0.640473	-0.890174	1.58313	-0.38032	0.111753	-1.06487			504.739	381.852	580.42	422.785	462.291	367.827		453.319	80.2845
28	TRINITY_DN102716_c0_g4	PREDICTED: 14-3-3-like protein GF14 kappa isoform X1 [Raphanus sativus]		-0.888393	-0.49844		-0.783547	-0.491256	-0.292291						1.69945	-0.689882	0.746409	-0.508843	-0.478268	-0.768864			169.995	91.8339	138.819	97.7561	98.7563	89.2501		114.402	32.7125
29	TRINITY_DN101993_c1_g2	BnaA05g18500D [Brassica napus]		-0.665243	-0.726899	-0.6034	-0.179051	-0.364253	0.185202		-0.199396				0.815394	-0.827285	1.42448	-0.662908	0.296395	-1.04608			1689.57	1065.41	1921	1127.87	1492.37	982.279		1379.75	379.962
30	TRINITY_DN102548_c0_g4	N-terminal acetyltransferase A complex catalytic subunit NAA10 [Arabidopsis lyrata subsp. lyrata]		-0.653947	-0.488871	-0.323369	-0.298128	-0.257654				0.157159			1.27249	-1.0081	1.09938	-0.550406	0.104271	-0.917636			468.277	297.608	455.322	331.86	380.853	304.378		373.05	74.8354
31	TRINITY_DN105416_c0_g3	hypothetical protein EUTSA_v10002126mg [Eutrema salsugineum]		-0.70106	-0.313061	-0.191309	-0.540595	-0.246516	-0.294079						1.76827	-0.737216	0.567817	-0.510826	-0.266123	-0.821921			1319.63	811.733	1076.28	857.626	907.231	794.562		961.178	202.715
32	TRINITY_DN99234_c0_g2	BnaA06g20280D [Brassica napus]		-0.460275	-0.173437	-0.0970964	-0.283294	-0.111482	-0.171813	0.0798839		0.195906			1.66919	-1.17181	0.501458	-0.0722875	-0.185142	-0.741409			1673.69	1216.52	1485.78	1393.45	1375.29	1285.78		1405.09	160.919
33	TRINITY_DN101458_c0_g1	BnaC04g02930D [Brassica napus]		-0.863931	-0.443575	-0.405107	-0.507885	-0.317928	-0.189958			0.180001			1.51989	-0.872897	0.864696	-0.485131	-0.0560936	-0.970462			925.808	508.688	811.592	576.285	651.077	491.68		660.855	174.324
34	TRINITY_DN96467_c2_g1	PREDICTED: mitochondrial import receptor subunit TOM9-2 [Raphanus sativus]		-0.406522	-0.388935	-0.222048	-0.119316								1.05231	-1.08559	1.19372	-0.739542	0.361246	-0.782141			358.285	270.305	364.104	284.546	329.846	282.793		314.98	41.1526
35	TRINITY_DN87391_c0_g1	hypothetical protein ARALYDRAFT_486373 [Arabidopsis lyrata subsp. lyrata]		-0.931563			-0.98403	-0.30336	-0.680671						1.96975	-0.544757	-0.0183696	-0.138961	-0.643731	-0.623932			253.987	133.163	158.456	152.662	128.407	129.358		159.339	48.0509
36	TRINITY_DN94456_c0_g1	PREDICTED: small acidic protein 1 [Brassica rapa]		-0.653432			-0.481561		-0.26563	0.251959					1.76093	-1.14696	0.418375	-0.349156	-0.504793	-0.1784			177.447	112.815	147.606	130.547	127.088	134.342		138.307	22.2264
37	TRINITY_DN91355_c0_g1	PREDICTED: 40S ribosomal protein S21-2-like [Brassica rapa]		-0.560251	-0.332488	-0.227942	-0.300454		-0.281694						1.76133	-0.888048	0.301073	-0.624536	0.213578	-0.763398			488.293	331.153	401.682	346.782	396.492	338.546		383.825	59.3122
38	TRINITY_DN101520_c1_g1	Ribosomal_S27e domain-containing protein, partial [Cephalotus follicularis]		-0.554222	-0.122741		-0.449771	-0.12989	-0.319881			0.142063			1.91843	-0.904998	0.158175	-0.281197	-0.452379	-0.43803			1462.93	996.294	1172.01	1099.39	1071.1	1073.47		1145.87	165.274
39	TRINITY_DN109049_c1_g1	hypothetical protein EUTSA_v10009901mg, partial [Eutrema salsugineum]		-1.09894		0.363927	-0.902715		-0.919768	0.560151					1.89054	-0.848609	-0.531434	-0.300709	-0.499142	0.289351			88.4705	41.3034	46.765	50.738	47.3211	60.8986		55.9161	17.2196
40	TRINITY_DN104290_c2_g1	unknown protein [Arabidopsis thaliana]		-1.01901	-0.934751	-0.697901	-0.464631	-0.340378							1.33858	-0.749519	0.998404	-0.84886	0.203544	-0.942144			5986.5	2954.07	5492.48	2809.81	4338.15	2674.33		4042.56	1452.24
41	TRINITY_DN105569_c0_g2	PREDICTED: 60S ribosomal protein L7a isoform X1 [Prunus mume]		-0.610175	-0.658524	-0.453823		-0.307675							0.820599	-0.90172	1.413	-0.79393	0.340103	-0.878047			305.411	200.08	341.64	206.672	276.025	201.528		255.226	61.1565
42	TRINITY_DN105507_c1_g2	BnaC09g14730D [Brassica napus]		-1.00946	-0.339889	-0.245843	-0.814716		-0.677347						1.96065	-0.577788	0.0707688	-0.57296	-0.215694	-0.664977			1514.03	752.065	946.741	753.514	860.754	725.893		925.499	300.169
43	TRINITY_DN105769_c0_g4	hypothetical protein AXX17_AT4G04160 [Arabidopsis thaliana]		-0.838657	-0.178609	-0.392702	-0.736594		-0.65826						1.92985	-0.348048	0.0367969	-0.607125	-0.136239	-0.875233			459.134	256.731	290.926	233.711	275.551	209.888		287.657	88.8552
44	TRINITY_DN105936_c0_g1	hypothetical protein CARUB_v10018151mg [Capsella rubella]		-0.513608	-0.349799		-0.339796	-0.276683							1.41034	-0.887779	1.08194	-0.58935	-0.199683	-0.815468			861.578	603.508	824.699	637.02	680.778	611.628		703.202	112.296
45	TRINITY_DN106788_c0_g1	60S ribosomal protein L12-2 [Arabidopsis lyrata subsp. lyrata]		-0.718497	-0.510945	-0.437777	-0.428219	-0.201377	-0.226842		-0.151306				1.57	-0.687862	0.732536	-0.678616	0.0917646	-1.02782			1334.54	811.039	1140.37	813.183	991.801	732.218		970.525	231.857
46	TRINITY_DN101177_c2_g2	PREDICTED: 60S ribosomal protein L31-3 [Brassica rapa]		-0.640896	-0.3348	-0.251938	-0.390524	-0.22853	-0.161994			0.148591			1.55383	-0.922235	0.820637	-0.441956	-0.0832381	-0.927038			400.748	257.006	358.184	284.887	305.712	256.727		310.544	58.0528
47	TRINITY_DN102054_c0_g2	hypothetical protein EUTSA_v10010974mg, partial [Eutrema salsugineum]		-0.475258	-0.310338	-0.255657	-0.31846		-0.170032	-0.0988591	-0.151172				1.60976	-0.702579	0.693788	-0.483734	-0.0221507	-1.09509			1283.37	923.178	1140.69	957.267	1029.17	862.037		1032.62	155.77
48	TRINITY_DN96357_c0_g3	hypothetical protein AXX17_AT3G05260 [Arabidopsis thaliana]		-1.61067			-0.75189	0.432632	-1.18452	0.568737		0.52217			1.90141	-0.958552	-0.480055	-0.351296	0.174195	-0.285698			102.312	33.5017	45.0143	48.1123	60.7555	49.6905		56.5644	24.06
49	TRINITY_DN105667_c0_g3	Violaxanthin de-epoxidase, chloroplastic [Gossypium arboreum]		-1.46517			-0.990996		-0.817498						1.94162	-0.859691	0.041707	-0.585647	-0.240684	-0.297306			25.0693	9.07993	14.2249	10.6441	12.6131	12.2899		13.9869	5.70781
50	TRINITY_DN104712_c0_g1	hypothetical protein B456_003G156400 [Gossypium raimondii]		-0.565651	-0.289127	-0.212343	-0.589055		-0.497774						1.91254	-0.153052	0.0542289	-0.789703	-0.222293	-0.801726			571.647	386.234	404.84	329.086	380.018	328.007		399.972	89.7626
51	TRINITY_DN107399_c3_g2	hypothetical protein EUTSA_v10001668mg [Eutrema salsugineum]		-0.199278	-0.183221	-0.132849	-0.191232	-0.132242		-0.124804					1.43881	-0.353307	0.88228	-0.326183	-0.285649	-1.35595			1182.79	1030.19	1135.4	1032.5	1035.95	944.818		1060.27	85.1482
52	TRINITY_DN95368_c0_g1	40S ribosomal protein S30 [Brassica napus]		-0.437494			-0.305207		-0.339402						1.94042	-0.952178	-0.377685	-0.049042	-0.168054	-0.393466			231.741	171.121	183.161	190.048	187.554	182.83		191.076	20.9568
53	TRINITY_DN96047_c0_g4	hypothetical protein EUTSA_v10002800mg, partial [Eutrema salsugineum]		-0.492684	-0.260304	-0.178758	-0.187522		-0.157718						1.5166	-1.14434	0.564086	-0.786102	0.395497	-0.545748			234.974	166.996	210.641	176.148	206.334	182.288		196.23	25.5465
54	TRINITY_DN95251_c1_g1	PREDICTED: uncharacterized protein LOC103871760 [Brassica rapa]		-0.633071	-0.51459		-0.592608	-0.511149							1.42619	-0.623734	1.10935	-0.466129	-0.517886	-0.927792			93.6348	60.3759	88.4943	62.933	62.0933	55.4428		70.4957	16.2245
55	TRINITY_DN102556_c4_g2	BnaA08g06980D [Brassica napus]		-0.83981	-0.671527	-0.246502	-0.23888	-0.334101		0.354427					0.963603	-1.21559	1.30054	-0.811347	0.210031	-0.447235			106.709	59.62	113.989	68.3549	90.4252	76.2228		85.8868	21.6083
56	TRINITY_DN97704_c1_g1	hypothetical protein CARUB_v10024445mg, partial [Capsella rubella]		-0.403552			-0.221263		-0.234864	0.20779		0.270347			1.56376	-1.48263	-0.311911	0.462637	-0.211422	-0.0204343			211.467	159.868	179.698	192.817	181.4	184.635		184.981	16.9378
57	TRINITY_DN103427_c1_g3	PREDICTED: 60S ribosomal protein L32-1 [Brassica rapa]		-0.347417	-0.325785	-0.2704		-0.149292							0.815988	-1.06245	1.32934	-0.483103	0.415998	-1.01577			397.365	312.325	420.606	338.553	379.257	314.438		360.424	45.2719
58	TRINITY_DN96467_c2_g3	PREDICTED: mitochondrial import receptor subunit TOM9-2 [Brassica rapa]		-0.432512	-0.397026	-0.197347	-0.420001	-0.323674							1.47231	-0.426052	0.998956	-0.587397	-0.378755	-1.07906			397.367	294.437	371.701	285.689	297.002	259.031		317.538	54.2202
59	TRINITY_DN101312_c1_g1	hypothetical protein EUTSA_v10027129mg [Eutrema salsugineum]		-0.500455	-0.626889	-0.643836	0.233015		0.269094						0.310444	-0.975631	1.21012	-0.84765	1.07954	-0.776824			114.334	80.8209	137.778	84.1559	134.376	86.0015		106.244	26.0585
60	TRINITY_DN102662_c0_g1	hypothetical protein AALP_AAs68017U000400 [Arabis alpina]		-0.392678	-0.243701		-0.285105	-0.219916							1.47843	-0.956123	1.02705	-0.546248	-0.353656	-0.649451			222.31	169.336	212.488	178.255	182.446	176.009		190.141	21.7589
61	TRINITY_DN103614_c1_g1	hypothetical protein AALP_AA3G182300 [Arabis alpina]		-0.400616	-0.274332		-0.247986								1.59076	-0.946807	0.78202	-0.564659	-0.0620745	-0.799241			164.405	124.543	151.701	130.546	138.441	126.861		139.416	15.709
62	TRINITY_DN94204_c0_g1	PREDICTED: uncharacterized protein LOC108859633 [Raphanus sativus]		-0.519701	-0.383635	-0.282833	-0.301242		-0.224198						1.59352	-0.560858	0.568413	-1.07476	0.251346	-0.777657			168.599	117.601	144.333	105.435	136.827	112.469		130.877	23.6721
63	TRINITY_DN99694_c0_g3	PREDICTED: 60S ribosomal protein L38-like [Brassica rapa]		-0.521215			-0.261204			0.388057		0.317557			1.21126	-1.7088	0.575586	-0.0566151	-0.383611	0.362187			145.373	101.294	135.777	126.234	121.298	132.556		127.089	15.0953
64	TRINITY_DN105749_c8_g1	PREDICTED: uncharacterized protein LOC103846510 [Brassica rapa]		-0.674821	-0.591918	-0.260358	-0.343844	-0.2922							1.31816	-0.940452	1.10557	-0.768913	0.0361034	-0.750465			97.3531	60.9829	93.9298	63.7452	76.7083	64.0423		76.1269	16.1029
65	TRINITY_DN102522_c0_g1	PREDICTED: 60S ribosomal protein L36-2-like [Raphanus sativus]		-0.403697	-0.363285	-0.191541	-0.172722								1.29646	-1.02525	1.02631	-0.694721	0.223194	-0.825998			371.443	280.781	360.894	293.688	329.532	288.561		320.816	39.0497
66	TRINITY_DN100091_c0_g1	50S ribosomal protein L10, chloroplastic [Brassica napus]		-0.418918	-0.399524	-0.196177	-0.26778	-0.193918							1.43201	-0.752522	0.999393	-0.690652	-0.0364226	-0.951809			417.43	312.232	396.597	315.211	346.716	302.635		348.47	48.156
67	TRINITY_DN103466_c0_g2	PREDICTED: 60S ribosomal protein L35a-1 [Brassica rapa]		-0.457052		0.161889	-0.508352	-0.177026	-0.331326			0.185792			1.83677	-0.746017	-0.115056	0.206356	-0.988082	-0.193967			380.459	277.154	302.391	315.247	267.472	299.235		306.993	39.9975
68	TRINITY_DN90809_c0_g1	PREDICTED: uncharacterized protein LOC108815477 [Raphanus sativus]		-0.158512		0.191041	-0.266914		-0.218603						1.44304	-0.244206	-0.836912	0.321639	-1.29585	0.612284			2236.57	2003.85	1922.1	2081.9	1858.8	2121.99		2037.54	137.927
69	TRINITY_DN100128_c0_g4	60S acidic ribosomal protein P2-2-like [Brassica napus]		-0.311635	-0.319879		-0.274519	-0.187117							1.53212	-0.468559	0.926739	-0.880619	-0.252315	-0.857363			594.419	478.94	559.477	455.156	491.422	456.498		505.985	57.7201
70	TRINITY_DN106913_c0_g1	putative polyubiquitin, partial [Arabidopsis thaliana]		-0.267375		-0.399165	0.152852	0.342069							0.714817	-0.792176	-0.380157	-0.569593	1.71044	-0.68333			540.971	449.455	474.476	462.972	601.432	456.065		497.562	60.7277
71	TRINITY_DN102298_c1_g4	PREDICTED: small ribosomal subunit protein S13, mitochondrial [Brassica rapa]		-0.475236	-0.36489	-0.350564									1.2186	-0.901733	0.893664	-0.855115	0.566896	-0.922313			111.989	80.5592	107.172	81.2502	102.329	80.2541		93.9256	14.8231
72	TRINITY_DN97665_c1_g2	PREDICTED: dynein light chain 1, cytoplasmic [Brassica rapa]		-0.556016			-0.214183		-0.178054			0.397263			1.37075	-1.56308	0.305682	0.414889	0.105145	-0.633392			605.694	411.98	535.37	542.58	522.129	473.365		515.186	66.0276
73	TRINITY_DN101045_c0_g1	hypothetical protein CARUB_v10010237mg [Capsella rubella]		-0.419604	-0.207644										1.4362	-1.06739	0.775668	-1.06971	0.119604	-0.19437			198.974	148.759	185.726	148.712	172.567	166.269		170.168	20.0573
74	TRINITY_DN99647_c0_g1	BnaC02g01730D [Brassica napus]		-0.29252	0.0787578		-0.223078		-0.228099	0.096451	-0.122786	0.219237			1.56747	-1.08945	-0.549676	0.850452	-0.506591	-0.272201			886.88	724.115	757.182	842.955	759.821	774.18		790.855	61.2608
75	TRINITY_DN104304_c0_g1	hypothetical protein AXX17_AT3G06560 [Arabidopsis thaliana]		-0.377147			-0.281303		-0.239165	0.148981		0.194176			1.7851	-1.20015	-0.197324	0.23937	-0.51381	-0.113189			359.006	276.419	304.162	316.243	295.407	306.49		309.621	27.6647
76	TRINITY_DN107178_c1_g1	hypothetical protein EUTSA_v10001487mg [Eutrema salsugineum]		-0.296131	-0.306022	-0.18045	-0.241301	-0.261494			-0.20378				1.13198	-0.620449	1.26509	-0.192277	-0.322519	-1.26183			648.903	528.489	658.049	557.91	548.96	484.418		571.121	68.7128
77	TRINITY_DN104332_c3_g2	glycine-rich RNA-binding protein 2, mitochondrial-like isoform X3 [Brassica napus]		-0.359902			-0.196337	-0.17431		0.21181		0.225704			1.1407	-1.60896	0.951994	0.0344747	-0.443922	-0.0742873			277.688	216.379	273.481	253.023	242.356	250.598		252.254	22.2968
78	TRINITY_DN93228_c0_g1	PREDICTED: late embryogenesis abundant protein Lea5 isoform X1 [Brassica rapa]		-0.315553	-0.123533	-0.261281						0.11729			1.25304	-0.989005	0.735659	-0.212315	0.488214	-1.27559			4263.22	3425.68	4069.95	3715.82	3977.51	3318.62		3795.13	373.56
79	TRINITY_DN108303_c0_g1	ribosomal protein L16 [Arabidopsis thaliana]		-0.305499	-0.212592		-0.193864	-0.226899							1.09875	-1.13353	1.36968	-0.35925	-0.372054	-0.603604			369.709	299.155	378.273	323.627	323.222	315.904		334.982	31.6065
80	TRINITY_DN107591_c1_g2	hevein-like preproprotein [Arabidopsis lyrata subsp. lyrata]		-0.620513	-0.875474	-1.03051	0.471775		0.36745						0.159926	-0.896927	1.03692	-0.818447	1.32942	-0.810889			127.235	82.7589	164.143	86.0616	176.452	86.3797		120.505	42.0838
81	TRINITY_DN83859_c0_g1	PREDICTED: disease resistance protein RML1A-like isoform X1 [Brassica oleracea var. oleracea]		-0.801812	-0.623158		-0.430388			0.389366					1.52889	-1.27367	0.715958	-0.699122	-0.166547	-0.105508			57.7818	33.1453	50.6356	38.196	42.8777	43.4143		44.3418	8.7907
82	TRINITY_DN105951_c3_g1	hypothetical protein EUTSA_v10015032mg [Eutrema salsugineum]		-0.442327	-0.51057	-0.189843		-0.273711							0.759251	-1.07941	1.51034	-0.757839	0.177224	-0.609567			225.896	166.248	250.263	176.68	207.015	181.49		201.265	32.4414
83	TRINITY_DN107587_c0_g1	RIBOSOMAL protein S15A [Populus trichocarpa]		-0.396453			-0.274524		-0.248894	0.168653		0.211933			1.75888	-1.26653	-0.236336	0.247177	-0.422916	-0.0802686			193.656	147.125	162.969	170.406	160.1	165.37		166.604	15.38
84	TRINITY_DN106224_c0_g2	photosystem II subunit R [Arabidopsis thaliana]		-0.55663	-0.333811		-0.294698								1.45065	-0.848274	0.898666	-0.683799	0.12379	-0.941033			69.6259	47.3378	64.2744	48.9324	56.762	46.4385		55.5618	9.69499
85	TRINITY_DN102683_c2_g2	60S ribosomal protein L12-2 [Arabidopsis lyrata subsp. lyrata]		-0.510165	-0.399107	-0.282653	-0.264274	-0.212066							1.31962	-0.815168	1.06489	-0.747516	0.119963	-0.941783			193.523	135.881	186.645	137.707	161.131	132.462		157.891	27.0015
86	TRINITY_DN108192_c5_g1	60S ribosomal protein L12-2 [Arabidopsis lyrata subsp. lyrata]		-0.501116		0.2321	-0.816855	-0.526928	-0.289927						1.61767	-0.353544	0.394687	0.24857	-1.2865	-0.620887			407.659	288.035	333.442	324.575	231.419	271.812		309.49	60.6851
87	TRINITY_DN97589_c2_g7	PREDICTED: uncharacterized protein LOC103871544 [Brassica rapa]		-0.403238	-0.478482	-0.482337									0.369714	-0.939369	1.24044	-0.970905	1.00286	-0.702735			1451.93	1097.89	1687.42	1089.36	1623.16	1161.89		1351.94	270.449
88	TRINITY_DN102151_c0_g1	PREDICTED: shikimate O-hydroxycinnamoyltransferase-like [Brassica rapa]		-0.841574			-0.594319		-0.692074						1.95069	-0.843525	-0.458317	0.0238088	-0.183971	-0.488684			47.7689	26.6567	29.5672	33.21	31.6401	29.3378		33.0301	7.55569
89	TRINITY_DN97924_c1_g1	BnaC02g33670D [Brassica napus]		-0.779924			-0.308474		-0.375711	0.496999		0.625881			1.33598	-1.65621	-0.306807	0.610351	-0.043346	0.0600304			29.9241	17.4277	23.0632	26.8936	24.1635	24.5953		24.3446	4.17633
90	TRINITY_DN109122_c1_g1	PREDICTED: uncharacterized protein LOC108820730 [Raphanus sativus]		-0.359856	-0.207385	-0.199471	-0.152035								1.18085	-0.995562	1.15413	-0.583221	0.194771	-0.950971			199.85	155.732	199.308	164.09	179.861	156.636		175.913	20.2712
91	TRINITY_DN98159_c0_g2	uncharacterized protein LOC9310898 [Arabidopsis lyrata subsp. lyrata]		-0.30957	0.211048	0.194244	-0.338716	0.127202	-0.465918			0.247534			1.27114	-0.53443	-1.30925	0.87763	-0.685311	0.380221			287.866	232.274	208.418	275.75	227.629	260.436		248.729	30.7892
92	TRINITY_DN102189_c0_g6	hypothetical protein SETIT_023395mg [Setaria italica]		-0.254879								0.249684			0.939768	-1.26497	0.697043	0.890832	-0.162263	-1.10041			267.744	224.385	262.97	266.781	246.071	227.621		249.262	19.6662
93	TRINITY_DN106003_c1_g3	40S ribosomal protein S14 [Sorghum bicolor]		-0.316725		0.373517	-0.297875			0.392367		0.348935			0.583567	-1.24261	-0.0711986	0.792738	-1.14478	1.08229			137.774	110.618	128.037	140.885	112.072	145.191		129.096	14.8708
94	TRINITY_DN97934_c1_g1	PREDICTED: eukaryotic translation initiation factor 1A-like [Brassica rapa]		-0.340702	-0.241681		-0.212609								1.35456	-1.08746	1.11967	-0.650388	-0.236262	-0.500117			157.512	124.381	154.326	130.311	135.929	132.349		139.135	13.5673
95	TRINITY_DN107790_c1_g4	PREDICTED: 60S ribosomal protein L10a-3-like [Brassica rapa]		-0.249295		0.262312	-0.235394	-0.203798		0.276213		0.301395			0.530569	-1.30449	0.280071	0.955792	-1.21029	0.748348			201.934	169.888	197.559	209.359	171.533	205.737		192.668	17.4629
96	TRINITY_DN106893_c0_g1	hypothetical protein CARUB_v10022485mg [Capsella rubella]		-0.569254			-0.434334								1.78704	-1.1408	0.0991815	-0.39553	-0.547479	0.197588			25.3181	17.0635	20.5594	19.1647	18.7363	20.8369		20.2798	2.81934
97	TRINITY_DN101528_c3_g1	PREDICTED: 60S ribosomal protein L12-2 [Brassica oleracea var. oleracea]		-0.945675			-0.800377	-0.595638							1.53667	-1.07285	0.818617	-0.0432512	-0.774275	-0.464914			43.9664	22.8268	38.1495	31.1675	25.2455	27.7516		31.5179	8.10099
98	TRINITY_DN100738_c0_g1	30S ribosomal protein S21, chloroplastic-like [Brassica napus]		-0.764552	-0.447516		-0.781057								1.50621	-0.811569	0.882588	-0.756064	-0.849296	0.0281318			46.4743	27.3564	41.3304	27.8143	27.0453	34.2826		34.0506	8.24835
99	TRINITY_DN104751_c1_g4	PREDICTED: 60S ribosomal protein L27a-2-like [Brassica rapa]		-0.350784			-0.370281		-0.321895						1.99644	-0.356316	-0.183427	-0.222656	-0.471049	-0.762991			986.757	773.773	789.423	785.872	763.386	736.958		806.028	90.5253
100	TRINITY_DN104574_c1_g1	PREDICTED: VQ motif-containing protein 1 [Raphanus sativus]		-0.590286		-0.331007	-0.323903		-0.275251						1.65581	-0.916328	0.325322	-0.0410387	0.115434	-1.1392			58.6577	38.9611	48.4692	45.6638	46.862	37.2544		45.978	7.65767
101	TRINITY_DN96074_c0_g1	Retrovirus-related Pol polyprotein from transposon TNT 1-94 [Cajanus cajan]		-1.86088			-2.62055								1.8169	-0.243865	0.471498	-0.700596	-0.56435	-0.77959			18.406	5.06731	9.69761	2.11105	2.99292	1.59974		6.64577	6.47266
102	TRINITY_DN66410_c0_g1	PREDICTED: 50S ribosomal protein L4, chloroplastic [Brassica rapa]		-0.239684	-0.28678										0.840385	-0.855363	1.1228	-1.26894	0.662899	-0.501778			175.318	148.482	179.787	141.937	172.509	154.078		162.019	15.8253
103	TRINITY_DN109185_c7_g1	BnaC05g17580D [Brassica napus]		-0.675783			-0.444879		-0.549495						1.94533	-0.892252	-0.457771	-0.0815743	-0.067901	-0.44583			41.7432	26.1309	28.5215	30.5913	30.6665	28.5871		31.0401	5.50197
104	TRINITY_DN109678_c1_g1	PREDICTED: LOW QUALITY PROTEIN: uncharacterized protein LOC105976410 [Erythranthe guttata]		-0.338532		0.152774	-0.321554		-0.230992	0.169753					1.74687	-1.01295	-0.205359	0.0707778	-0.889412	0.290066			6283.03	4968.9	5353.45	5484.93	5027.73	5589.35		5451.23	476.163
105	TRINITY_DN105915_c0_g1	hypothetical protein GLYMA_13G012300 [Glycine max]		-0.740757	-0.941174		-0.648463	-0.839331							0.979113	-0.597007	1.53428	-0.581502	-0.441841	-0.893046			38.2019	22.861	43.6055	23.0119	24.3713	19.9795		28.6719	9.73334
106	TRINITY_DN103797_c3_g2	hypothetical protein CARUB_v10016497mg [Capsella rubella]		-0.533037	-0.421734	-0.374025	-0.346451	-0.299672							1.30195	-0.576753	1.1079	-0.74781	0.0035664	-1.08885			351.527	242.94	340.311	233.053	276.482	213.341		276.276	57.7991
107	TRINITY_DN102096_c2_g1	AF398144_1 60S ribosomal protein L144, partial [Brassica rapa subsp. pekinensis]		-0.290912	-0.190738	0.0567649	-0.145869	-0.184526		0.201807		0.195899			0.843106	-1.61865	1.2092	-0.0160945	-0.453262	0.0357007			501.499	409.918	515.118	469.535	453.272	471.462		470.134	37.2015
108	TRINITY_DN93999_c0_g1	PREDICTED: uncharacterized protein LOC106313366 [Brassica oleracea var. oleracea]		-0.564675	-0.404318		-0.414704	-0.450101				0.313262			1.11657	-1.09155	1.28591	0.0262795	-0.586607	-0.75061			171.391	115.879	175.648	143.981	128.573	124.45		143.321	25.1401
109	TRINITY_DN104019_c0_g1	PREDICTED: 40S ribosomal protein S11-3-like [Raphanus sativus]		-0.290596		0.122596	-0.308637	-0.23097				0.143344			1.4443	-1.00504	0.740636	0.14158	-1.14145	-0.180021			326.692	267.092	309.57	294.993	263.773	287.167		291.548	24.3332
110	TRINITY_DN104774_c0_g1	nascent polypeptide-associated complex subunit alpha-like protein 3 [Brassica napus]		-0.271447	-0.267567		-0.135186	-0.143462							1.168	-0.985028	1.24022	-0.888011	0.0451416	-0.580316			294.459	243.956	296.153	246.232	268.12	253.449		267.062	23.4569
111	TRINITY_DN99457_c3_g1	Ribosomal protein L14 [Arabidopsis thaliana]		-0.435473		0.199836	-0.236145		-0.174606	0.399165		0.240339			1.20349	-1.576	-0.0125393	-0.146082	-0.407231	0.938361			679.449	502.419	601.998	593.493	576.86	662.563		602.797	63.6916
112	TRINITY_DN104107_c2_g1	BnaC09g37460D [Brassica napus]		-0.232813		0.246431	-0.355469	-0.21791	-0.137559	0.123775					1.4537	-0.571964	0.217522	-0.0487604	-1.51473	0.464234			375.554	319.587	341.4	334.043	293.539	348.216		335.39	27.6292
113	TRINITY_DN106539_c0_g1	BnaAnng02780D [Brassica napus]		-0.280312	-0.199577		-0.230948	-0.223083							1.31152	-0.915091	1.24296	-0.514373	-0.553692	-0.571326			347.977	286.529	346.085	297.588	296.503	296.016		311.783	27.5972
114	TRINITY_DN109008_c0_g4	60S acidic ribosomal protein P3-2 [Arabidopsis lyrata subsp. lyrata]		-0.56079		-0.672685			-0.385972						1.4658	-0.553497	-0.00594506	0.198017	0.421474	-1.52584			71.329	48.3561	54.5855	56.9059	59.4481	37.294		54.6531	11.3767
115	TRINITY_DN98273_c1_g1	EMB2386 [Arabidopsis lyrata subsp. lyrata]		-0.21569	0.0348301	0.108339	-0.279939		-0.255497						1.88645	-0.321438	-0.694058	-0.0565923	-0.917805	0.103444			2535.63	2183.52	2124.1	2225.76	2088.41	2251.28		2234.78	159.479
116	TRINITY_DN95114_c0_g1	PREDICTED: 50S ribosomal protein 6, chloroplastic [Raphanus sativus]		-0.512541	-0.273519	-0.289516	-0.221091								1.56568	-0.896695	0.537645	-0.71329	0.395617	-0.888953			138.146	96.8386	120.9	99.9153	118.518	96.9685		111.881	16.7755
117	TRINITY_DN105402_c2_g1	BnaC04g56360D [Brassica napus]		-0.355478			-0.238617		-0.156325			0.128915			1.7641	-1.1754	0.381876	-0.19204	-0.287758	-0.490786			393.458	307.531	353.053	336.276	333.478	327.543		341.89	29.2319
118	TRINITY_DN101954_c0_g2	BnaC05g48210D [Brassica napus]		-0.453611	0.12894		-0.258898	0.216053	-0.474951						1.80938	-0.8609	-0.967021	-0.118677	0.183441	-0.0462207			130.58	95.3514	93.9514	105.144	109.129	106.099		106.709	13.193
119	TRINITY_DN107497_c1_g4	cyclin-dependent protein kinase inhibitor SMR2-like [Brassica napus]		-0.60924					-0.381332	0.299143		0.334986			1.63265	-1.43764	-0.437679	0.0895421	0.244441	-0.091312			61.3292	40.2038	47.0841	50.7117	51.7775	49.4673		50.0956	6.88058
120	TRINITY_DN98752_c0_g1	PREDICTED: histone H1 [Raphanus sativus]		-0.215498						0.142741		0.351043			0.140342	-1.5357	0.765323	1.33026	-0.246493	-0.453735			1272.29	1095.75	1338.11	1397.62	1231.54	1209.71		1257.5	105.327
121	TRINITY_DN95615_c0_g2	BnaCnng23950D [Brassica napus]		-0.383344	-0.282703		-0.284408	-0.199867							1.54404	-1.02022	0.918577	-0.382311	-0.422182	-0.6379			315.066	241.548	297.134	259.837	258.694	252.509		270.798	28.6702
122	TRINITY_DN102629_c1_g1	PREDICTED: uncharacterized protein LOC108839802 [Raphanus sativus]		-0.470741	-0.298955		-0.37413	-0.283632							1.50949	-0.809279	1.00309	-0.809167	-0.393035	-0.501097			210.225	151.697	197.443	151.7	162.204	159.476		172.124	25.241
123	TRINITY_DN33634_c0_g1	PREDICTED: oleosin 16 kDa-like [Brassica rapa]		-0.595749	-0.311015		-0.452474								1.73079	-0.754166	0.628605	-0.847792	-0.246686	-0.510746			36.61	24.2249	31.1167	23.7582	26.7542	25.4381		27.9837	4.98406
124	TRINITY_DN91053_c0_g1	PREDICTED: uncharacterized protein LOC104745368 [Camelina sativa]		-0.243444	-0.0918014				-0.116503						1.44308	-0.932137	0.256355	-1.13534	0.743582	-0.375542			834.009	704.51	769.308	693.431	795.872	734.856		755.331	54.5212
125	TRINITY_DN100100_c0_g1	BnaA04g15900D [Brassica napus]		-0.223097	0.112283	0.0977023	-0.279664		-0.284273						1.7347	-0.390017	-0.917494	0.473889	-0.878529	-0.0225542			713.452	611.232	585.855	652.794	587.729	628.91		629.995	48.11
126	TRINITY_DN95156_c1_g1	Zinc-binding ribosomal protein family protein [Arabidopsis thaliana]		-0.33245	0.121806	0.255968	-0.367472		-0.316413	0.220946		0.234847			1.37337	-0.83661	-0.741289	0.670951	-1.04114	0.574717			327.879	260.397	263.308	306.431	254.152	303.492		285.943	30.5351
127	TRINITY_DN102054_c0_g1	hypothetical protein EUTSA_v10010974mg, partial [Eutrema salsugineum]		-0.348624		-0.12529	-0.311699		-0.299003						1.95462	-0.414069	-0.110838	-0.311382	-0.189421	-0.928911			2223.47	1746.16	1807.26	1766.85	1791.43	1642.42		1829.6	201.506
128	TRINITY_DN102944_c0_g2	mitochondrial import inner membrane translocase subunit TIM23-2-like [Brassica napus]		-0.630037	-0.567503	-0.39963	-0.271626								1.29139	-0.944202	1.01025	-0.505368	0.207118	-1.05919			97.3877	62.9281	93.0542	69.6923	80.6746	61.1556		77.4821	15.4141
129	TRINITY_DN102018_c2_g3	hypothetical protein EUTSA_v10002800mg, partial [Eutrema salsugineum]		-0.369709	-0.268529		-0.145849			0.254528					1.19753	-1.21624	0.676575	-1.20693	0.170859	0.378208			389.855	301.724	370.834	302.064	352.369	359.94		346.131	36.5117
130	TRINITY_DN96894_c0_g1	PREDICTED: DNA-directed RNA polymerases II and IV subunit 5A [Brassica rapa]		-0.432505	-0.183424	-0.26016	-0.21709								1.41113	-0.904879	0.868076	-0.429161	0.162035	-1.1072			323.495	239.702	303.847	256.913	278.303	232.381		272.44	36.1801
131	TRINITY_DN105684_c0_g1	hypothetical protein CICLE_v10012788mg [Citrus clementina]		-0.531132			-0.402695		-0.246018	0.209744		0.36998			1.56146	-1.28498	0.112503	0.584678	-0.689492	-0.284176			100.735	69.7099	84.9419	90.0885	76.2005	80.6183		83.7157	10.8996
132	TRINITY_DN104106_c0_g2	hypothetical protein CQW23_34740 [Capsicum baccatum]		-0.325314		0.215139	-0.525247	-0.301038	-0.224209						1.66959	-0.357175	0.224521	0.129457	-1.39412	-0.272274			5882.9	4695.29	5036.14	4980.44	4087.68	4745.04		4904.58	585.964
133	TRINITY_DN90758_c0_g2	thioredoxin-like protein CXXS1 [Brassica napus]		-0.669419		-0.266344	-0.303529		-0.243399			0.291138			1.60466	-1.20269	0.430667	-0.139506	0.169891	-0.863025			144.258	90.7038	121.863	110.986	116.888	97.1833		113.647	19.0765
134	TRINITY_DN102941_c2_g1	unknown [Zea mays]		-0.385665	-0.288994	-0.20489	-0.24356								1.42585	-0.736886	0.978887	-0.624055	-0.00637581	-1.03742			111.299	85.1914	105.904	86.5534	94.0099	81.5634		94.0868	12.0717
135	TRINITY_DN103355_c0_g2	PREDICTED: uncharacterized protein LOC108857653 [Raphanus sativus]		-0.524287			-0.268123		-0.330068	0.373571					1.56072	-1.18164	-0.279848	-0.801419	0.034265	0.667922			129.788	90.2419	103.246	95.7248	107.776	116.913		107.282	14.4204
136	TRINITY_DN98956_c0_g2	PREDICTED: dormancy-associated protein homolog 1 isoform X1 [Brassica rapa]		-0.329602	-0.28314	-0.189746	-0.304126	-0.286842		-0.164271					1.26001	-0.517165	1.15639	-0.243088	-0.393812	-1.26234			1566.35	1246.44	1547.7	1295.77	1268.64	1112.29		1339.53	180.015
137	TRINITY_DN102937_c1_g1	uncharacterized protein LOC106451278 [Brassica napus]		-0.470655	0.129367		-0.359293		-0.385055	0.234889		0.339434			1.55428	-1.1198	-0.696028	0.719081	-0.563491	0.105957			85.604	61.775	65.5513	78.1615	66.7323	72.6979		71.7537	8.91113
138	TRINITY_DN102304_c1_g8	BnaA01g22270D [Brassica napus]		-1.04417			-0.816198		-0.492971						1.87832	-0.906381	0.313491	-0.407783	-0.457588	-0.420057			49.498	24.0029	35.1713	28.5677	28.1118	28.4554		32.3012	9.15546
139	TRINITY_DN100969_c1_g1	putative ribosomal protein S8 [Helianthus annuus]		-0.811262						0.693093					0.93458	-1.68748	0.180193	-0.659698	0.777252	0.455156			22.7383	12.9582	19.9245	16.7918	22.1515	20.9501		19.2524	3.72994
140	TRINITY_DN99294_c0_g2	hypothetical protein EUTSA_v10008589mg [Eutrema salsugineum]		-0.475889	0.340973			0.376709	-0.45284	0.546295		0.575156			0.510101	-1.27949	-1.20574	0.963776	0.182714	0.828639			61.3861	44.1381	44.8489	65.7586	58.2308	64.4562		56.4698	9.63797
141	TRINITY_DN97462_c0_g3	PREDICTED: H/ACA ribonucleoprotein complex subunit 3-like protein [Raphanus sativus]		-0.444447	-0.453326		-0.253491	-0.357421							0.937223	-1.09415	1.50953	-0.510766	-0.297351	-0.544482			109.168	80.2235	117.322	88.5359	91.5768	88.0555		95.8136	14.2485
142	TRINITY_DN101338_c2_g1	PREDICTED: ubiquitin-NEDD8-like protein RUB2 [Vitis vinifera]		-0.581058			-0.574537		-0.493409						2.00981	-0.482059	-0.16734	-0.246422	-0.459295	-0.65469			78.6604	52.5823	55.876	55.0483	52.8206	50.7757		57.6272	10.4653
143	TRINITY_DN88430_c0_g1	BnaA03g54790D [Brassica napus]		-0.828685			-0.597748	-0.392021				0.420682			1.55069	-1.27342	0.691752	-0.0413971	-0.641698	-0.285924			41.7251	23.493	36.1799	31.4468	27.5713	29.8681		31.714	6.45588
144	TRINITY_DN101031_c2_g1	PREDICTED: uncharacterized protein LOC106304821 [Brassica oleracea var. oleracea]		-0.602523	-0.440912	-0.455502									0.876818	-1.17836	1.17164	-0.429979	0.550721	-0.990834			63.3696	41.7353	66.4731	49.6133	59.9369	43.7093		54.1396	10.5267
145	TRINITY_DN103300_c1_g3	hypothetical protein B456_009G400400 [Gossypium raimondii]		-0.350685	-0.254636	-0.228885	-0.198803	-0.15436							1.3055	-0.828529	1.0055	-0.283311	0.0324612	-1.23161			193.812	151.99	187.933	162.675	168.863	144.09		168.227	19.5979
146	TRINITY_DN101939_c0_g2	hypothetical protein CARUB_v10010433mg, partial [Capsella rubella]		-0.234598	-0.385417	-0.26075		-0.202655	0.131409						0.651156	-0.719689	1.52222	-0.438213	0.211029	-1.22651			523.313	444.776	573.218	460.902	498.098	415.739		486.008	57.2915
147	TRINITY_DN95363_c0_g1	PREDICTED: ribosomal protein S2, mitochondrial-like [Raphanus sativus]		-0.440734			-0.342651		-0.231586						1.77098	-0.562927	0.456123	-0.545876	-0.103388	-1.01491			86.5875	63.7942	73.7464	63.9607	68.2822	59.3801		69.2919	9.76618
148	TRINITY_DN104259_c1_g2	hypothetical protein CISIN_1g030949mg [Citrus sinensis]		-0.450307	-0.228925		-0.227051								1.50129	-1.13884	0.770628	-0.345044	0.0673567	-0.8554			182.365	133.47	168.833	148.171	155.809	138.719		154.561	18.5196
149	TRINITY_DN95151_c0_g1	PREDICTED: uncharacterized protein LOC108861368 [Raphanus sativus]		-0.531082		-0.320316	-0.255456		-0.306979						1.71715	-0.865938	0.10952	-0.273773	0.356028	-1.04299			90.451	62.5953	73.1145	68.9811	75.7728	60.686		71.9335	10.7838
150	TRINITY_DN102741_c0_g3	histone H2B like protein [Arabidopsis thaliana]		-1.1939	-0.870241		-0.870927	-0.714553							1.33542	-1.20322	0.872127	-0.628761	-0.708578	0.333015			16.9762	7.42065	15.2324	9.58294	9.28251	13.2031		11.9496	3.76405
151	TRINITY_DN103511_c0_g5	hypothetical protein EUTSA_v10004927mg [Eutrema salsugineum]		-0.281238			-0.243559		-0.285289						1.97369	-0.367531	-0.398029	-0.274349	-0.0797067	-0.85407			395.689	325.606	324.693	328.395	334.222	311.042		336.608	29.9342
152	TRINITY_DN106551_c1_g1	PREDICTED: 60S ribosomal protein L22-2-like [Brassica rapa]		-0.314534			-0.250751		-0.211925			0.108512			1.92668	-0.953863	-0.0822467	-0.0301859	-0.419365	-0.441022			613.081	492.985	529.325	531.495	515.27	514.367		532.754	41.6921
153	TRINITY_DN106436_c0_g4	SEC14 cytosolic factor family protein / phosphoglyceride transfer family protein [Arabidopsis thaliana]		-0.443452	0.163295	0.163055	-0.51398		-0.544389			0.0964769			1.90265	-0.406339	-0.839914	0.037418	-0.712472	0.0186603			951.283	699.548	652.278	747.928	666.172	745.883		743.849	109.024
154	TRINITY_DN104732_c0_g2	PREDICTED: 50S ribosomal protein L17, chloroplastic [Raphanus sativus]		-0.334433	-0.333482	-0.333113									0.61908	-1.16314	0.828753	-0.802112	1.20733	-0.689916			159.358	126.386	163.237	133.065	170.241	135.141		147.905	18.5005
155	TRINITY_DN106812_c0_g5	40S ribosomal protein S3-2-like [Brassica napus]		-0.205105	-0.314092	-0.16089	-0.141066	-0.269233	0.128167						0.739653	-0.520893	1.62334	-0.639092	-0.14638	-1.05663			565.903	490.907	618.478	483.875	513.189	459.034		521.898	59.4948
156	TRINITY_DN96885_c0_g2	PREDICTED: profilin-5 [Raphanus sativus]		-0.727513		0.285982	-0.521241		-0.640017	0.492254					1.67605	-1.00686	-0.751059	-0.196865	-0.378035	0.656769			36.4792	22.0314	23.4089	26.3933	25.4177	30.9902		27.4534	5.38513
157	TRINITY_DN92516_c0_g1	hypothetical protein CARUB_v10018288mg, partial [Capsella rubella]		-0.205252			-0.211698		-0.276226						1.8984	-0.221814	-0.887545	0.1662	-0.283643	-0.671602			509.087	441.575	420.377	453.93	439.607	427.253		448.638	31.8417
158	TRINITY_DN104303_c0_g1	hypothetical protein CARUB_v10014571mg [Capsella rubella]		-0.251442	-0.182708										1.01465	-1.25982	1.24904	-0.822961	0.164099	-0.345009			588.584	494.444	598.286	512.526	553.38	532.308		546.588	41.3899
159	TRINITY_DN108320_c0_g3	BnaC03g24290D [Brassica napus]		-0.257977	-0.635688	-0.522866	0.362834		0.295512						0.0549763	-0.644758	1.02642	-1.31988	1.27696	-0.393713			345.588	289.001	424.147	234.404	444.408	309.303		341.142	80.8688
160	TRINITY_DN98716_c0_g1	uncharacterized protein LOC106394008 [Brassica napus]		-0.76595	-0.450746		-0.635934		-0.35277						1.81653	-0.670494	0.506886	-0.576624	-0.33567	-0.740632			31.5444	18.5502	24.7017	19.0406	20.2996	18.1837		22.0534	5.22479
161	TRINITY_DN101195_c0_g2	BnaA01g24640D [Brassica napus]		-0.567702		-0.437385	-0.329478								1.58704	-0.56893	0.573296	-0.679787	0.233877	-1.14549			26.8687	18.128	22.7588	17.6786	21.3828	15.7906		20.4346	4.05416
162	TRINITY_DN97025_c0_g1	PREDICTED: protein SKIP34 [Brassica oleracea var. oleracea]		-0.428613	-0.395659		-0.412554	-0.301071							1.4979	-0.364805	0.958973	-0.974961	-0.304533	-0.812577			85.2739	63.3565	78.9326	56.1771	64.0656	58.0878		67.6489	11.7664
163	TRINITY_DN93415_c0_g1	glycine-rich protein [Arabidopsis thaliana]		-0.713645					-0.510948						1.59811	-0.713861	-0.168878	-1.09006	0.757203	-0.382516			27.5424	16.7948	19.3282	15.0459	23.6333	18.3351		20.1133	4.6487
164	TRINITY_DN107369_c2_g1	PREDICTED: abscisic acid receptor PYL7-like [Brassica oleracea var. oleracea]		-0.254437		-0.106536	-0.194996		-0.283561						1.94553	-0.367287	-0.606941	-0.355984	0.137103	-0.752416			380.594	319.057	312.681	319.358	332.477	308.81		328.83	26.6068
165	TRINITY_DN108206_c0_g4	BnaC01g19250D [Brassica napus]		-0.26413	-0.231254		-0.119098								1.18354	-0.999762	1.0615	-1.1862	0.149483	-0.208567			424.107	353.154	420.141	347.095	390.502	378.866		385.644	32.4979
166	TRINITY_DN99053_c0_g1	mitochondrial import inner membrane translocase subunit Tim13-like [Brassica napus]		-0.880506	-0.637646		-0.511155								1.36931	-0.911872	1.08802	-0.512597	-0.120473	-0.912381			44.3184	24.0727	41.8219	27.6163	31.0965	24.0682		32.1657	8.8751
167	TRINITY_DN106377_c1_g4	PREDICTED: 60S ribosomal protein L28-1 [Raphanus sativus]		-0.361929	-0.386	-0.384359	-0.109914	-0.219153							0.824602	-0.73379	1.37708	-0.564418	0.309366	-1.21284			399.041	310.503	430.429	320.126	369.769	283.287		352.193	56.8136
168	TRINITY_DN102103_c0_g2	uncharacterized protein C12orf45 homolog [Brassica napus]		-0.482859	-0.325012	0.24375	-0.515411	-0.400802							1.48102	-0.790971	0.871029	-0.752667	-0.91849	0.110078			79.3388	56.7716	73.2799	57.152	55.5049	65.7215		64.6281	9.93282
169	TRINITY_DN97455_c0_g2	PREDICTED: ethylene-responsive transcription factor ERF010-like [Brassica rapa]		-0.524892	-0.337523	-0.325784	-0.226464								1.29855	-0.810235	0.995235	-0.877154	0.294095	-0.900496			172.309	119.757	164.75	118.089	147.277	117.507		139.948	24.9206
170	TRINITY_DN100482_c0_g3	BnaA03g55720D [Brassica napus]		-0.70003	-0.492865		-0.433893	-0.365055							1.38069	-0.874414	1.10737	-0.714642	-0.142918	-0.756092			59.7445	36.7763	56.9608	38.4036	44.2266	37.9814		45.6822	10.185
171	TRINITY_DN103291_c1_g2	hypothetical protein AALP_AA6G207900 [Arabis alpina]		-0.20019	0.189124	0.265311	-0.191456		-0.29226	0.274045		0.229052			0.627338	-0.710655	-1.26639	0.836012	-0.656069	1.16976			280.661	244.298	229.194	286.332	245.781	295.403		263.612	27.1777
172	TRINITY_DN63089_c0_g1	PREDICTED: uncharacterized protein LOC108812386 [Raphanus sativus]		-0.605751											1.16715	-1.45569	0.380888	-0.649947	0.909578	-0.351972			48.7672	32.0464	43.7547	37.1831	47.1252	39.0827		41.3265	6.37509
173	TRINITY_DN99760_c2_g5	AF439281_1 ribosomal S15 protein, partial [Retama raetam]		-0.638035	-0.289775		-0.368739	-0.280697				0.306099			1.39555	-1.31483	0.946606	-0.163059	-0.314808	-0.549454			211.376	135.828	198.862	167.932	163.702	157.162		172.477	27.8737
174	TRINITY_DN95156_c1_g2	Zinc-binding ribosomal protein family protein [Arabidopsis thaliana]		-0.263368	0.232749	0.29021	-0.370862		-0.369437	0.182716		0.245687			1.09079	-0.501108	-1.06452	0.974579	-1.07181	0.572078			410.122	341.69	317.47	405.127	317.156	387.824		363.231	42.9882
175	TRINITY_DN103148_c0_g1	PREDICTED: profilin-1-like [Brassica oleracea var. oleracea]		-0.530393			-0.452143		-0.347603						1.95694	-0.661645	0.134419	-0.514101	-0.333167	-0.582446			86.6992	60.0276	68.1359	61.5304	63.3733	60.8343		66.7668	10.1855
176	TRINITY_DN107960_c3_g1	hypothetical protein CICLE_v10013083mg [Citrus clementina]		-0.275703	-0.224815	-0.152878	-0.180585	-0.127891							1.41412	-0.735505	0.970907	-0.473596	-0.0398076	-1.13612			600.29	495.869	578.76	508.591	529.663	476.408		531.597	48.5767
177	TRINITY_DN102194_c0_g1	hypothetical protein EUTSA_v10019388mg [Eutrema salsugineum]		-0.281942		-0.31684									1.19416	-0.579987	0.494339	-1.07131	0.941825	-0.979023			190.703	156.85	177.35	147.475	185.888	149.236		167.917	19.0813
178	TRINITY_DN98871_c0_g4	reactive oxygen species modulator 1 [Brassica napus]		-0.460205	-0.332308	-0.167067	-0.251477		-0.213161						1.69708	-0.820134	0.431131	-0.906978	0.222753	-0.623853			134.083	97.4624	115.666	96.199	112.634	100.318		109.394	14.5479
179	TRINITY_DN96762_c0_g2	PREDICTED: 60S ribosomal protein L22-2-like [Brassica rapa]		-0.404615	-0.210038		-0.222862								1.31129	-1.12516	1.10407	-0.373805	-0.114708	-0.80168			171.058	129.224	167.5	142.125	146.573	134.778		148.543	17.1702
180	TRINITY_DN103967_c2_g1	BnaA07g04790D [Brassica napus]		-0.21344			-0.182091		-0.157587						1.94521	-0.761952	-0.0917643	-0.0128105	-0.388982	-0.689703			472.223	407.282	423.359	425.253	416.229	409.015		425.56	23.9885
181	TRINITY_DN100684_c0_g2	PREDICTED: uncharacterized protein LOC106306109 [Brassica oleracea var. oleracea]		-0.568498			-0.270641								1.57303	-1.22424	0.606211	-0.319791	0.103897	-0.739104			63.7575	42.9928	56.5806	49.7067	52.8518	46.5941		52.0806	7.42319
182	TRINITY_DN97704_c1_g2	BnaC04g56360D [Brassica napus]		-0.51632	-0.367724		-0.270511								1.2444	-1.47304	1.03195	-0.248406	-0.299946	-0.25496			77.6595	54.2959	75.8329	64.8248	64.3817	64.7685		66.9606	8.59763
183	TRINITY_DN90383_c0_g1	uncharacterized protein LOC106452391 [Brassica napus]		-0.784607	-0.844907	-0.603688									1.13831	-0.86362	1.00163	-0.936363	0.544381	-0.88433			60.444	35.0884	58.7129	34.167	52.9216	34.8261		46.0266	12.6656
184	TRINITY_DN101653_c1_g2	PREDICTED: 60S ribosomal protein L9-2 [Brassica rapa]		-0.261775			-0.271117	-0.203641							1.53215	-0.849755	0.876259	-0.0880462	-0.927023	-0.543583			298.574	249.029	284.931	264.873	247.421	255.397		266.704	20.8006
185	TRINITY_DN96945_c0_g1	protein N-lysine methyltransferase METTL21A-like [Brassica napus]		-0.499393	-0.384068		-0.482732		-0.21648						1.66173	-0.338321	0.709285	-0.807126	-0.282154	-0.943416			77.7499	55.0006	66.9164	49.6683	55.6395	48.1181		58.8488	11.3743
186	TRINITY_DN99389_c0_g1	PREDICTED: probable tyrosine-protein phosphatase At1g05000 isoform X1 [Brassica rapa]		-0.858948	-0.715491	-0.347901	-0.461374	-0.529389							1.12516	-0.93484	1.34681	-0.55938	-0.131588	-0.846157			66.3989	36.6093	69.6042	42.0388	48.2251	37.8917		50.128	14.461
187	TRINITY_DN103466_c0_g1	PREDICTED: 60S ribosomal protein L35a-1 [Brassica rapa]		-0.332107	-0.209377		-0.263563	-0.240933							1.32953	-1.09608	1.14594	-0.237747	-0.640121	-0.501515			285.6	226.873	281.155	247.655	237.913	241.269		253.411	24.211
188	TRINITY_DN105569_c0_g1	hypothetical protein CARUB_v10017884mg [Capsella rubella]		-0.326961	0.115825		-0.296727		-0.328209			0.145895			1.80391	-0.803828	-0.812696	0.287141	-0.586721	0.112188			333.916	266.202	265.972	294.531	271.84	289.988		287.075	25.9663
189	TRINITY_DN98635_c4_g1	PREDICTED: DNA-directed RNA polymerase II subunit 7 [Brassica rapa]		-0.495483	-0.349339		-0.44728	-0.432403							1.26353	-0.925826	1.18627	-0.764781	-0.744304	-0.0148877			59.74	42.375	59.1272	43.6524	43.8148	49.6002		49.7183	7.93153
190	TRINITY_DN102995_c0_g2	probable protein phosphatase 2C 28 isoform X1 [Brassica napus]		-0.427176			-0.477854					0.308779			1.48215	-0.90185	0.13967	0.749239	-1.14065	-0.328559			76.9001	57.1918	65.8019	70.8412	55.2177	61.9311		64.6473	8.26688
191	TRINITY_DN108657_c0_g4	40S ribosomal protein S3-2-like [Brassica napus]		-0.249638	-0.344796	-0.230292	-0.16788	-0.154194		-0.148535					1.20126	-0.358619	1.10857	-0.907583	0.122836	-1.16647			1147.72	965.352	1136.88	901.174	1021.64	870.908		1007.28	116.908
192	TRINITY_DN99456_c3_g1	hypothetical protein BAE44_0002133 [Dichanthelium oligosanthes]		-0.814546	-0.458878		-0.62502			0.431068					1.65788	-1.10408	0.506296	-0.630592	-0.593041	0.16354			34.9774	19.8877	28.6858	22.4746	22.6797	26.8132		25.9197	5.46339
193	TRINITY_DN106812_c0_g2	PREDICTED: 40S ribosomal protein S3-2-like [Brassica rapa]		-0.280662	0.0222162		-0.130492	0.131245	-0.261736	0.168902		0.167404			1.46876	-1.22094	-1.05556	0.320053	0.153022	0.334658			302.57	249.08	252.369	279.726	276.404	280.016		273.361	19.8871
194	TRINITY_DN108392_c1_g1	AF462835_1 At1g02780/T14P4_3 [Arabidopsis thaliana]		-0.248049	-0.154669		-0.185909	-0.112966				0.0773431			1.60727	-1.01353	0.789283	-0.244146	-0.398652	-0.74023			613.042	516.203	582.817	544.632	538.923	526.301		553.653	36.9504
195	TRINITY_DN96128_c0_g2	BolA-like family protein [Arabidopsis thaliana]		-0.605603	-0.432247		-0.477185								1.6757	-0.74131	0.76318	-0.718463	-0.309938	-0.66917			62.9354	41.3609	54.7901	41.5649	45.2114	42.0048		47.9779	8.92609
196	TRINITY_DN104577_c0_g3	PREDICTED: 50S ribosomal protein L29, chloroplastic-like [Raphanus sativus]		-0.587072	-0.661788	-0.792458									0.776917	-0.73457	0.962457	-0.967774	0.979786	-1.01682			66.7315	44.4227	69.47	40.9807	69.7258	40.2568		55.2646	14.7595
197	TRINITY_DN105254_c1_g1	ethylene-responsive transcription factor RAP2-3 [Brassica napus]		-0.274568	-0.395772	-0.211289		-0.231971							0.838996	-0.64611	1.49216	-0.859873	0.122326	-0.947496			321.443	265.736	345.943	257.718	294.56	254.431		289.972	37.5102
198	TRINITY_DN102741_c0_g2	hypothetical protein PHAVU_005G015300g [Phaseolus vulgaris]		-0.272548	-0.263705		-0.291565	-0.247442							1.43578	-0.615909	1.07679	-0.274545	-0.745112	-0.877007			177.852	147.236	172.495	152.33	145.308	143.34		156.427	14.9224
199	TRINITY_DN92152_c0_g1	PREDICTED: uncharacterized protein LOC108825579 [Raphanus sativus]		-0.426629	-0.355269	-0.335526									0.943409	-1.13034	0.993767	-0.697659	0.767619	-0.876799			86.1496	64.0951	86.6851	68.6967	84.28	66.7915		76.1164	10.6351
200	TRINITY_DN100746_c0_g1	hypothetical protein EUTSA_v10009240mg [Eutrema salsugineum]		-0.386495	-0.461665	-0.304681									1.1019	-0.728259	1.21036	-0.762626	0.24945	-1.07082			107.454	82.201	108.951	81.7268	95.6918	77.4741		92.2498	13.7984
201	TRINITY_DN108905_c0_g3	unknown [Lotus japonicus]		-0.61026	-0.603377		-0.394272	-0.536839							0.973036	-0.860406	1.52515	-0.65344	-0.29805	-0.686292			70.6232	46.2638	77.9587	49.0136	53.7353	48.5771		57.6953	13.2862
202	TRINITY_DN101288_c5_g1	Ribosomal protein L18e/L15 superfamily protein [Arabidopsis thaliana]		-0.258915	-0.310367	-0.228158	-0.160677								1.36701	-0.47733	0.878962	-0.66714	0.183796	-1.2853			309.628	258.761	296.168	253.526	276.995	236.477		271.926	27.58
203	TRINITY_DN85232_c0_g1	PREDICTED: uncharacterized protein LOC106295212 [Brassica oleracea var. oleracea]		-0.612395	-0.455053		-0.280806								1.28424	-1.08758	1.09485	-0.548609	0.0714217	-0.814322			60.9472	39.8662	59.264	44.6567	50.1676	42.295		49.5328	8.88813
204	TRINITY_DN104401_c0_g2	hypothetical protein EUTSA_v10006685mg [Eutrema salsugineum]		-0.808922	-0.232808		-0.541562	-0.400177				0.401986			1.43441	-1.0247	0.899543	0.0262045	-0.358808	-0.976653			59.5396	33.9857	53.9814	44.9061	40.9053	34.4849		44.6338	10.3915
205	TRINITY_DN105443_c1_g3	hypothetical protein PRUPE_3G231500 [Prunus persica]		-0.938437					-0.387257						1.43847	-1.39771	0.0422226	-0.829217	0.304636	0.441602			16.809	8.77091	12.8519	10.3821	13.5956	13.9838		12.7322	2.83413
206	TRINITY_DN94793_c1_g1	hypothetical protein EUTSA_v10011901mg [Eutrema salsugineum]		-0.503967	-0.296162	-0.273664									1.35532	-1.24316	0.501121	-0.610112	0.703502	-0.706675			139.354	98.2673	125.847	108.277	129.047	106.75		117.924	15.8117
207	TRINITY_DN12033_c0_g1	PREDICTED: uncharacterized protein LOC103858127 [Brassica rapa]		-0.468569	-0.146058	-0.3601	-0.428981		-0.250727	-0.320512					1.63833	-0.212675	0.573543	-0.747109	-0.0784783	-1.17361			689.965	498.625	579.897	443.38	512.497	399.292		520.609	103.371
208	TRINITY_DN98992_c2_g1	PREDICTED: eukaryotic translation initiation factor 5A-3 [Brassica rapa]		-0.295266	-0.322076		-0.154585	-0.103871							1.39488	-1.06697	0.935422	-0.957748	0.0433065	-0.348892			410.315	334.375	396.142	337.744	368.623	356.525		367.287	30.8468
209	TRINITY_DN99042_c0_g2	PREDICTED: peptidyl-prolyl cis-trans isomerase [Raphanus sativus]		-0.318459	-0.259253	-0.185883									1.13076	-1.19268	1.04447	-0.395808	0.369648	-0.956391			283.413	227.276	281.328	246.53	265.024	232.985		256.093	24.1611
210	TRINITY_DN95684_c0_g1	PREDICTED: dynein light chain LC6, flagellar outer arm [Brassica rapa]		-0.631526			-0.635381		-0.397521						1.94104	-0.673174	0.165044	-0.338206	-0.685878	-0.408829			55.5398	35.8506	42.1637	38.3734	35.7549	37.8415		40.9206	7.53159
211	TRINITY_DN107399_c3_g1	PREDICTED: ubiquitin-40S ribosomal protein S27a-3 [Brassica rapa]		-0.433909	0.0419369	0.1847	-0.437716		-0.387005	0.180894		0.198595			1.78545	-0.819756	-0.574407	0.275967	-0.83932	0.172065			204.18	151.145	156.14	173.451	150.747	171.336		167.833	20.3574
212	TRINITY_DN95935_c0_g1	PREDICTED: uncharacterized protein LOC108847010 [Raphanus sativus]		-0.518479	-0.597462	-0.233966	-0.362149	-0.470178							1.02523	-0.572965	1.43687	-0.972558	-0.149992	-0.766586			69.1074	48.2444	74.4808	43.0281	53.7659	45.7168		55.7239	13.0541
213	TRINITY_DN97808_c2_g1	calmodulin-2/4-like [Brassica napus]		-0.439818	-0.516152	-0.191542		-0.302485							0.921695	-0.901928	1.46556	-0.830909	0.05003	-0.704443			71.8463	52.9671	77.4767	53.7023	62.8223	55.0116		62.3044	10.3526
214	TRINITY_DN104712_c0_g2	hypothetical protein AT2G31141 [Arabidopsis thaliana]		-0.476259		-0.252884	-0.553395	-0.252052	-0.301343						1.72815	-0.212004	0.42738	-0.247004	-0.470252	-1.22627			1620.13	1164.61	1314.73	1156.39	1103.98	926.478		1214.39	234.784
215	TRINITY_DN96510_c2_g2	Os09g0568400, partial [Oryza sativa Japonica Group]		-0.523667			-0.331354		-0.248765	0.284879					1.70813	-1.35154	0.116139	-0.293041	-0.35454	0.174844			171.757	119.474	144.554	137.562	136.511	145.557		142.569	17.0876
216	TRINITY_DN109415_c0_g1	hypothetical protein GLYMA_02G112400 [Glycine max]		-0.291886			-0.232073		-0.185774	0.132406					1.84384	-0.986384	-0.0230742	-0.60905	-0.452117	0.226789			1039.8	849.34	914.165	874.732	885.293	930.979		915.717	67.2935
217	TRINITY_DN96305_c0_g1	PREDICTED: bystin-like [Brassica rapa]		-0.380842			-0.227935								1.24953	-1.29825	1.08322	-0.00571149	-0.355317	-0.673477			87.5366	67.2272	86.2108	77.5305	74.7436	72.2075		77.576	7.97141
218	TRINITY_DN101640_c0_g1	hypothetical protein POPTR_0005s23280g [Populus trichocarpa]		-0.348768			-0.269017		-0.170644			0.155337			1.75541	-1.21917	0.210206	0.0173489	-0.60097	-0.162818			216.708	170.171	192.533	189.516	179.842	186.697		189.245	15.6449
219	TRINITY_DN104197_c0_g1	PREDICTED: uncharacterized protein LOC103862240 [Brassica rapa]		-0.821436	-0.448474					0.710203		0.428311			0.825226	-1.76062	0.745731	-0.595531	0.401963	0.383233			46.0902	26.0814	45.4751	35.0967	42.8151	42.6701		39.7048	7.73779
220	TRINITY_DN104492_c3_g4	PREDICTED: 10 kDa chaperonin [Brassica rapa]		-0.830302	-0.522324		-0.393702								1.57225	-0.988474	0.666021	-0.888764	0.174663	-0.535692			48.7519	27.4186	41.2022	28.2493	37.1087	31.1907		35.6536	8.33097
221	TRINITY_DN95835_c8_g1	PREDICTED: uncharacterized protein LOC103851502 [Brassica rapa]		-0.37794	-0.407393		-0.212078	-0.209239							1.21121	-0.81783	1.19391	-1.08623	0.00762478	-0.508688			564.024	434.036	562.915	416.842	486.918	453.841		486.429	64.0635
222	TRINITY_DN104908_c1_g1	PREDICTED: adenosylhomocysteinase 2-like, partial [Brassica oleracea var. oleracea]		-0.218416	-0.185661		-0.136029	-0.157537							1.131	-0.839724	1.3417	-0.563008	-0.13117	-0.938803			1014.99	872.396	1030.24	892.418	923.665	865.226		933.156	72.3579
223	TRINITY_DN106273_c0_g3	BnaC05g46980D [Brassica napus]		-0.284029			-0.391165		-0.24053						1.92322	-0.201073	0.0977716	-0.55564	-0.899805	-0.364476			275.379	226.167	233.09	217.953	209.98	222.381		230.825	23.1662
224	TRINITY_DN107367_c0_g5	AT1G52300 [Arabidopsis thaliana]		-0.518343	-0.378284		-0.329418	-0.222964				0.194927			1.49757	-1.09174	0.887342	-0.225266	-0.253731	-0.814171			209.284	146.117	194.397	167.255	166.56	152.888		172.75	24.3955
225	TRINITY_DN102941_c2_g4	uncharacterized protein LOC109723805 [Ananas comosus]		-0.480199		0.339962	-0.601707	-0.244585	-0.357122						1.75666	-0.655794	-0.111808	-0.18271	-1.1492	0.342854			145.212	104.099	113.37	112.161	95.6906	121.118		115.275	17.0418
226	TRINITY_DN100495_c0_g2	PREDICTED: zinc finger A20 and AN1 domain-containing stress-associated protein 2 isoform X1 [Brassica oleracea var. oleracea]		-0.431755						0.198694					1.52663	-1.48685	0.342427	-0.460991	0.290193	-0.211412			163.392	121.133	146.786	135.519	146.053	139.019		141.984	14.0236
227	TRINITY_DN94306_c0_g1	PREDICTED: DNA-directed RNA polymerases I and III subunit RPAC2 [Raphanus sativus]		-0.593759			-0.435709								1.68328	-1.09809	0.642962	-0.240133	-0.465648	-0.522375			77.0375	51.0461	67.3159	59.0635	56.9561	56.426		61.3075	9.34481
228	TRINITY_DN104539_c1_g4	PREDICTED: 40S ribosomal protein S23-like [Brassica rapa]		-0.451952	-0.257171	0.27263	-0.440749	-0.426585		0.283833		0.277149			1.08659	-1.20223	1.00344	0.115463	-1.15373	0.150473			149.679	109.423	148.216	132.599	110.276	133.214		130.568	17.5879
229	TRINITY_DN98114_c0_g1	BnaA09g02820D [Brassica napus]		-0.972948											0.932065	-0.999227	1.02384	-0.198666	0.558489	-1.3165			16.2429	8.27516	16.6215	11.578	14.7017	6.96622		12.3976	4.12559
230	TRINITY_DN103707_c4_g3	PREDICTED: SPX domain-containing protein 1 [Brassica oleracea var. oleracea]		-0.39827		0.318211	-0.362228			0.354253		0.366635			1.011	-1.26048	-0.205615	0.806773	-1.07974	0.728055			134.067	101.726	116.745	131.159	104.299	130.038		119.672	14.2379
231	TRINITY_DN97462_c0_g1	PREDICTED: uncharacterized protein LOC108844928 [Raphanus sativus]		-0.833	-0.543071				-0.357145						1.52373	-1.06638	0.22884	-0.919047	0.67183	-0.438979			25.4801	14.3035	19.8925	14.9393	21.804	17.0108		18.905	4.31509
232	TRINITY_DN101089_c0_g3	hypothetical protein B456_012G134400 [Gossypium raimondii]		-0.433991	-0.344538		-0.286688	-0.254619							1.34479	-1.14002	1.13452	-0.47916	-0.378947	-0.481194			122.854	90.9376	120.153	99.426	100.713	99.3999		105.581	12.8444
233	TRINITY_DN106377_c1_g2	PREDICTED: 60S ribosomal protein L28-1-like [Brassica rapa]		-0.400973			-0.220431		-0.238868	0.209482		0.131094			1.7475	-1.31102	-0.175828	-0.402968	-0.0384442	0.180759			356.964	270.346	302.495	296.062	306.386	312.594		307.474	28.3203
234	TRINITY_DN98871_c0_g1	PREDICTED: uncharacterized protein At1g04910-like [Camelina sativa]		-0.674586	-0.272611		-0.37258		-0.319847						1.77765	-0.949713	0.325598	-0.716029	0.115619	-0.553121			129.533	81.1541	103.776	85.2993	100.051	88.189		98.0005	17.7384
235	TRINITY_DN106025_c1_g4	PREDICTED: uncharacterized protein LOC108821282 [Raphanus sativus]		-1.02612			-0.867978								1.32982	-1.28155	0.171328	0.761755	-0.989696	0.00834542			15.7127	7.71542	12.1649	13.973	8.60924	11.6657		11.6402	3.06249
236	TRINITY_DN108727_c0_g5	PREDICTED: uncharacterized protein LOC106335307 [Brassica oleracea var. oleracea]		-0.177699			-0.156907		-0.139707						1.92706	-0.557708	-0.051887	-0.0947582	-0.282528	-0.940174			980.977	867.294	890.436	888.475	879.884	849.795		892.81	45.7522
237	TRINITY_DN108645_c1_g4	transmembrane protein 214-like [Brassica napus]		-0.567918		0.312342	-0.410726		-0.466475	0.469534		0.274821			1.445	-1.12167	-0.734071	-0.00513121	-0.509167	0.925044			111.325	75.099	80.5696	90.8581	83.744	103.987		90.9305	14.1142
238	TRINITY_DN100371_c0_g3	hypothetical protein CQW23_35179 [Capsicum baccatum]		-1.02189			-1.31988		-1.03984						2.01926	-0.256372	-0.283682	-0.384254	-0.668442	-0.426511			29.8918	14.7209	14.5388	13.8683	11.9737	13.5866		16.43	6.66668
239	TRINITY_DN99360_c0_g4	PREDICTED: NDR1/HIN1-like protein 12 [Brassica rapa]		-0.490078	-0.259127	-0.461564									1.13289	-0.97031	0.613818	-0.708366	0.939173	-1.0072			190.057	135.318	176.547	142.136	185.015	134.358		160.572	26.0265
240	TRINITY_DN105445_c1_g3	PREDICTED: serine/arginine-rich SC35-like splicing factor SCL30A isoform X2 [Raphanus sativus]		-0.407546	-0.412693							0.228832			0.65738	-1.15112	1.43786	-0.198828	0.282355	-1.02765			139.653	105.285	154.485	123.382	132.527	107.632		127.161	19.0036
241	TRINITY_DN95095_c0_g1	NADH-ubiquinone oxidoreductase 20.9 kDa subunit [Brassica napus]		-0.286452	-0.318306	-0.282837									0.992309	-0.694619	1.1029	-0.976826	0.58576	-1.00952			197.805	162.183	200.14	156.224	189.22	155.534		176.851	21.1162
242	TRINITY_DN100969_c2_g1	hypothetical protein BRADI_2g54450v3 [Brachypodium distachyon]		-0.723446	0.226798	0.630294	-0.564043		-0.657318	0.789697		0.427609			1.06858	-0.999962	-0.850956	0.0960763	-0.628821	1.31508			51.983	31.4834	32.9601	42.3453	35.1615	54.4258		41.3932	9.91012
243	TRINITY_DN107106_c0_g1	AC026875_2 T6D22.2 [Arabidopsis thaliana]		-0.244816		0.153554	-0.36293		-0.25058						1.87645	-0.22407	-0.269359	-0.324519	-1.11689	0.0583885			372.152	314.068	312.815	311.29	289.379	321.878		320.264	27.6523
244	TRINITY_DN105573_c5_g2	hypothetical protein CARUB_v10028448mg [Capsella rubella]		-0.549678	-0.496194	-0.264743	-0.236632	-0.153461							1.33622	-0.867485	0.946574	-0.993631	0.284017	-0.705697			224.974	153.696	212.371	149.616	190.941	158.929		181.755	32.3446
245	TRINITY_DN107857_c1_g2	NADH dehydrogenase (ubiquinone)s [Arabidopsis thaliana]		-0.517881	-0.343805	-0.304419	-0.189569								1.11298	-1.12331	1.13968	-0.292517	0.199997	-1.03683			121.938	85.1613	122.377	98.8241	106.924	86.5834		103.635	16.4455
246	TRINITY_DN98749_c0_g1	Translation initiation factor SUI1 family protein [Arabidopsis thaliana]		-0.2936	0.172962				-0.245094	0.259015		0.283062			0.96515	-1.35403	-1.00267	0.873487	-0.148745	0.666809			447.011	364.7	377.17	443.757	407.477	436.422		412.756	35.4913
247	TRINITY_DN107914_c0_g1	zinc finger (C2H2 type) family protein [Arabidopsis thaliana]		-0.272498			-0.16577		-0.146316			0.166699			1.64782	-1.25717	0.0199984	0.454364	-0.184258	-0.680756			296.074	245.115	267.519	275.139	263.936	255.227		267.168	17.5419
248	TRINITY_DN96292_c8_g1	hypothetical protein LSAT_8X59320 [Lactuca sativa]		-0.512857			-0.332755		-0.272666	0.179836		0.19392			1.83346	-1.20867	0.0822912	-0.183394	-0.261099	-0.262587			260.348	182.461	215.513	208.711	206.721	206.683		213.406	25.6029
249	TRINITY_DN105859_c0_g2	ATP synthase subunit epsilon, mitochondrial [Brassica napus]		-0.460044	-0.215785		-0.245934								1.54462	-1.22728	0.755264	-0.446262	-0.0465264	-0.579815			138.071	100.373	127.336	110.995	116.431	109.178		117.064	13.6002
250	TRINITY_DN104909_c3_g2	BnaAnng33680D [Brassica napus]		-0.768625	-0.764448		-0.790587	-0.578278							1.59251	-0.469746	0.909231	-0.74887	-0.514024	-0.769102			22.6604	13.3011	19.5594	12.0343	13.1002	11.9425		15.433	4.53836
251	TRINITY_DN102205_c0_g7	dehydrin [Brassica juncea]		-0.928292	-0.65295		-0.464436								1.34081	-1.1514	1.07602	-0.711024	-0.1048	-0.449604			54.4892	28.633	51.7421	33.2018	39.4913	35.914		40.5785	10.3748
252	TRINITY_DN91606_c0_g2	PREDICTED: nodulin-related protein 1-like [Raphanus sativus]		-0.250829	-0.337782	-0.370127									0.958615	-0.502476	0.977389	-0.809106	0.693691	-1.31811			214.014	179.861	214.453	172.693	207.822	160.795		191.606	23.3756
253	TRINITY_DN99877_c0_g2	PREDICTED: uncharacterized protein At2g27730, mitochondrial-like [Raphanus sativus]		-0.265872			-0.207511		-0.18158						1.89864	-0.583571	0.154449	-0.862735	-0.0771963	-0.529592			223.124	185.572	196.737	181.348	193.232	186.388		194.4	15.1287
254	TRINITY_DN103614_c1_g2	BnaC03g62990D [Brassica napus]		-0.409762					-0.348081						1.55517	-1.25587	-0.882046	0.133317	0.456503	-0.00707327			62.0396	46.7001	48.7401	54.2807	56.0443	53.5146		53.5532	5.45684
255	TRINITY_DN104682_c1_g1	cyanate hydratase [Brassica napus]		-0.244254	-0.152008		-0.182527								1.72799	-0.821589	0.634382	-0.74446	-0.217442	-0.578881			286.904	242.22	267.738	243.572	252.808	246.473		256.619	17.5263
256	TRINITY_DN105254_c1_g2	PREDICTED: ethylene-responsive transcription factor RAP2-3-like [Raphanus sativus]		-0.199594	-0.294422		-0.194208	-0.225206							1.13131	-0.447759	1.39674	-0.880823	-0.407954	-0.791513			534.494	465.435	546.102	446.496	467.176	450.401		485.017	43.734
257	TRINITY_DN104019_c0_g5	PREDICTED: 40S ribosomal protein S11-3-like [Brassica rapa]		-0.147799			-0.194396		-0.137705						1.78441	-0.3261	-0.188748	0.440692	-0.947895	-0.762361			1089.6	983.503	990.408	1022.05	952.245	961.572		999.897	50.2713
258	TRINITY_DN106551_c1_g8	PREDICTED: 60S ribosomal protein L22-3-like [Raphanus sativus]		-0.284021	0.054707	0.231131	-0.249578		-0.156711	0.265575		0.288912			0.906207	-1.25396	-0.338049	0.947252	-1.01408	0.75263			137.059	112.566	122.951	137.524	115.286	135.318		126.784	11.3383
259	TRINITY_DN102128_c1_g1	PREDICTED: protein C2-DOMAIN ABA-RELATED 7 [Brassica rapa]		-1.20154			-0.443303								1.54193	-1.14939	0.616411	-0.709794	0.282189	-0.581343			15.7988	6.86949	12.7281	8.328	11.6192	8.75418		10.683	3.31783
260	TRINITY_DN102683_c2_g1	PREDICTED: 60S ribosomal protein L12-2-like [Brassica rapa]		-0.629667	-0.783732		-0.41734								1.37965	-0.656994	1.06695	-0.999498	-0.0668681	-0.723239			53.9795	34.8883	51.0483	31.6778	40.4201	34.2674		41.0469	9.37383
261	TRINITY_DN96644_c0_g4	BnaC03g24470D [Brassica napus]		-0.471299	-0.415568	-0.293117									1.09863	-0.946085	1.16596	-0.825132	0.359901	-0.853281			157.035	113.271	158.476	115.86	141.224	115.258		133.521	21.4031
262	TRINITY_DN101939_c0_g3	PREDICTED: 60S ribosomal protein L21-1 [Raphanus sativus]		-0.181137			-0.135823			0.106996		0.132504			1.308	-1.48535	0.35106	0.523257	-0.819089	0.122116			1142.67	1007.84	1096.48	1104.79	1040	1085.43		1079.53	48.2667
263	TRINITY_DN103427_c1_g1	hypothetical protein CARUB_v10006007mg [Capsella rubella]		-0.271829			-0.251208		-0.155727						1.86544	-0.78145	0.28838	-0.0966439	-0.59767	-0.678056			242.398	200.771	217.596	211.541	203.661	202.397		213.061	15.7269
264	TRINITY_DN101026_c3_g1	BnaA04g21730D [Brassica napus]		-0.962615			-0.89122								1.68354	-1.05967	0.442791	-0.0509992	-0.913	-0.102664			15.4711	7.93864	12.0642	10.7083	8.34138	10.5664		10.8483	2.74586
265	TRINITY_DN101053_c0_g3	PREDICTED: SKP1-like protein 1A [Brassica rapa]		-0.165187	-0.234008	-0.204663									0.787064	-0.760898	1.18556	-0.710005	0.68883	-1.19055			491.246	438.1	504.928	439.847	487.874	423.348		464.224	34.3333
266	TRINITY_DN102522_c0_g3	PREDICTED: 60S ribosomal protein L36-2-like [Brassica rapa]		-0.317118	-0.19113		-0.238565	-0.215707							1.34753	-1.00891	1.15982	-0.323844	-0.472528	-0.702078			851.458	683.441	838.074	732.287	721.686	705.319		755.378	71.3011
267	TRINITY_DN99715_c1_g2	translation machinery-associated protein 7 isoform X2 [Arabidopsis lyrata subsp. lyrata]		-0.469136											1.61885	-1.17673	0.416263	-0.736606	0.307439	-0.429216			57.952	41.8644	51.0315	44.3971	50.4053	46.1661		48.6361	5.75466
268	TRINITY_DN99792_c0_g1	BnaC09g41460D [Brassica napus]		-0.242533		0.0656308	-0.242976		-0.173058			0.134949			1.73371	-0.903719	-0.192963	0.508929	-0.908143	-0.237818			528.988	447.133	469.192	490.976	446.995	467.8		475.181	31.036
269	TRINITY_DN98671_c0_g1	hypothetical protein EUTSA_v10015024mg [Eutrema salsugineum]		-0.379268		-0.268273									1.4663	-0.882884	0.622197	-0.469124	0.403794	-1.14028			114.199	87.7994	104.713	92.4491	102.259	84.9068		97.7211	11.2378
270	TRINITY_DN100982_c0_g2	PREDICTED: peptidyl-prolyl cis-trans isomerase CYP18-3 [Raphanus sativus]		-0.181413	-0.394979		-0.188269	-0.263134		-0.183535		-0.151192			0.932462	-0.139609	1.41571	-0.935647	-0.177539	-1.09537			1363.76	1202.62	1436.4	1082.97	1196.92	1058.96		1223.61	150.311
271	TRINITY_DN94648_c0_g1	hypothetical protein EUTSA_v10026223mg [Eutrema salsugineum]		-0.399362								0.254638			1.41726	-1.37018	0.654273	0.316987	-0.326248	-0.692096			56.4072	42.7676	52.6738	51.0233	47.8758	46.0856		49.4722	4.89325
272	TRINITY_DN103397_c0_g3	PREDICTED: mitochondrial import receptor subunit TOM5 homolog [Brassica oleracea var. oleracea]		-0.398164			-0.374747		-0.372132						2.00306	-0.472187	-0.330384	-0.719968	-0.344745	-0.135776			103.716	78.7022	80.1352	76.1982	79.9901	82.1018		83.4739	10.1056
273	TRINITY_DN95804_c1_g1	BnaC02g02620D [Brassica napus]		-0.508698	-0.245104	-0.334663				0.201292		0.198224			0.93743	-1.40354	0.540856	-0.587981	1.08769	-0.574456			147.75	103.847	140.312	119.142	150.568	119.396		130.169	18.7542
274	TRINITY_DN100290_c1_g3	PREDICTED: 60S ribosomal protein L28-2 [Brassica rapa]		-0.422643	-0.659654	-0.433362		-0.360285	0.366846						0.34592	-0.825653	1.68168	-0.733339	0.366951	-0.835558			270.411	201.742	348.703	207.152	271.643	201.161		250.135	58.6126
275	TRINITY_DN103676_c0_g1	PREDICTED: 40S ribosomal protein S17-2-like [Raphanus sativus]		-0.228575			-0.270393		-0.200458						1.94953	-0.498533	-0.217888	-0.284215	-0.905924	-0.04297			236.988	202.264	206.245	205.304	196.485	208.726		209.335	14.1843
276	TRINITY_DN98114_c0_g2	BnaA08g05310D [Brassica napus]		-0.263951	-0.196651	-0.291174						0.11275			0.860539	-1.13185	0.639183	-0.325148	1.08841	-1.13114			544.716	453.642	534.598	490.517	555.133	453.675		505.38	45.7111
277	TRINITY_DN99595_c0_g1	PREDICTED: ribosomal L1 domain-containing protein 1 [Brassica oleracea var. oleracea]		-0.490887	-0.380062	-0.424306									1.3437	-0.64705	0.739463	-0.952222	0.534319	-1.01821			56.8473	40.4518	51.8709	37.9385	50.1813	37.395		45.7808	8.23581
278	TRINITY_DN99704_c3_g2	receptor for activated C kinase 1C [Arabidopsis lyrata subsp. lyrata]		-0.242214	0.157115	0.228195	-0.240198		-0.309781	0.230211					1.10484	-0.73347	-1.19357	0.535315	-0.719406	1.00629			190.543	161.094	153.723	181.419	161.319	188.964		172.844	16.0196
279	TRINITY_DN107149_c2_g2	PREDICTED: non-symbiotic hemoglobin 1-like [Brassica oleracea var. oleracea]		-0.286994		-0.789815	0.789641		0.858007	0.286819	-0.957567	1.24439			-0.774615	-1.13875	0.865544	1.12647	0.696208	-0.774859			166.696	136.626	302.142	323.69	288.158	166.676		230.665	82.5811
280	TRINITY_DN101079_c9_g1	40S ribosomal protein S30 [Brassica napus]		-0.269537			-0.212335								1.62278	-1.08334	0.773457	-0.403781	-0.550522	-0.358593			261.721	217.12	247.723	228.32	225.902	229.065		234.975	16.4815
281	TRINITY_DN102827_c1_g4	PREDICTED: F-box protein DOR-like [Raphanus sativus]		-0.843703			-0.393677		-0.50744						1.79004	-1.27355	-0.261615	-0.127881	0.137721	-0.264706			21.4607	11.9582	15.097	15.5118	16.3356	15.0874		15.9084	3.10177
282	TRINITY_DN98208_c0_g3	PREDICTED: protein kish [Brassica rapa]		-0.509426	-0.556084	-0.376381									0.79262	-1.12509	1.30039	-0.580325	0.514379	-0.901968			61.0765	42.9064	65.8876	48.068	58.4402	45.0205		53.5665	9.47491
283	TRINITY_DN105499_c0_g1	BnaC03g57440D [Brassica napus]		-0.22771	-0.248045		-0.233538	-0.211111							1.37361	-0.500674	1.17561	-0.588924	-0.54487	-0.914746			200.429	171.164	197.337	169.786	170.474	164.699		178.981	15.6138
284	TRINITY_DN103256_c2_g1	histone H4 [Hyacinthus orientalis]		-0.501314	-0.458252		-0.261291								1.20522	-1.07927	1.21287	-0.86957	-0.0840441	-0.3852			117.7	83.151	117.816	86.3224	98.2023	93.6478		99.4733	15.1235
285	TRINITY_DN96155_c0_g1	PREDICTED: polyadenylate-binding protein-interacting protein 2 [Brassica rapa]		-0.224802	0.187602			0.217239	-0.270109			0.233998			0.990852	-0.914348	-1.26367	1.07529	0.515723	-0.403843			1214.72	1039.45	1007.31	1222.49	1171.01	1086.41		1123.57	91.9951
286	TRINITY_DN100018_c2_g4	hypothetical protein EUTSA_v10009901mg, partial [Eutrema salsugineum]		-0.891737			-0.748572		-0.948296						1.92229	-0.57122	-0.683286	0.223923	-0.267112	-0.624599			19.6212	10.5751	10.1686	13.4598	11.6784	10.3815		12.6474	3.62784
287	TRINITY_DN102547_c1_g1	PREDICTED: nuclear pore complex protein NUP50A-like [Brassica oleracea var. oleracea]		-0.327802	-0.208992	0.166552	-0.384262	-0.257321							1.62511	-0.677925	0.670712	-0.631454	-1.02441	0.0379699			79.2795	63.1659	72.6019	63.4911	60.7417	68.1748		67.9092	6.99669
288	TRINITY_DN105732_c0_g1	hypothetical protein CARUB_v10014805mg, partial [Capsella rubella]		-0.209659	-0.222676		-0.278892	-0.258644							1.35289	-0.366769	1.17571	-0.472622	-0.881907	-0.807303			287.378	248.508	283.373	246.115	236.864	238.55		256.798	22.6034
289	TRINITY_DN98522_c0_g1	PREDICTED: uncharacterized protein LOC108822209 [Raphanus sativus]		-0.445098	-0.252745		-0.262373								1.57672	-0.951051	0.784006	-0.629132	-0.0066447	-0.773903			118.565	87.0899	108.694	91.0984	98.8493	89.2957		98.9321	12.4516
290	TRINITY_DN96341_c0_g2	PREDICTED: uncharacterized protein LOC108834126 [Raphanus sativus]		-0.265304	-0.251011	-0.297273									1.1396	-0.78686	0.762786	-0.345689	0.635983	-1.40582			312.785	260.244	302.508	272.276	299.049	243.363		281.704	27.2731
291	TRINITY_DN94061_c0_g1	PREDICTED: mitochondrial zinc maintenance protein 1, mitochondrial [Raphanus sativus]		-0.348466	-0.220944	-0.231073									1.42451	-0.849165	0.804499	-0.403064	0.205493	-1.18228			110.473	86.7679	104.009	91.419	97.7638	83.2949		95.6213	10.4261
292	TRINITY_DN106021_c1_g3	PREDICTED: 40S ribosomal protein S11-3-like [Brassica rapa]		-0.431578		0.302934	-0.407348		-0.314501	0.327165					1.52786	-0.717996	-0.173547	-0.94881	-0.608913	0.921405			68.2891	50.6329	54.9132	48.8184	51.4905	63.5213		56.2776	7.86164
293	TRINITY_DN100569_c0_g2	hypothetical protein LSAT_9X67221 [Lactuca sativa]		-0.20945		0.0865655	-0.337112		-0.287224						1.89155	0.0271981	-0.599012	-0.0285523	-0.983286	-0.307902			2373.19	2052.5	1944.78	2042.91	1878.68	1994.85		2047.82	172.015
294	TRINITY_DN97011_c0_g1	PREDICTED: eukaryotic peptide chain release factor GTP-binding subunit ERF3A-like [Raphanus sativus]		-0.344103	0.188693	0.241843	-0.220875		-0.343928	0.365071		0.218			1.05762	-1.06191	-1.06095	0.22164	-0.360258	1.20385			105.538	83.1427	83.1528	96.7049	90.5565	107.083		94.363	10.5662
295	TRINITY_DN90316_c0_g1	PREDICTED: uncharacterized protein LOC108813881 [Raphanus sativus]		-0.722494	-0.672779	-0.362858									0.407843	-1.3719	1.49229	-0.450434	0.470371	-0.548164			32.6114	19.7641	40.4396	26.4159	33.0628	25.7104		29.6674	7.21862
296	TRINITY_DN106921_c0_g1	PREDICTED: 40S ribosomal protein S9-1 [Brassica rapa]		-0.146839	-0.129805		-0.153098	-0.178092							1.06668	-0.735927	1.39218	-0.0630726	-0.808764	-0.851095			543.924	491.287	553.429	510.935	489.16	487.924		512.777	29.2006
297	TRINITY_DN100155_c0_g2	PREDICTED: 40S ribosomal protein S12-1 [Raphanus sativus]		-0.304667	-0.171483		-0.263336								1.51824	-0.92316	0.989971	-0.560061	-0.621396	-0.403591			132.948	107.639	127.472	111.403	110.767	113.025		117.209	10.3668
298	TRINITY_DN103883_c0_g2	PREDICTED: uncharacterized protein LOC106318563 [Brassica oleracea var. oleracea]		-0.318186	-0.444262		-0.182727	-0.256059							0.95651	-0.61947	1.37172	-1.27366	0.00924748	-0.444344			168.085	134.817	176.85	121.008	148.089	138.514		147.894	21.1093
299	TRINITY_DN98356_c0_g2	PREDICTED: photosystem II repair protein PSB27-H1, chloroplastic-like [Brassica oleracea var. oleracea]		-0.572954	-0.560793		-0.43718								1.44326	-0.827407	0.876882	-1.15214	-0.367831	0.0272417			45.4561	30.5574	41.7399	28.4266	33.5728	36.1651		35.9863	6.5614
300	TRINITY_DN106021_c1_g4	hypothetical protein GLYMA_01G104900 [Glycine max]		-0.340524	-0.280693	-0.176222									1.10753	-1.16956	1.15788	-0.437577	0.243881	-0.902146			198.15	156.49	199.071	169.882	182.35	161.383		177.888	18.2954
301	TRINITY_DN96504_c0_g3	SOS3-interacting protein 3 [Arabidopsis thaliana]		-0.697446		-0.448025						0.475013			0.718805	-1.59209	0.660491	-0.142538	1.02291	-0.667573			23.168	14.2868	22.9439	19.8577	24.3367	17.8399		20.4055	3.84316
302	TRINITY_DN106033_c0_g5	BnaC06g42830D, partial [Brassica napus]		-0.315847			-0.327864	-0.196694	-0.13117						1.66953	-0.774939	0.58904	0.0954353	-0.857787	-0.721283			201.971	162.259	184.417	176.399	160.913	163.131		174.848	16.2455
303	TRINITY_DN103530_c1_g1	PREDICTED: mitochondrial inner membrane protease ATP23 [Brassica rapa]		-0.758254	-0.716569	-0.426728									1.30757	-0.894268	0.990145	-0.858521	0.286379	-0.83131			23.7349	14.0323	22.3361	14.1899	19.2349	14.3098		17.973	4.40656
304	TRINITY_DN98198_c0_g2	PREDICTED: DNA-directed RNA polymerases I, II, and III subunit RPABC5 [Brassica rapa]		-0.659711			-0.690538	-0.598211							1.24791	-1.07511	0.855512	0.382862	-1.15982	-0.251349			16.0459	10.1571	15.0512	13.8531	9.94241	12.2454		12.8825	2.53496
305	TRINITY_DN101416_c0_g8	FLC-like protein, partial [Brassica juncea]		-0.721239					-0.498983						1.30473	-1.45725	-0.747991	-0.176709	0.498756	0.578468			18.1915	11.0345	12.8724	14.3527	16.103	16.3096		14.8106	2.59125
306	TRINITY_DN95476_c1_g1	PREDICTED: protein BOLA1, chloroplastic [Brassica rapa]		-0.254278			-0.228185		-0.207821						1.87291	-0.797059	-0.343717	0.366977	-0.544233	-0.55488			182.178	152.739	157.738	165.574	155.527	155.409		161.527	11.0259
307	TRINITY_DN101458_c0_g4	hypothetical protein CARUB_v10018301mg, partial [Capsella rubella]		-0.828649			-0.765855								1.69533	-0.563075	0.686595	-0.384459	-0.43361	-1.00078			44.1305	24.8479	35.5178	26.373	25.9533	21.1108		29.6555	8.53812
308	TRINITY_DN107955_c1_g2	nascent polypeptide-associated complex subunit alpha-like protein 4 [Brassica napus]		-0.245148	-0.218861										1.04122	-1.35541	1.0438	-0.645265	0.491345	-0.575696			215.308	181.662	215.344	191.631	207.588	192.608		200.69	14.039
309	TRINITY_DN95673_c0_g1	PREDICTED: protein LURP-one-related 15 [Brassica rapa]		-0.417655			-0.421641								1.89562	-0.738556	0.259945	-0.327822	-0.760204	-0.328979			109.791	82.1939	92.6548	86.497	81.9671	86.4849		89.9314	10.4765
310	TRINITY_DN108952_c3_g2	PREDICTED: protein MEI2-like 1 isoform X1 [Brassica rapa]		-1.01443			-0.781968		-0.584126						1.90682	-1.01682	-0.0208321	-0.151672	-0.515737	-0.201755			22.5927	11.1839	15.0705	14.56	13.1393	14.3645		15.1518	3.90224
311	TRINITY_DN104751_c1_g1	60S ribosomal protein L27a-2-like [Brassica napus]		-0.200715		-0.199047	-0.166004			-0.164336					1.41407	-0.312618	0.665332	-0.177841	-0.0309302	-1.55802			651.762	567.111	615.055	573.718	580.921	506.055		582.437	49.0251
312	TRINITY_DN102581_c1_g3	PREDICTED: uncharacterized protein LOC108856947 [Raphanus sativus]		-0.409859	-0.235117										1.55625	-0.693871	0.739949	-0.656949	0.106392	-1.05177			76.499	57.5806	69.6358	57.891	64.309	54.5715		63.4145	8.40776
313	TRINITY_DN98377_c0_g2	uncharacterized protein LOC106427696 [Brassica napus]		-0.28947	-0.155993	-0.286697									1.50174	-0.383382	0.462267	-0.828852	0.465097	-1.21687			186.851	152.882	168.12	144.854	168.171	137.863		159.79	18.0195
314	TRINITY_DN94099_c0_g1	PREDICTED: histidine-containing phosphotransfer protein 3 [Brassica oleracea var. oleracea]		-0.565648	-0.565461										0.819499	-1.12987	0.775207	-1.21822	0.961079	-0.207697			23.4703	15.8578	23.2974	15.5127	24.0232	19.459		20.2701	3.90514
315	TRINITY_DN98543_c1_g2	hypothetical protein EUTSA_v10008819mg [Eutrema salsugineum]		-0.314781			-0.249448								1.64092	-1.22959	0.0795969	0.485459	-0.684194	-0.292186			84.4069	67.8609	75.4073	77.7467	71.0046	73.2642		74.9484	5.76415
316	TRINITY_DN108047_c1_g1	hypothetical protein CARUB_v10023573mg [Capsella rubella]		-0.175091	0.106197		-0.109064		-0.141877			0.193212			1.12911	-1.01359	-0.626862	1.36609	-0.235965	-0.618783			263.177	233.099	238.527	266.503	244.015	238.641		247.327	14.0374
317	TRINITY_DN98328_c0_g5	BnaCnng12130D [Brassica napus]		-0.465301		-0.712698									0.920661	-0.774972	0.696082	-0.188077	0.860216	-1.51391			43.8225	31.7415	42.2225	35.923	43.3919	26.4768		37.263	7.12477
318	TRINITY_DN106557_c0_g1	Ribosomal protein L13, eukaryotic/archaeal [Corchorus olitorius]		-0.148496	-0.173455										1.09938	-0.780498	1.25602	-0.550784	0.111164	-1.13528			343.15	309.587	345.947	313.688	325.507	303.253		323.522	17.854
319	TRINITY_DN106262_c0_g3	PREDICTED: probable calcium-binding protein CML36 [Brassica rapa]		-0.841764	-0.401632	0.400025	-1.08201	-1.21058							1.04332	-0.721322	1.41541	-0.213949	-1.06301	-0.460458			36.2853	20.2458	39.6673	24.8575	17.1401	22.6169		26.8021	9.08937
320	TRINITY_DN100676_c0_g1	stress-response A/B barrel domain-containing protein UP3 isoform X3 [Brassica napus]		-0.324091	-0.426557	-0.517284									0.542638	-0.807367	1.16589	-0.608602	0.92171	-1.21427			94.9249	75.8261	103.742	78.6381	100.288	70.0696		87.2481	14.1472
321	TRINITY_DN88900_c0_g1	succinate dehydrogenase subunit 4, mitochondrial [Brassica napus]		-0.300944	0.166259			0.187546	-0.301346						1.49189	-1.08573	-1.08883	0.41291	0.453477	-0.183716			158.286	128.484	128.448	145.811	146.28	138.913		141.037	11.5618
322	TRINITY_DN98678_c1_g2	PREDICTED: uncharacterized protein LOC103866457 [Brassica rapa]		-0.345581											1.50305	-1.60387	0.355958	-0.173491	0.0235496	-0.105197			81.1198	63.8406	74.7402	71.7957	72.8915	72.1755		72.7606	5.56153
323	TRINITY_DN81012_c0_g1	PREDICTED: zinc-finger homeodomain protein 9-like [Brassica oleracea var. oleracea]		-0.984133	-0.413564	-0.589738		0.522173	-0.708529						1.49697	-0.748024	-0.264881	-1.03888	0.946805	-0.391998			33.5029	16.9367	20.5019	14.7905	29.4431	19.5639		22.4565	7.37916
324	TRINITY_DN105364_c1_g2	PREDICTED: small ubiquitin-related modifier 1 [Raphanus sativus]		-0.412996			-0.329456								1.90192	-1.0368	-0.168877	-0.0535857	-0.508232	-0.134423			51.7629	38.8771	42.6828	43.1883	41.1948	42.8339		43.4233	4.38483
325	TRINITY_DN104315_c0_g2	BnaC08g47880D, partial [Brassica napus]		-0.402962	-0.660695	-0.457334		-0.193122							0.682545	-0.728553	1.37565	-0.915628	0.563336	-0.977349			155.388	117.521	173.988	112.501	152.189	110.844		137.072	26.8355
326	TRINITY_DN102801_c0_g4	PREDICTED: uncharacterized protein LOC103830999 [Brassica rapa]		-0.395718	-0.32296	-0.308051									1.39485	-0.713825	0.765011	-0.780936	0.418641	-1.08374			106.584	81.0158	98.9472	80.2021	94.7474	76.5305		89.6712	12.1253
327	TRINITY_DN106003_c1_g2	hypothetical protein B456_009G400400 [Gossypium raimondii]		-0.343126			-0.342804		-0.221107						1.88528	-0.548462	0.25151	-0.867568	-0.54644	-0.174318			120.079	94.6623	103.017	91.3297	94.6834	98.5697		100.39	10.4436
328	TRINITY_DN99457_c4_g1	PREDICTED: transmembrane protein 258-like [Raphanus sativus]		-0.369119			-0.320377		-0.35464						2.00826	-0.411549	-0.327838	-0.674703	-0.12636	-0.467811			116.167	89.9427	90.8499	87.0908	93.0334	89.333		94.4028	10.8372
329	TRINITY_DN99162_c3_g1	BnaC08g49470D [Brassica napus]		-0.812596											1.3023	-1.31082	0.552399	-0.939662	0.597476	-0.20169			16.7015	9.50909	14.6374	10.5307	14.7615	12.5619		13.117	2.75241
330	TRINITY_DN102074_c1_g4	PREDICTED: probable calcium-binding protein CML35 [Brassica oleracea var. oleracea]		-0.369905	-0.466444										0.773643	-0.679932	1.59504	-0.652815	-0.0530532	-0.982878			70.5566	54.5991	79.574	54.8968	61.481	51.2733		62.0635	10.9782
331	TRINITY_DN100983_c1_g4	PREDICTED: 40S ribosomal protein S16-3-like [Brassica oleracea var. oleracea]		-0.194415	-0.359933	-0.226166	-0.173932	-0.198608		-0.205683					1.05501	-0.237433	1.23186	-0.512262	-0.109326	-1.42785			738.686	645.558	751.429	625.755	654.789	559.781		662.666	72.0562
332	TRINITY_DN94396_c0_g1	PREDICTED: tubulin-folding cofactor A [Raphanus sativus]		-0.375751			-0.401714								1.59679	-0.886501	0.675284	-0.368854	-1.03537	0.0186515			93.1886	71.8208	85.2594	76.275	70.5399	79.6093		79.4488	8.60463
333	TRINITY_DN94158_c0_g2	PREDICTED: PHD finger-like domain-containing protein 5B [Brassica rapa]		-0.351774											1.42324	-1.18924	0.749992	-0.0154649	0.0297234	-0.998246			83.4086	65.3606	78.7575	73.4695	73.7817	66.6801		73.5763	6.90836
334	TRINITY_DN96991_c0_g2	PREDICTED: uncharacterized protein LOC103835397 [Brassica rapa]		-0.333601		0.419393	-0.327531		-0.261517	0.425463					0.938571	-0.880927	-0.522599	-0.201609	-0.851442	1.51801			85.6329	67.9543	71.4358	74.5546	68.2407	91.2628		76.5135	9.7162
335	TRINITY_DN99792_c1_g1	PREDICTED: MLP-like protein 34 [Raphanus sativus]		-0.332094	-0.240583					0.25078					0.441105	-1.52731	0.957154	-0.7675	0.980092	-0.0835438			109.376	86.886	115.272	95.567	115.534	103.381		104.336	11.4252
336	TRINITY_DN104492_c3_g2	PREDICTED: 10 kDa chaperonin [Brassica oleracea var. oleracea]		-0.358702	-0.462816		-0.23929								1.34096	-0.666997	1.07857	-1.12066	-0.053152	-0.578728			109.265	85.2122	106.122	79.7779	92.5653	86.2695		93.202	11.9788
337	TRINITY_DN95536_c0_g2	uncharacterized protein LOC106419196 [Brassica napus]		-0.354584		-0.381558					-0.405768	0.252823			0.941902	-0.883277	0.870578	0.371449	0.241558	-1.54221			88.5052	69.2194	87.7515	82.4775	81.105	62.2568		78.5526	10.5665
338	TRINITY_DN108821_c2_g1	PREDICTED: auxin-responsive protein SAUR72 [Brassica oleracea var. oleracea]		-0.265208	-0.479578		-0.373494	-0.445313							1.05007	-0.142298	1.4125	-0.763438	-0.569538	-0.987293			288.591	240.13	303.321	214.886	222.766	205.788		245.913	40.6422
339	TRINITY_DN104098_c0_g2	40S ribosomal protein S13-2 [Arabidopsis lyrata subsp. lyrata]		-0.214662	0.0694379	0.196065	-0.143389		-0.152598	0.267338		0.184888			0.773553	-1.25402	-0.698462	0.473983	-0.613982	1.31893			273.128	235.368	245.714	267.549	247.288	283.285		258.722	18.6235
340	TRINITY_DN98572_c0_g1	BnaA07g08810D [Brassica napus]		-0.379973	-0.373831										0.986539	-1.17447	1.30352	-0.73248	0.21972	-0.60282			73.1776	56.2335	75.663	59.6991	67.1651	60.7157		65.4423	7.84082
341	TRINITY_DN91730_c0_g1	PREDICTED: uncharacterized protein LOC103842029 [Brassica rapa]		-0.355722	-0.34043		-0.319918	-0.310022							1.30505	-0.771058	1.24011	-0.83484	-0.584494	-0.354765			135.711	106.055	134.783	105.144	108.72	112.001		117.069	14.2842
342	TRINITY_DN93583_c0_g1	PREDICTED: zinc finger CCCH domain-containing protein 15 homolog [Raphanus sativus]		-0.440665			-0.553125		-0.277572						1.85501	-0.472196	0.3075	-0.526474	-0.96073	-0.203105			93.6477	68.9991	77.2573	68.4242	63.8248	71.8492		74.0004	10.5915
343	TRINITY_DN104712_c0_g4	hypothetical protein POPTR_018G115200v3 [Populus trichocarpa]		-0.816847	-0.413021		-0.526766								1.68435	-0.635986	0.577937	-0.711756	0.0425744	-0.957117			29.2565	16.6084	23.2255	16.1954	20.3072	14.8579		20.0751	5.451
344	TRINITY_DN101480_c1_g1	BnaA08g20570D [Brassica napus]		-0.557606			-0.4702		-0.586812						1.78071	-0.801598	-0.911279	0.0116982	-0.459763	0.380236			37.4968	25.4764	24.9659	29.2622	27.0676	30.9778		29.2078	4.65492
345	TRINITY_DN106551_c1_g5	60S ribosomal protein L22-2 [Arabidopsis lyrata subsp. lyrata]		-0.363655	0.196895	0.259799	-0.22791		-0.244516	0.395544		0.363212			0.808849	-1.34174	-0.695945	0.805888	-0.601627	1.02457			259.55	201.721	219.086	259.471	221.622	265.351		237.8	26.8901
346	TRINITY_DN108657_c0_g2	PREDICTED: 40S ribosomal protein S3-2-like [Brassica rapa]		-0.211731	-0.344713	-0.266743		-0.113239							0.919786	-0.501622	1.226	-0.804814	0.416784	-1.25613			391.114	337.727	402.615	326.339	372.221	309.388		356.567	37.5591
347	TRINITY_DN99698_c1_g1	hypothetical protein ARALYDRAFT_893546 [Arabidopsis lyrata subsp. lyrata]		-0.540089					-0.510466						1.8136	-0.740144	-0.623467	-0.777717	0.404483	-0.0767515			25.8033	17.7456	18.1138	17.6271	21.3572	19.8388		20.081	3.15522
348	TRINITY_DN108524_c2_g1	PREDICTED: 40S ribosomal protein S3a-2 [Raphanus sativus]		-0.25092	-0.125164										0.588974	-1.69772	1.22069	-0.312367	0.3858	-0.185377			225.245	189.287	235.179	211.072	222.05	213.069		215.984	15.7249
349	TRINITY_DN103257_c1_g5	PREDICTED: uncharacterized protein LOC106310073 [Brassica oleracea var. oleracea]		-0.512088		-0.437677		0.407504	-0.480236						1.42855	-0.816321	-0.698716	-0.1625	1.05917	-0.810187			33.0428	23.1699	23.6871	26.0454	31.4183	23.1968		26.7601	4.39801
350	TRINITY_DN98602_c0_g1	PREDICTED: H/ACA ribonucleoprotein complex subunit 2-like protein [Brassica rapa]		-0.503736			-0.338403					0.353071			1.40917	-1.49441	0.401526	0.4322	-0.650704	-0.0977813			48.1949	33.9908	43.2656	43.4156	38.1181	40.823		41.3013	4.89194
351	TRINITY_DN99881_c0_g3	PREDICTED: uncharacterized protein LOC103866822 [Brassica rapa]		-0.740341	-0.685693	-0.874738									0.165036	-1.08987	1.44256	-0.461527	0.834852	-0.891049			27.5593	16.4969	38.8211	22.036	33.4639	18.2496		26.1045	8.81527
352	TRINITY_DN103051_c0_g2	putative H/ACA ribonucleoprotein complex subunit 1-like protein 1 [Brassica napus]		-0.320488								0.260284			1.18225	-1.18163	0.659941	0.69724	-0.253143	-1.10467			91.1591	73.0001	87.1467	87.4333	80.1326	73.5913		82.0772	7.68184
353	TRINITY_DN101956_c1_g1	PREDICTED: uncharacterized protein LOC103851328 [Brassica rapa]		-0.602488			-0.646789					0.349504			1.66376	-0.809247	0.21213	0.49861	-0.953527	-0.611723			30.7928	20.2807	24.6223	25.8401	19.6674	21.1203		23.7206	4.25076
354	TRINITY_DN97320_c1_g5	calcium-binding protein [Brassica napus]		-0.620768		0.413473			-0.554356	0.714987	1.07862				0.998415	-0.620001	-0.478206	-1.29059	0.0796166	1.31077			22.1668	14.4156	15.0947	11.2039	17.7663	23.6628		17.385	4.78936
355	TRINITY_DN103366_c0_g2	PREDICTED: transcription factor TCP20-like isoform X2 [Raphanus sativus]		-0.70343					-0.523325						1.73314	-1.06607	-0.473746	-0.68496	0.0953651	0.396277			18.7783	11.5319	13.0653	12.5185	14.5386	15.3175		14.2917	2.58871
356	TRINITY_DN100495_c0_g1	hypothetical protein EUTSA_v10012263mg [Eutrema salsugineum]		-0.150208			-0.131599								1.15044	-0.546369	1.02133	0.195718	-0.34561	-1.4755			218.563	196.951	216.918	206.403	199.508	185.117		203.91	12.7365
357	TRINITY_DN99234_c0_g3	PREDICTED: 40S ribosomal protein S29-like [Brassica rapa]		-0.280366	-0.406658	-0.179181		-0.199797							0.43941	-1.18744	1.60896	-0.338231	0.266458	-0.789158			207.9	171.181	234.297	190.348	203.996	180.17		197.982	22.5705
358	TRINITY_DN92030_c0_g1	BnaA05g30340D [Brassica napus]		-0.287823											1.52762	-1.46615	0.466802	-0.228261	-0.467608	0.167597			137.85	112.918	129.015	123.227	121.233	126.523		125.128	8.32788
359	TRINITY_DN102799_c4_g1	PREDICTED: calmodulin isoform X1 [Brassica oleracea var. oleracea]		-0.482574											1.79568	-1.29905	-0.00487365	-0.103519	-0.163412	-0.22483			48.8674	34.9744	40.7843	40.3414	40.0725	39.7968		40.8061	4.48925
360	TRINITY_DN102651_c0_g1	PREDICTED: serine carboxypeptidase-like 35 [Brassica oleracea var. oleracea]		-0.497363					-0.332294			0.421451			1.328	-1.45417	-0.634857	0.838951	0.0381612	-0.116091			35.333	25.0299	28.064	33.5219	30.5564	29.9851		30.415	3.70325
361	TRINITY_DN96175_c0_g2	pentatricopeptide repeat-containing protein At2g15980-like isoform X1 [Brassica napus]		-0.832856				0.524438	-0.664059						1.33947	-1.32421	-0.900996	0.170757	0.779244	-0.0642632			19.9279	11.1878	12.5765	16.0931	18.0897	15.322		15.5328	3.28119
362	TRINITY_DN94404_c0_g1	PREDICTED: multifunctional methyltransferase subunit TRM112-like protein At1g22270 [Brassica oleracea var. oleracea]		-0.247205	-0.310768		-0.333501								1.45806	-0.0104533	0.869184	-0.617515	-0.466649	-1.23263			273.215	230.191	255.962	212.405	216.825	194.384		230.497	29.2975
363	TRINITY_DN102648_c0_g1	BnaA09g55240D [Brassica napus]		-0.218271	-0.156231										1.07331	-1.06227	1.27637	-0.180784	-0.0813617	-1.02526			304.865	262.06	308.935	279.728	281.721	262.802		283.352	20.0435
364	TRINITY_DN119233_c0_g1	RNA-dependent RNA polymerase [Pyrus pyrifolia]		-0.565762			-0.507616					0.479872			1.02639	-0.894149	0.991667	0.684214	-0.729654	-1.07846			275.655	186.232	274.038	259.723	193.891	177.65		227.865	46.5614
365	TRINITY_DN103291_c1_g1	PREDICTED: 60S ribosomal protein L15-1-like [Brassica rapa]		-0.210413											1.25908	-1.43595	1.00869	-0.129608	-0.161413	-0.540803			305.016	263.622	301.17	283.687	283.198	277.371		285.678	15.3593
366	TRINITY_DN100128_c0_g1	60S acidic ribosomal protein family [Arabidopsis thaliana]		-0.192792	-0.00465133		-0.270148		-0.312251						1.85659	0.0220286	-0.997654	0.118383	-0.647867	-0.351478			358.606	313.748	288.815	316.104	297.368	304.615		313.209	24.4514
367	TRINITY_DN101840_c0_g2	BnaAnng22110D [Brassica napus]		-0.177775			-0.12435					0.12247			1.01439	-0.955218	1.1529	0.375454	-0.3886	-1.19892			356.548	315.212	359.455	343.138	327.103	310.097		335.259	20.9871
368	TRINITY_DN103341_c0_g1	hypothetical protein EUTSA_v10026594mg [Eutrema salsugineum]		-0.367202	0.34105	0.339886	-0.322646		-0.614437	0.384442					0.978506	-0.604679	-1.46491	0.461234	-0.433354	1.0632			52.5904	40.7725	34.3512	48.7291	42.0514	53.2226		45.2862	7.46461
369	TRINITY_DN102583_c0_g2	hypothetical protein EUTSA_v10019416mg [Eutrema salsugineum]		-0.441869			-0.439318		-0.318389						1.94983	-0.522706	0.0938276	-0.774514	-0.510498	-0.235937			58.9909	43.4279	47.3086	41.843	43.5048	45.2329		46.718	6.29433
370	TRINITY_DN1480_c0_g1	BnaC03g42240D [Brassica napus]		-0.811432			-0.662035		-0.82427						1.85925	-0.52292	-0.550873	0.309069	-0.178647	-0.915881			16.9647	9.66677	9.58113	12.2156	10.7215	8.4629		11.2688	3.06357
371	TRINITY_DN95813_c1_g1	unnamed protein product [Zea mays]		-0.219253	0.215818	0.280317			-0.159919	0.451168		0.370075			-0.00776391	-1.16258	-0.86718	0.894879	-0.278003	1.42065			441.278	379.063	394.977	489.908	426.719	518.234		441.697	53.8749
372	TRINITY_DN95520_c0_g2	PREDICTED: putative gamma-glutamylcyclotransferase At3g02910 [Brassica oleracea var. oleracea]		-0.533407											1.17891	-1.21664	0.869873	-0.526843	0.57161	-0.876912			40.5063	27.9867	38.8912	31.5917	37.3324	29.7622		34.3451	5.22621
373	TRINITY_DN103165_c0_g1	PREDICTED: protein NETWORKED 3A [Brassica rapa]		-0.28186		0.166279	-0.408608	-0.278155							1.5805	-0.534006	0.550414	0.0231069	-1.35826	-0.261753			139.112	114.423	127.085	120.928	104.8	117.602		120.658	11.6756
374	TRINITY_DN102767_c3_g2	PREDICTED: plant intracellular Ras-group-related LRR protein 9-like [Brassica oleracea var. oleracea]		-0.371016	-0.247427	-0.239321									0.583718	-1.33706	1.31688	-0.536662	0.638096	-0.664974			79.6585	61.595	86.5534	69.1222	80.1699	67.9155		74.1691	9.40429
375	TRINITY_DN96933_c0_g4	BnaA07g07500D [Brassica napus]		-0.399994											1.29009	-0.993649	1.01179	-0.354349	0.133029	-1.08691			35.915	27.2186	34.8552	29.653	31.5089	26.8635		31.0024	3.80797
376	TRINITY_DN99650_c0_g1	PREDICTED: probable 18S rRNA (guanine-N(7))-methyltransferase [Brassica oleracea var. oleracea]		-0.252656											1.72659	-0.819199	0.511692	-0.0208678	-0.931531	-0.466683			82.6005	69.3308	76.2679	73.492	68.7452	71.1682		73.6008	5.21245
377	TRINITY_DN101195_c0_g1	BnaA05g17110D [Brassica napus]		-0.431144	-0.485885										0.938675	-0.972453	1.33285	-0.978283	0.2802	-0.600989			48.1439	35.707	50.709	35.6691	43.8588	38.1244		42.0354	6.5076
378	TRINITY_DN99606_c2_g4	BnaA09g06800D [Brassica napus]		-0.623244	-0.746445	-0.461724									1.16594	-0.654984	1.11929	-1.04147	0.297541	-0.886319			37.0418	24.0479	36.7089	21.2899	30.845	22.3971		28.7217	7.13588
379	TRINITY_DN98015_c1_g1	uncharacterized protein At3g61260 isoform X2 [Brassica napus]		-0.545377	-0.178697		-0.364488								1.48946	-1.00394	0.506388	-1.1263	-0.278925	0.413318			55.5752	38.0808	48.6777	37.2223	43.1677	48.0247		45.1247	7.01626
380	TRINITY_DN105224_c0_g3	BnaA06g33670D [Brassica napus]		-0.554163					-0.347663	0.418053					1.3482	-1.57464	-0.614217	0.131234	0.186264	0.52316			37.1579	25.3064	29.2007	32.2234	32.4465	33.8125		31.6912	4.05477
381	TRINITY_DN108849_c0_g1	hypothetical protein CARUB_v10010589mg [Capsella rubella]		-0.326166			-0.221022								1.63808	-0.989361	0.63629	-0.146493	-0.20632	-0.932191			86.3223	68.8553	79.6625	74.4586	74.0609	69.2353		75.4325	6.64793
382	TRINITY_DN94437_c0_g1	PREDICTED: uncharacterized protein LOC108806896 [Raphanus sativus]		-0.358259	0.0849952			0.262156		0.483096		0.409529			0.253433	-1.58888	-0.841545	0.556525	0.609774	1.01069			96.8974	75.5902	84.2335	100.403	101.019	105.655		93.9664	11.5655
383	TRINITY_DN103843_c0_g1	PREDICTED: 60S ribosomal protein L21-1-like [Raphanus sativus]		-0.239717	0.22261	0.172626			-0.296397	0.241474		0.269015			0.797119	-0.910529	-1.27448	1.02596	-0.448775	0.810707			194.176	164.45	158.114	198.159	172.488	194.412		180.3	17.4076
384	TRINITY_DN102399_c0_g2	AF398144_1 60S ribosomal protein L144, partial [Brassica rapa subsp. pekinensis]		-0.265478	-0.370032		-0.243379	-0.40311							0.609909	-0.95367	1.69906	-0.26508	-0.834212	-0.256008			184.476	153.47	206.074	167.125	155.839	167.305		172.381	19.8302
385	TRINITY_DN89738_c0_g1	PREDICTED: UPF0235 protein C15orf40 homolog [Raphanus sativus]		-0.252939			-0.199174								1.75282	-0.734339	0.589206	-0.840666	-0.241536	-0.525488			146.33	122.798	135.32	121.792	127.46	124.774		129.746	9.46137
386	TRINITY_DN106481_c2_g1	thioredoxin-like protein Clot [Brassica napus]		-0.239549			-0.193262		-0.185984						1.72429	-0.202942	0.200658	-0.632125	0.144937	-1.23482			159.497	135.096	140.206	129.662	139.5	122.031		137.665	12.6614
387	TRINITY_DN102799_c2_g1	PREDICTED: calmodulin-1 [Brassica rapa]		-0.338423		0.326028	-0.440764		-0.323564	0.223687					1.56307	-0.59634	-0.51178	-0.0728146	-1.15568	0.773552			96.5699	76.3777	77.1684	81.2731	71.1473	89.1873		81.9539	9.35083
388	TRINITY_DN107429_c1_g2	PREDICTED: uncharacterized protein LOC103859273 [Brassica rapa]		-0.215068	-0.418696	-0.362118						-0.271016			0.931423	-0.21091	0.58798	-1.4279	0.980632	-0.861225			1013.04	872.74	970.859	723.271	1019.08	792.869		898.644	122.819
389	TRINITY_DN96701_c3_g5	PREDICTED: uncharacterized protein LOC104764433 [Camelina sativa]		-0.358532	-0.327258										0.822403	-1.33531	1.36051	-0.807314	0.115963	-0.156246			71.641	55.8769	75.5723	59.7344	66.4798	64.4911		65.6326	7.30589
390	TRINITY_DN107302_c1_g5	BnaCnng37680D [Brassica napus]		-0.529734		0.560932	-0.5735		-0.455558	0.517166					1.22396	-0.864124	-0.615813	0.0957078	-1.00476	1.16503			45.915	31.8045	33.4825	38.2907	30.8542	45.5167		37.6439	6.75761
391	TRINITY_DN94836_c0_g1	PREDICTED: mitochondrial import inner membrane translocase subunit TIM9 [Raphanus sativus]		-0.320402			-0.340453								1.68736	-0.684246	0.636335	-0.782529	-0.815877	-0.0410455			82.8997	66.39	75.5831	65.7058	65.4736	70.8675		71.1533	6.9614
392	TRINITY_DN104651_c2_g1	PREDICTED: probable choline kinase 3 [Raphanus sativus]		-0.532619	-0.289361										1.12924	-1.11266	0.912073	-0.953774	0.622856	-0.597735			40.7157	28.1467	39.4982	29.0375	37.8767	31.0336		34.3848	5.6064
393	TRINITY_DN95384_c0_g1	PREDICTED: octanoyltransferase isoform X1 [Raphanus sativus]		-0.488075	-0.509401	-0.339469		-0.332621							0.950756	-0.848022	1.40815	-0.438405	0.0235507	-1.09603			52.8548	37.6842	56.7124	41.1388	45.0349	35.5925		44.8363	8.43384
394	TRINITY_DN103022_c1_g1	BnaCnng07690D [Brassica napus]		-0.286582	-0.380724	-0.345923									0.295164	-1.02247	1.21118	-0.906948	1.07421	-0.651141			110.13	90.2892	123.923	92.0287	121.861	95.8806		105.685	15.0579
395	TRINITY_DN105668_c0_g3	PREDICTED: uncharacterized protein LOC106309555 [Brassica oleracea var. oleracea]		-0.480102	-0.275769										1.2993	-1.00291	0.972914	-0.978407	0.278723	-0.569614			63.0485	45.2012	60.5183	45.3912	55.1368	48.5602		52.976	7.75226
396	TRINITY_DN100610_c0_g1	PREDICTED: auxin-repressed 12.5 kDa protein [Brassica oleracea var. oleracea]		-0.237175		-0.319317									0.632005	-1.16525	-0.00425201	0.281076	1.37938	-1.12296			130.912	111.067	123.887	127.037	139.165	111.534		123.934	11.0422
397	TRINITY_DN104303_c0_g5	AC009243_25 F28K19.15 [Arabidopsis thaliana]		-0.20869						0.177863		0.232785			0.152566	-1.9061	0.75503	0.409998	0.759102	-0.170596			440.87	381.495	458.246	448.295	458.364	431.55		436.47	28.8417
398	TRINITY_DN96047_c0_g3	hypothetical protein EUTSA_v10002800mg, partial [Eutrema salsugineum]		-0.131141			-0.333848	-0.212263	-0.121584						1.28525	0.140466	0.220421	0.667949	-1.43647	-0.877623			434.614	396.85	399.487	414.25	344.83	363.265		392.216	32.9878
399	TRINITY_DN100706_c1_g1	hypothetical protein EUTSA_v10001704mg [Eutrema salsugineum]		-0.449259			-0.443674								1.58763	-1.0202	0.650699	-0.161264	-0.992506	-0.0643622			40.3924	29.5841	36.5092	33.144	29.6989	33.5456		33.8124	4.14454
400	TRINITY_DN103756_c3_g2	PREDICTED: protein AIG1-like [Brassica rapa]		-0.49289			-0.545943								1.61474	-0.805678	0.657416	0.0691414	-1.02026	-0.515356			36.0021	25.5831	31.8812	29.3489	24.6594	26.8328		29.0513	4.30463
401	TRINITY_DN99055_c1_g1	PREDICTED: plasminogen activator inhibitor 1 RNA-binding protein isoform X2 [Brassica rapa]		-0.605329	0.730248	-0.500194	-0.415886	0.295232	-0.711119		-0.966256	0.655505			1.12795	-0.508781	-0.730761	1.29699	-0.068231	-1.11716			144.836	95.2036	88.4723	149.962	108.563	76.7552		110.632	30.324
402	TRINITY_DN97934_c1_g2	Nucleic acid-binding, OB-fold-like protein [Arabidopsis thaliana]		-0.371804	-0.257318	0.189567	-0.333301								1.49765	-0.979244	0.588798	-0.819642	-0.751353	0.463794			99.4889	76.8866	91.1954	78.343	78.9662	90.0547		85.8225	9.12528
403	TRINITY_DN98726_c0_g1	hypothetical protein CARUB_v10024077mg [Capsella rubella]		-0.417043	-0.411526										1.10027	-0.748916	1.26852	-1.05702	0.133127	-0.695977			49.4388	37.0276	50.5681	34.9597	42.9476	37.3829		42.0541	6.71173
404	TRINITY_DN100687_c0_g3	BnaCnng54330D [Brassica napus]		-0.259312	-0.285055										0.774597	-1.38968	1.3342	-0.611685	0.339207	-0.446639			171.602	143.371	178.902	153.519	165.923	155.672		161.498	13.044
405	TRINITY_DN107296_c1_g4	probably inactive receptor-like protein kinase At5g41680 [Brassica napus]		-0.295972	-0.240489		-0.217955								1.71147	-0.474705	0.480716	-1.01752	0.0587592	-0.758719			136.331	111.045	122.096	104.767	117.215	107.76		116.536	11.5665
406	TRINITY_DN92853_c0_g1	PREDICTED: uncharacterized protein LOC103846269 [Brassica rapa]		-0.43499											1.51604	-1.57396	0.369903	-0.0230352	0.00579283	-0.294738			57.9198	42.8432	52.3276	50.4104	50.5511	49.0847		50.5228	4.87914
407	TRINITY_DN97523_c0_g1	uncharacterized protein BNAA02G03120D [Brassica napus]		-0.307374	-0.495038	-0.336679									0.793935	-0.617146	1.37433	-0.921697	0.410693	-1.04011			109.284	88.3136	117.909	83.7876	103.589	82.0279		97.4852	14.8612
408	TRINITY_DN105793_c0_g2	PREDICTED: probable steroid-binding protein 3 [Brassica oleracea var. oleracea]		-0.211356			-0.169493		-0.201453						1.79751	-0.202896	-0.115565	-1.22789	0.170394	-0.421556			169.879	146.729	147.74	134.867	151.049	144.199		149.077	11.5728
409	TRINITY_DN106021_c1_g1	PREDICTED: 40S ribosomal protein S11-3-like [Brassica rapa]		-0.294402		0.206653	-0.28608		-0.256289						1.59536	-0.796529	-0.513682	-0.451006	-0.735403	0.901259			84.8608	69.1964	71.0487	71.4592	69.5967	80.3151		74.4128	6.54897
410	TRINITY_DN107788_c2_g1	translation initiation factor eIF4E.c [Brassica rapa]		-0.342179			-0.311814								1.86058	-0.649046	0.364166	-0.835219	-0.449617	-0.290867			55.3831	43.6889	48.4102	42.8214	44.6182	45.3579		46.7133	4.65974
411	TRINITY_DN103564_c1_g3	BnaA09g26350D [Brassica napus]		-0.127503		-0.148291	-0.0958182			-0.116607	-0.140709				1.06373	-0.38301	1.07257	-0.119236	-0.0353423	-1.59872			1350.77	1236.51	1351.47	1257.35	1263.97	1140.5		1266.76	78.9742
412	TRINITY_DN102514_c1_g2	hypothetical protein CRG98_027087 [Punica granatum]		-0.333342	0.0665159	0.397319	-0.368682		-0.220726	0.361979		0.251766			0.965103	-0.997782	-0.384692	0.442043	-1.18052	1.15585			559.607	444.157	480.217	528.842	433.409	570.825		502.843	58.816
413	TRINITY_DN104629_c0_g1	PREDICTED: uncharacterized protein LOC103862954 [Brassica rapa]		-0.183986											1.20539	-1.31432	1.11267	-0.475134	0.0644057	-0.593012			278.322	244.998	277.096	256.097	263.232	254.538		262.38	13.2254
414	TRINITY_DN108662_c0_g1	BnaC06g26800D [Brassica napus]		-0.433859	0.277787		-0.686197		-0.542484			0.344877			1.4264	-0.19844	-0.534338	1.0522	-0.941596	-0.80422			100.818	74.6335	69.2204	94.7877	62.6574	64.8712		77.8314	16.1152
415	TRINITY_DN107492_c0_g1	hypothetical protein EUTSA_v10000307mg [Eutrema salsugineum]		-0.310123	-0.225128										0.975355	-1.36172	1.17322	-0.836295	0.266938	-0.217497			85.8419	69.2378	87.2477	72.9708	80.8089	77.3671		78.9124	7.10467
416	TRINITY_DN107908_c0_g1	Ribosomal protein S8e family protein [Arabidopsis thaliana]		-0.66616			-0.705229					0.426656			1.42142	-0.993801	0.657428	0.422438	-1.10376	-0.403725			18.8639	11.8877	16.6572	15.9784	11.5701	13.5921		14.7582	2.88844
417	TRINITY_DN107847_c1_g1	proteasome subunit alpha type-7-A [Brassica napus]		-0.314531	-0.295007		-0.333871								1.49622	-0.548122	1.04456	-0.514404	-0.659867	-0.818383			56.9269	45.7756	54.4632	45.9595	45.1661	44.3014		48.7655	5.45471
418	TRINITY_DN103964_c0_g4	PREDICTED: ethylene-responsive transcription factor ERF107 [Brassica oleracea var. oleracea]		-0.459461											0.777186	-1.45136	1.3112	-0.283653	0.285593	-0.638958			35.5364	25.8441	37.8588	30.9226	33.3984	29.3774		32.1563	4.34913
419	TRINITY_DN106400_c0_g1	hypothetical protein EUTSA_v10027334mg [Eutrema salsugineum]		-0.230225	-0.268327										0.542074	-1.16971	1.43583	-0.965252	0.486133	-0.329078			130.22	111.013	140.249	113.307	129.592	120.445		124.138	11.2206
420	TRINITY_DN101205_c0_g1	PREDICTED: uncharacterized protein LOC103867148 [Brassica rapa]		-0.274486		0.1865	-0.253938		-0.267973						1.50691	-0.535997	-0.491885	-1.05128	-0.396161	0.968412			211.887	175.176	175.969	165.917	177.689	202.21		184.808	17.9697
421	TRINITY_DN97684_c0_g5	uncharacterized protein LOC106401801 isoform X1 [Brassica napus]		-0.515717			-0.354802					0.559398			1.10363	-0.859362	-0.121714	1.3044	-0.320329	-1.10662			23.8311	16.6685	19.3601	24.5637	18.6354	15.7663		19.8042	3.6488
422	TRINITY_DN104688_c1_g3	Coatomer, alpha subunit [Arabidopsis thaliana]		-0.458824	0.691433	0.327046	-0.284771	0.583412	-0.868183	0.501099					0.960608	-0.566034	-1.57331	0.094711	-0.0432237	1.12725			64.0066	46.5699	35.0652	54.1167	52.5412	65.9099		53.0349	11.4216
423	TRINITY_DN102044_c0_g3	PREDICTED: mediator-associated protein 2-like [Brassica oleracea var. oleracea]		-0.297602											1.02246	-1.63928	1.04141	-0.379201	0.115138	-0.160526			97.9135	79.6628	98.0435	88.3028	91.6923	89.8022		90.9029	6.85669
424	TRINITY_DN97153_c2_g1	PREDICTED: uncharacterized protein LOC108849472 [Raphanus sativus]		-0.1747								0.14438			1.02496	-1.60841	0.804197	0.544768	-0.633723	-0.131791			461.892	409.214	457.475	452.286	428.711	438.752		441.388	20.004
425	TRINITY_DN101601_c0_g2	BnaA08g30820D [Brassica napus]		-0.296622	-0.560806	-0.234901		-0.37783	0.273755						0.45482	-0.708271	1.76252	-0.672635	0.0192423	-0.855681			113.13	92.1057	136.769	92.7499	105.257	89.441		104.909	18.0764
426	TRINITY_DN95505_c0_g1	UPF0426 protein At1g28150, chloroplastic-like [Brassica napus]		-0.181916			-0.201587								1.66243	-0.5242	0.0477818	-1.02928	-0.74454	0.58781			172.35	151.932	157.273	147.216	149.875	162.316		156.827	9.33773
427	TRINITY_DN100893_c0_g1	PREDICTED: 60S ribosomal protein L10-3-like [Brassica oleracea var. oleracea]		-0.13189			-0.145611		-0.138142						1.97787	-0.29265	-0.395214	-0.0121836	-0.517152	-0.760667			541.382	494.084	491.947	499.926	489.407	484.334		500.18	20.8313
428	TRINITY_DN103815_c1_g1	hypothetical protein EUTSA_v10004843mg [Eutrema salsugineum]		-0.458706											1.23604	-1.14152	0.817458	-0.842163	0.593272	-0.663083			25.7073	18.7056	24.4746	19.5872	23.8144	20.1146		22.0673	2.9449
429	TRINITY_DN100706_c1_g3	hypothetical protein EUTSA_v10001704mg [Eutrema salsugineum]		-0.547855			-0.527783		-0.601317						1.87746	-0.646375	-0.845146	0.0649232	-0.569825	0.118961			25.84	17.6755	17.0325	19.9765	17.9231	20.1513		19.7665	3.23495
430	TRINITY_DN101605_c1_g1	V-type proton ATPase subunit G1 isoform X1 [Brassica napus]		-0.462489	-0.531254										1.14807	-0.941315	0.739125	-1.42695	0.461504	0.0195632			20.835	15.1207	19.7166	13.7925	18.9573	17.7486		17.6951	2.73495
431	TRINITY_DN97604_c1_g1	hypothetical protein CICLE_v10033283mg [Citrus clementina]		-0.283085		0.461568	-0.241766			0.502887	0.4753				0.496336	-0.852967	0.0188934	-0.732813	-0.672137	1.74269			235.945	193.907	221.07	197.65	199.541	274.775		220.481	31.1552
432	TRINITY_DN96295_c0_g2	ethylene-responsive transcription factor 7-like [Brassica napus]		-0.595366	-0.465862										1.19765	-1.16768	1.11128	-0.461515	0.171586	-0.851323			31.9457	21.1441	31.5513	24.3689	27.2601	22.5888		26.4765	4.56662
433	TRINITY_DN106739_c3_g2	40S ribosomal protein S20-1 [Arabidopsis lyrata subsp. lyrata]		-0.30713			-0.245617	-0.26816							1.05088	-1.26004	1.24068	0.0618334	-0.835742	-0.257612			211.113	170.632	214.438	193.788	178.065	188.192		192.705	17.5174
434	TRINITY_DN101878_c2_g2	uncharacterized protein At4g28440-like [Brassica napus]		-0.368407	-0.340407	-0.258493		-0.263254							1.01933	-0.717725	1.37551	-0.635902	0.0304848	-1.07169			58.1108	45.0148	60.796	45.6316	50.6557	42.3461		50.4258	7.5392
435	TRINITY_DN109111_c0_g3	PREDICTED: U3 small nucleolar RNA-associated protein 4 homolog [Raphanus sativus]		-0.288912								0.376			0.609008	-1.49434	0.0410114	1.33018	-0.746393	0.260536			98.9547	80.9963	94.1051	105.112	87.3823	95.9794		93.755	8.53799
436	TRINITY_DN103550_c1_g1	PREDICTED: uncharacterized protein LOC103854751 [Brassica rapa]		-0.223109	-0.185418	-0.226678		-0.170045	0.194728			0.181767			0.220566	-1.12981	1.58249	-0.0456734	0.383197	-1.01077			289.705	248.196	331.57	281.521	294.705	251.855		282.925	30.7394
437	TRINITY_DN94117_c0_g1	PREDICTED: uncharacterized protein LOC108817000 [Raphanus sativus]		-0.470619											1.81302	-1.00468	0.0407895	-0.81093	-0.166718	0.128523			34.01	24.5435	28.0559	25.1944	27.3587	28.3506		27.9188	3.35966
438	TRINITY_DN97942_c0_g4	kunitz trypsin inhibitor 1-like [Brassica napus]		-0.618747	-0.597149	-0.780559									0.39405	-0.899058	1.12788	-0.993721	1.10956	-0.738713			26.6567	17.3598	31.9327	16.6792	31.8009	18.5126		23.8237	7.18958
439	TRINITY_DN100435_c0_g1	probable ribose-5-phosphate isomerase 3, chloroplastic [Brassica napus]		-0.500461	-0.617418										0.602075	-1.20137	1.35952	-0.42635	0.577507	-0.911387			17.7778	12.5668	19.9664	14.8062	17.7068	13.4047		16.0381	2.88948
440	TRINITY_DN99144_c3_g4	PREDICTED: universal stress protein A-like protein [Brassica oleracea var. oleracea]		-0.444958	-0.311387	-0.31459						0.246864			0.774445	-1.39514	1.04958	-0.27439	0.718044	-0.872542			108.703	79.8542	112.362	94.7569	107.954	86.8032		98.4056	13.2972
441	TRINITY_DN102681_c1_g1	60S ribosomal protein L7-2 [Arabidopsis lyrata subsp. lyrata]		-0.181965	-0.0541128		-0.115512			0.155112					1.0821	-1.36861	0.822483	-0.727454	-0.509233	0.700714			396.291	349.331	391.316	361.617	365.798	388.983		375.556	19.1619
442	TRINITY_DN107711_c0_g2	DELLA protein GAIP-B-like [Durio zibethinus]		-0.399956											1.30942	-1.36673	0.983196	-0.528241	0.0164702	-0.414118			40.9701	31.0505	39.7609	34.1585	36.1775	34.5815		36.1165	3.70668
443	TRINITY_DN99539_c0_g2	PREDICTED: uncharacterized protein LOC106342070 [Brassica oleracea var. oleracea]		-0.481143											1.52261	-1.37436	0.144888	-0.757383	0.0195046	0.444747			58.5519	41.9472	50.6552	45.4836	49.9365	52.3739		49.8247	5.73177
444	TRINITY_DN109039_c0_g1	tubulin beta-9 chain [Arabidopsis lyrata subsp. lyrata]		-0.41141	0.536388	0.535271	-0.533832		-0.73589	0.41285					1.02203	-0.441414	-1.33466	0.528342	-0.802214	1.02792			29.6865	22.3209	17.8252	27.2017	20.505	29.7161		24.5426	5.03305
445	TRINITY_DN95460_c0_g1	PREDICTED: 40S ribosomal protein S3a [Raphanus sativus]		-0.151455			-0.122225	-0.139358				0.13232			0.816965	-1.38724	1.08119	0.525548	-0.97966	-0.056808			652.557	587.524	660.353	643.959	599.549	626.777		628.453	29.5039
446	TRINITY_DN97589_c2_g5	BnaAnng15460D [Brassica napus]		-0.440679					-0.289577	0.576659	0.396096				0.617963	-1.28603	-0.697544	-0.575447	0.608128	1.33293			111.838	82.4005	91.4989	93.3866	111.685	122.891		102.283	15.4606
447	TRINITY_DN99734_c0_g1	PREDICTED: uncharacterized protein LOC108843537 [Raphanus sativus]		-0.439624			-0.48339		-0.451758						2.02816	-0.352677	-0.408647	-0.489211	-0.552371	-0.225256			37.7692	27.8483	27.615	27.2793	27.0161	28.3792		29.3179	4.167
448	TRINITY_DN102010_c2_g1	PREDICTED: small ubiquitin-related modifier 1-like [Brassica oleracea var. oleracea]		-0.441583		0.270024	-0.542876		-0.283363						1.67964	-0.771236	0.0220796	0.226885	-1.2353	0.0779228			82.2361	60.5526	67.5713	69.3832	56.447	68.0653		67.3759	8.84724
449	TRINITY_DN101148_c0_g1	PREDICTED: zinc finger CCCH domain-containing protein 1-like isoform X1 [Raphanus sativus]		-0.26282			-0.31258								1.82795	-0.533526	0.378894	-0.575173	-0.934182	-0.163958			141.05	117.559	126.635	117.145	113.573	121.235		122.866	9.94754
450	TRINITY_DN101373_c0_g2	PREDICTED: uncharacterized protein LOC103866151 [Brassica rapa]		-0.699734											0.949998	-1.52785	1.18127	-0.436503	0.202296	-0.369206			15.9901	9.8449	16.5637	12.5515	14.1358	12.7184		13.6341	2.48007
451	TRINITY_DN105578_c1_g1	BnaC03g59510D [Brassica napus]		-0.300458		0.195312	-0.493422		-0.366881						1.86864	-0.075724	-0.453599	-0.150202	-1.12707	-0.0620506			91.5509	74.3389	70.9938	73.6796	65.0321	74.4599		75.0092	8.85227
452	TRINITY_DN99143_c0_g5	dehydration-responsive family protein S51 [Brassica rapa]		-0.383858	0.335319				-0.436527						1.20235	-1.07065	-1.33796	0.559471	0.542196	0.104585			29.0574	22.2692	21.4709	27.1375	27.0859	25.779		25.4667	2.98647
453	TRINITY_DN99546_c0_g1	hypothetical protein CARUB_v10018160mg, partial [Capsella rubella]		-0.479526											1.19282	-1.43929	0.622974	-0.744083	0.681943	-0.314363			17.962	12.8826	16.8623	14.2242	16.9761	15.0534		15.6601	1.92979
454	TRINITY_DN96047_c0_g1	hypothetical protein EUTSA_v10002800mg, partial [Eutrema salsugineum]		-0.304234			-0.374191								1.62207	-0.791598	0.0943416	0.0407644	-1.27825	0.312669			54.6844	44.2874	48.1036	47.8729	42.1911	49.0441		47.6973	4.30756
455	TRINITY_DN107873_c3_g1	uncharacterized protein LOC106427326 isoform X1 [Brassica napus]		-0.173398	-0.164652		-0.130888								1.38604	-0.979475	1.13787	-0.465214	-0.425588	-0.65363			462.408	410.041	456.914	421.425	422.303	417.254		431.724	22.1377
456	TRINITY_DN106840_c1_g1	hypothetical protein EUTSA_v10023725mg [Eutrema salsugineum]		-0.551081			-0.565223		-0.49779						1.96789	-0.499658	-0.300056	-0.691435	-0.551402	0.0746582			21.0533	14.3691	14.9097	13.8496	14.2289	15.9248		15.7226	2.70885
457	TRINITY_DN104865_c0_g1	BnaC05g01490D [Brassica napus]		-0.398633		0.317094	-0.400233			0.315494		0.319595			1.14217	-1.20982	0.0662609	0.622794	-1.21802	0.596617			36.2275	27.4813	32.2266	34.2961	27.4509	34.1988		31.9802	3.71862
458	TRINITY_DN98679_c2_g2	BnaA03g12720D [Brassica napus]		-0.657346			-0.651118								1.60261	-1.01514	0.622162	-0.112958	-0.995517	-0.10116			17.0906	10.8362	14.7481	12.9917	10.8831	13.0199		13.2616	2.38924
459	TRINITY_DN101788_c0_g1	PREDICTED: cysteine proteinase inhibitor 1 [Raphanus sativus]		-0.359915			-0.387837								1.66138	-0.93048	0.135071	0.348173	-1.10581	-0.108334			82.975	64.655	72.1866	73.6928	63.4157	70.4661		71.2319	7.06828
460	TRINITY_DN82359_c0_g1	PREDICTED: uncharacterized protein LOC106304012 [Brassica oleracea var. oleracea]		-0.388552			-0.33919								1.91372	-0.473935	0.114191	-0.94666	-0.205045	-0.402269			45.2108	34.5363	37.1657	32.4229	35.7385	34.8567		36.6551	4.47069
461	TRINITY_DN101540_c0_g3	PREDICTED: uncharacterized protein LOC108851607 [Raphanus sativus]		-0.299293			-0.430834		-0.246466						1.82526	-0.336631	0.0131063	0.111624	-1.15382	-0.459533			54.7658	44.5055	46.1653	46.6329	40.6271	43.9222		46.1031	4.746
462	TRINITY_DN96387_c0_g1	BnaAnng06160D [Brassica napus]		-0.414272			-0.370299								1.57449	-1.01785	0.612712	-0.659631	-0.776647	0.26692			28.3918	21.3052	25.7626	22.2844	21.9646	24.8173		24.0877	2.73369
463	TRINITY_DN102149_c1_g1	PREDICTED: galactinol synthase 2 [Brassica rapa]		-0.256529	-0.396412	-0.303024		-0.224765							0.592404	-0.681308	1.55724	-0.624401	0.290039	-1.13397			163.096	136.528	183.222	137.715	156.789	127.086		150.739	20.8591
464	TRINITY_DN102010_c2_g2	hypothetical protein EUTSA_v10015094mg [Eutrema salsugineum]		-0.514543	-0.527402		-0.357937	-0.495413							0.898444	-1.00454	1.53267	-0.18662	-0.495369	-0.744586			37.1519	26.0069	40.8663	30.7971	28.9889	27.5293		31.8901	5.85662
465	TRINITY_DN92568_c0_g2	PREDICTED: phytosulfokines 1-like [Raphanus sativus]		-0.405229	-0.436809		-0.358333	-0.422531							1.11388	-0.615473	1.43522	-0.672621	-0.439288	-0.821717			66.2394	50.0185	69.2535	49.4825	51.6711	48.084		55.7915	9.37978
466	TRINITY_DN99047_c0_g2	PREDICTED: uncharacterized protein LOC106318753 isoform X1 [Brassica oleracea var. oleracea]		-0.549791		-0.43029									1.05096	-1.04687	1.06501	-0.0209817	0.222789	-1.27091			30.5845	20.8929	30.6494	25.6323	26.7585	19.8578		25.7292	4.61985
467	TRINITY_DN100167_c1_g1	PREDICTED: uncharacterized protein LOC108853372 [Raphanus sativus]		-0.457342		-0.425226									1.07827	-0.766389	1.05419	0.0949434	-0.00168494	-1.45933			43.1031	31.3932	42.9503	36.861	36.2476	26.9943		36.2582	6.34805
468	TRINITY_DN73198_c0_g1	uncharacterized protein BNAA08G00220D [Brassica napus]		-0.673802					-0.79295						1.67353	-0.650923	-0.960455	-0.287187	-0.497946	0.722982			24.3638	15.2725	14.0619	16.6952	15.8708	20.6461		17.8184	3.91116
469	TRINITY_DN102708_c0_g2	PREDICTED: eukaryotic translation initiation factor 3 subunit G-like [Brassica oleracea var. oleracea]		-0.257599	-0.386774		-0.219896	-0.239845							1.18893	-0.547133	1.33675	-0.917389	-0.311986	-0.749169			111.404	93.1867	112.955	89.3016	95.6542	91.0667		98.9279	10.4932
470	TRINITY_DN85587_c0_g1	PREDICTED: uncharacterized protein At5g39865 [Raphanus sativus]		-0.525099					-0.32915						1.78307	-0.566338	0.212161	-0.542873	0.176532	-1.06256			29.8902	20.7711	23.7928	20.8621	23.6545	18.845		22.9693	3.88147
471	TRINITY_DN100011_c0_g1	PREDICTED: 40S ribosomal protein S15a-1-like [Fragaria vesca subsp. vesca]		-0.242825			-0.334874								1.55027	-0.612977	0.626034	-0.074853	-1.34241	-0.146064			104.183	88.0442	97.288	92.0589	82.6021	91.5276		92.6173	7.46063
472	TRINITY_DN99538_c2_g3	hypothetical protein EUTSA_v10014921mg [Eutrema salsugineum]		-0.514472	-0.49398	-0.7526									0.852103	-0.760741	0.98747	-0.465408	0.76924	-1.38266			18.4372	12.907	18.9014	13.9196	18.1531	10.7745		15.5155	3.42888
473	TRINITY_DN104631_c0_g1	PREDICTED: sorting nexin 1 [Brassica oleracea var. oleracea]		-0.303126											1.55717	-1.52415	0.0916111	-0.0301747	0.298037	-0.39249			49.7103	40.2899	45.2297	44.8574	45.8608	43.7497		44.9496	3.05725
474	TRINITY_DN106333_c2_g1	ADP-ribosylation factor 1 [Arabidopsis lyrata subsp. lyrata]		-0.39041								0.280954			0.944688	-1.15764	1.2217	0.296824	-0.243813	-1.06176			31.4978	24.0301	32.4818	29.1965	27.2761	24.3706		28.1421	3.55213
475	TRINITY_DN99114_c2_g2	BnaC02g12160D [Brassica napus]		-0.680673						0.565213					1.07945	-1.55996	-0.138407	-0.697871	0.777051	0.539735			30.952	19.3101	25.5803	23.1126	29.6182	28.5714		26.1908	4.41077
476	TRINITY_DN106551_c1_g3	hypothetical protein CARUB_v10014848mg, partial [Capsella rubella]		-0.271546								0.242435			0.696627	-1.42667	0.917918	0.449414	0.466119	-1.10341			111.347	92.2431	113.338	109.122	109.273	95.1515		105.079	8.99715
477	TRINITY_DN107673_c0_g3	40S ribosomal protein SA-like [Brassica napus]		-0.118273	-0.184604		-0.12482	-0.234431							0.581644	-0.42666	1.59286	0.0400585	-0.4801	-1.3078			530.603	488.84	572.488	508.171	486.626	452.343		506.512	41.4199
478	TRINITY_DN102015_c2_g1	40S ribosomal protein S3-3 [Arabidopsis lyrata subsp. lyrata]		-0.427889	-0.599291	-0.349122									0.487262	-1.20265	1.29206	-0.728246	0.819078	-0.667499			44.2196	32.8706	49.6244	36.0566	46.448	36.4645		40.9473	6.71573
479	TRINITY_DN102451_c1_g1	BnaC03g20960D [Brassica napus]		-0.266665		-0.335255									1.0156	-0.727167	0.478714	-0.917452	1.16088	-1.01057			126.33	105.01	119.762	102.683	128.107	101.543		113.906	12.2332
480	TRINITY_DN104471_c0_g1	PREDICTED: tyrosine--tRNA ligase 2, cytoplasmic [Raphanus sativus]		-0.386524				0.266568	-0.429094						1.63042	-0.876383	-1.11362	0.133252	0.494068	-0.267739			47.724	36.5074	35.446	41.025	42.6395	39.2308		40.4288	4.47444
481	TRINITY_DN96999_c0_g1	hypothetical protein CARUB_v10024368mg, partial [Capsella rubella]		-0.393665											1.74773	-1.32832	-0.411924	-0.0591798	-0.0311295	0.0828258			41.3751	31.4944	34.438	35.5711	35.6612	36.0272		35.7612	3.21212
482	TRINITY_DN101807_c9_g2	Ubiquinol-cytochrome C reductase hinge protein [Arabidopsis thaliana]		-0.24116											1.59135	-1.2288	-0.616608	-0.441742	0.612721	0.0830813			77.9762	65.9729	68.5785	69.3228	73.8109	71.5566		71.203	4.25627
483	TRINITY_DN89743_c0_g1	uncharacterized protein LOC106428787, partial [Brassica napus]		-0.820175	-0.42831					0.567229					1.22234	-1.58372	0.694699	-0.675521	0.160557	0.181654			21.4797	12.1655	19.7283	15.1802	17.9554	18.0254		17.4224	3.31931
484	TRINITY_DN94303_c0_g1	uncharacterized protein LOC106358813 isoform X1 [Brassica napus]		-0.502837	-0.595016	-0.409248		-0.473024							0.79972	-0.6755	1.55934	-0.547658	-0.0543647	-1.08154			28.5296	20.1338	32.8527	20.8614	23.6688	17.823		23.9782	5.69119
485	TRINITY_DN103341_c0_g3	hypothetical protein EUTSA_v10026594mg [Eutrema salsugineum]		-0.277367											1.16507	-1.36371	1.00621	-0.709558	0.313057	-0.411073			63.2809	52.2128	62.5856	55.0759	59.5517	56.3823		58.1815	4.37685
486	TRINITY_DN99224_c1_g3	uncharacterized protein At5g39570-like isoform X2 [Brassica napus]		-0.240171		-0.206656									1.44848	-0.605745	0.46594	-0.909575	0.640369	-1.03947			127.233	107.721	117.901	104.836	119.558	103.602		113.475	9.49841
487	TRINITY_DN106438_c2_g1	BnaA05g08680D [Brassica napus]		-0.140685	-0.401551	-0.277628		-0.102949		-0.153588		-0.205318			0.671631	-0.178356	1.23559	-1.27915	0.566684	-1.01639			7230.88	6559.04	7676.63	5688.97	7147.93	5896.66		6700.02	790.404
488	TRINITY_DN106299_c1_g1	PREDICTED: oleosin 18.5 kDa [Camelina sativa]		-0.217162	-0.592841		-0.179099	-0.418851				-0.230659			0.525134	-0.38441	1.70183	-1.2117	-0.23472	-0.396133			1594.53	1371.71	1882.81	1169.03	1408.38	1368.83		1465.88	244.987
489	TRINITY_DN103169_c1_g2	hypothetical protein CISIN_1g033267mg [Citrus sinensis]		-0.169241											1.24894	-1.21907	1.18414	-0.312327	-0.296274	-0.605406			209.773	186.553	209.163	195.084	195.235	192.327		198.023	9.4083
490	TRINITY_DN97944_c1_g2	PREDICTED: uncharacterized protein LOC106308678 [Brassica oleracea var. oleracea]		-0.482232											1.93622	-0.888352	-0.364126	-0.526104	-0.220421	0.0627862			15.6085	11.1736	11.9967	11.7424	12.2223	12.667		12.5684	1.5701
491	TRINITY_DN104558_c0_g1	PREDICTED: ABC transporter I family member 1 [Brassica oleracea var. oleracea]		-0.501446			-0.404315		-0.679599						1.86979	-0.226313	-0.812159	-0.077959	0.124915	-0.878278			19.1434	13.5229	11.952	13.9207	14.4647	11.7747		14.1297	2.68142
492	TRINITY_DN92611_c0_g1	hypothetical protein CARUB_v10018171mg, partial [Capsella rubella]		-0.292404	-0.292255		-0.246582	-0.348992							0.863981	-0.802234	1.53212	-0.0603607	-0.56291	-0.970596			115.374	94.2075	123.862	103.632	97.2477	92.0688		104.399	12.7033
493	TRINITY_DN101941_c1_g1	PREDICTED: zinc finger A20 and AN1 domain-containing stress-associated protein 5 [Raphanus sativus]		-0.310785	-0.391217										1.05111	-0.785884	1.20964	-0.932913	0.360335	-0.902296			54.8752	44.2405	55.793	43.3894	50.8762	43.5666		48.7901	5.78915
494	TRINITY_DN97306_c0_g1	PREDICTED: uncharacterized protein LOC106327342 [Brassica oleracea var. oleracea]		-0.375653	-0.336434										0.735143	-1.03016	1.64128	-0.564026	-0.190517	-0.59171			80.0845	61.7256	89.508	66.5734	70.4578	66.2855		72.4391	10.3998
495	TRINITY_DN89989_c0_g1	PREDICTED: ankyrin repeat-containing protein P16F5.05c [Brassica oleracea var. oleracea]		-0.255262	-0.231879										1.47843	-0.263403	0.644793	-1.1311	0.261817	-0.990534			87.7408	73.5123	80.9311	66.4243	77.8026	67.5726		75.6639	8.16869
496	TRINITY_DN102643_c4_g1	PREDICTED: uncharacterized protein LOC103834715 isoform X1 [Brassica rapa]		-0.360372			-0.283222								1.46709	-1.33314	-0.100367	0.650451	-0.791049	0.10701			35.5935	27.7261	31.1896	33.2991	29.2491	31.7723		31.4716	2.80957
497	TRINITY_DN96631_c0_g1	PREDICTED: protein YIPF5 homolog [Brassica rapa]		-0.316082		-0.364727									0.979707	-0.822922	0.97174	-0.0675059	0.431586	-1.49261			76.7841	61.6767	76.7173	68.0076	72.1904	56.0642		68.5734	8.38076
498	TRINITY_DN95576_c0_g1	PREDICTED: ras-related protein RABA5c-like [Brassica rapa]		-0.433109											1.48897	-1.34695	0.697046	-0.609737	0.0911917	-0.320525			31.9579	23.6701	29.6436	25.8246	27.873	26.6698		27.6065	2.92246
499	TRINITY_DN101372_c0_g1	PREDICTED: translocase of chloroplast 33, chloroplastic [Raphanus sativus]		-0.406847	-0.330052										1.06678	-1.21035	1.31793	-0.732236	-0.106658	-0.335462			28.4153	21.4328	29.1854	22.8989	24.8171	24.1156		25.1442	3.06635
500	TRINITY_DN104501_c2_g2	uncharacterized protein At4g22758 [Brassica napus]		-0.33755	-0.341974										0.555137	-1.07077	1.39709	-0.64288	0.639552	-0.878125			42.4912	33.6268	47.0814	35.9597	42.9514	34.6771		39.4646	5.45193
501	TRINITY_DN103819_c1_g1	PREDICTED: GRF1-interacting factor 1-like [Camelina sativa]		-0.243529			-0.241305								1.52789	-0.552132	0.839025	-0.114931	-0.534683	-1.16517			132.85	112.216	126.017	116.553	112.389	106.134		117.693	9.92044
502	TRINITY_DN38311_c0_g1	PREDICTED: stress enhanced protein 2, chloroplastic [Brassica oleracea var. oleracea]		-0.407036						0.33753					0.608202	-1.53211	0.748168	-0.928872	0.905926	0.198684			29.564	22.2963	30.0393	24.3447	30.575	28.1735		27.4988	3.39563
503	TRINITY_DN99539_c0_g1	PREDICTED: uncharacterized protein LOC106332796 [Brassica oleracea var. oleracea]		-0.183015		-0.153523	-0.144452		-0.133586						1.67162	-0.190004	0.289741	-0.710019	0.182869	-1.24421			202.415	178.299	184.514	171.563	183.13	164.643		180.761	12.9541
504	TRINITY_DN98527_c2_g1	PREDICTED: auxin-responsive protein IAA2 [Brassica oleracea var. oleracea]		-0.537232											1.07482	-1.47026	1.17976	-0.305959	-0.0351641	-0.443189			60.887	41.9567	61.6676	50.6168	52.631	49.5961		52.8926	7.43799
505	TRINITY_DN100328_c0_g1	PREDICTED: uncharacterized protein LOC103837514 isoform X1 [Brassica rapa]		-0.369175	-0.484719		-0.319462	-0.489529							0.806639	-0.737105	1.66209	-0.443488	-0.55151	-0.736627			44.0504	34.105	49.5616	35.9966	35.3006	34.108		38.8537	6.44244
506	TRINITY_DN93711_c0_g1	chromatin-remodeling complex subunit ies6-like [Brassica napus]		-0.262859	-0.387915										1.16271	-0.369665	1.1994	-1.02381	0.042724	-1.01136			133.811	111.523	134.345	102.008	117.521	102.19		116.9	14.5449
507	TRINITY_DN105080_c0_g1	PREDICTED: gamma carbonic anhydrase 3, mitochondrial-like [Brassica oleracea var. oleracea]		-0.457688											1.34122	-1.63952	0.469189	-0.0252772	0.302503	-0.448121			20.7734	15.1262	19.1213	18.1845	18.8055	17.3834		18.2324	1.89457
508	TRINITY_DN95097_c0_g1	PREDICTED: 60S ribosome subunit biogenesis protein NIP7 homolog [Brassica oleracea var. oleracea]		-0.285169											1.40531	-0.935855	0.993323	-0.256034	-0.173876	-1.03286			57.103	46.8613	55.3007	49.8353	50.1947	46.4369		50.9553	4.37462
509	TRINITY_DN96282_c0_g1	PREDICTED: probable calcium-binding protein CML44 [Brassica oleracea var. oleracea]		-0.615569	-0.610376	-0.677361									0.78316	-0.936249	0.920072	-0.874165	1.02664	-0.91946			35.3028	23.0411	36.2791	23.4839	37.0391	23.1609		29.7178	7.1313
510	TRINITY_DN107868_c0_g3	BnaC02g33050D [Brassica napus]		-0.195778			-0.255257		-0.270202						1.79998	-0.238022	-0.943037	-0.181055	-0.804365	0.3665			185.994	162.392	154.227	163.052	155.833	169.393		165.149	11.5811
511	TRINITY_DN106410_c1_g2	PREDICTED: acyl carrier protein 1, mitochondrial [Raphanus sativus]		-0.268046											1.61523	-1.10778	0.478669	-0.5989	0.306928	-0.694146			81.2264	67.4539	75.4779	70.0277	74.6092	69.546		73.0568	5.05781
512	TRINITY_DN99933_c0_g1	FAD-dependent oxidoreductase family protein [Arabidopsis thaliana]		-0.574677											1.419	-1.1277	-0.298756	0.845403	-0.947982	0.110029			15.0981	10.1374	11.7521	13.9808	10.4875	12.5484		12.334	1.94789
513	TRINITY_DN102135_c1_g2	PREDICTED: small ubiquitin-related modifier 1-like [Brassica rapa]		-0.281125			-0.443309		-0.239447						1.84818	-0.158396	0.114974	-0.260646	-1.1501	-0.39402			87.4064	71.931	74.0393	71.1424	64.2827	70.1138		73.1526	7.71233
514	TRINITY_DN105791_c0_g1	PREDICTED: protein BOBBER 1-like [Brassica oleracea var. oleracea]		-0.203294	-0.245842										1.10993	-0.92038	1.38556	-0.703101	-0.184385	-0.687626			155.989	135.487	158.773	137.681	142.919	137.837		144.781	10.0982
515	TRINITY_DN103786_c0_g1	tubulin beta-8 chain [Brassica napus]		-0.348552											1.87823	-1.00519	-0.388043	-0.0766793	-0.537352	0.129031			52.1931	40.991	43.3886	44.5982	42.8085	45.3974		44.8961	3.88501
516	TRINITY_DN108189_c1_g3	protein AUXIN SIGNALING F-BOX 3-like [Brassica napus]		-0.329091	0.409406	0.541217	-0.381601		-0.414411	0.488707		0.450607			0.477952	-0.737601	-1.01003	1.00167	-0.907169	1.17518			69.6964	55.4809	52.295	75.8211	53.4979	77.8501		64.1069	11.6946
517	TRINITY_DN103860_c0_g1	BnaC03g12940D [Brassica napus]		-0.381102		-0.343442									1.12754	-1.17358	0.453862	-0.0602309	0.846332	-1.19392			38.1092	29.2621	35.5191	33.5426	37.028	29.1839		33.7742	3.84464
518	TRINITY_DN98013_c3_g2	putative 4-hydroxy-4-methyl-2-oxoglutarate aldolase 1 [Arabidopsis lyrata subsp. lyrata]		-0.560124			-0.773415		-0.608933						1.88886	-0.211253	-0.358519	0.231168	-0.819657	-0.730598			24.8196	16.8337	16.2738	18.5161	14.5202	14.8589		17.6371	3.80259
519	TRINITY_DN99510_c4_g3	PREDICTED: uncharacterized protein LOC108863486 [Raphanus sativus]		-0.560416	0.530587	0.908526	-0.959355		-0.800139	0.509587					1.18805	-0.400297	-0.912548	0.31622	-1.20865	1.01722			38.404	26.042	22.0552	31.6187	19.7507	37.0745		29.1575	7.78296
520	TRINITY_DN107976_c3_g1	PREDICTED: uncharacterized protein LOC106328618 [Brassica oleracea var. oleracea]		-0.201			-0.302241		-0.502249						1.67784	0.420693	-1.16405	-0.79404	-0.149201	0.00875842			257.647	224.139	181.9	191.762	208.949	213.16		212.926	26.6536
521	TRINITY_DN107530_c1_g1	PREDICTED: transcription factor PCL1-like [Brassica oleracea var. oleracea]		-0.367328			-0.508462		-0.383035						1.7643	-0.408007	-0.489128	0.458125	-1.10619	-0.219098			43.4149	33.656	33.2916	37.547	30.5194	34.5046		35.4889	4.49244
522	TRINITY_DN96988_c6_g1	PREDICTED: putative F-box protein PP2-B2 [Raphanus sativus]		-0.381507	-0.306161	-0.273356									0.797949	-1.12582	0.22818	-1.08548	1.3552	-0.170025			37.3398	28.6633	34.7701	28.8453	39.8531	32.9741		33.741	4.51013
523	TRINITY_DN105688_c0_g1	cold shock protein 2 [Brassica napus]		-0.316577	-0.259024		-0.284495								1.69545	-0.482836	0.676454	-0.622438	-0.283213	-0.983414			94.6644	76.0129	85.9393	74.8176	77.7222	71.7268		80.1472	8.56247
524	TRINITY_DN108199_c1_g1	PREDICTED: receptor for activated C kinase 1C-like [Brassica oleracea var. oleracea]		-0.132285			-0.149605					0.127269			1.23544	-0.742344	0.109514	1.1571	-0.988127	-0.771584			357.036	325.754	339.228	355.797	321.867	325.292		337.495	15.8164
525	TRINITY_DN99726_c1_g1	PREDICTED: protein disulfide isomerase-like 1-5 [Brassica rapa]		-0.363026			-0.27002								1.72251	-1.20434	0.0028769	-0.391891	-0.523161	0.394003			43.1426	33.5448	37.5035	36.209	35.7785	38.7861		37.4941	3.27924
526	TRINITY_DN99342_c1_g1	PREDICTED: 50S ribosomal protein 5, chloroplastic-like [Raphanus sativus]		-0.216796											1.16067	-1.38335	0.6704	-0.98649	-0.0234111	0.562175			109.712	94.4047	106.762	96.7927	102.588	106.111		102.729	6.01712
527	TRINITY_DN99021_c0_g1	PREDICTED: non-specific lipid-transfer protein B isoform X1 [Brassica rapa]		-0.158891	-0.0918551		-0.275611	-0.328953							0.967016	-0.25931	1.40994	-0.12789	-1.0779	-0.911853			1041.81	933.16	1081.05	944.803	860.636	875.348		956.133	88.5949
528	TRINITY_DN98149_c0_g1	PREDICTED: calcium uniporter protein 1, mitochondrial [Brassica oleracea var. oleracea]		-0.517319					-0.563638						1.30799	-1.10832	-1.28533	0.276505	0.45395	0.355209			31.9174	22.2997	21.5951	27.8118	28.5181	28.125		26.7112	3.98033
529	TRINITY_DN93089_c0_g1	PREDICTED: aldose reductase isoform X2 [Brassica rapa]		-0.123343	-0.260635	-0.12565									0.41474	-0.706639	1.05246	-1.49812	0.962344	-0.224782			753.851	692.078	788.98	648.479	784.016	718.622		731.004	55.0859
530	TRINITY_DN104089_c0_g3	PREDICTED: peptidyl-prolyl cis-trans isomerase Pin1 [Raphanus sativus]		-0.192372											1.41813	-0.784984	0.975835	-0.82107	0.0729022	-0.86081			131.166	114.792	127.878	114.523	121.168	114.228		120.626	7.43222
531	TRINITY_DN97711_c0_g1	hypothetical protein MANES_03G159800 [Manihot esculenta]		-0.250743	-0.258164		-0.246831	-0.255282							1.18124	-0.939127	1.25932	-0.556404	-0.908797	-0.0362386			132.848	111.654	133.628	115.479	111.957	120.678		121.041	9.99546
532	TRINITY_DN100748_c0_g3	hypothetical protein EUTSA_v10022246mg, partial [Eutrema salsugineum]		-0.32934			-0.285417		-0.432085						1.95565	-0.233257	-0.820014	-0.545255	0.030613	-0.387741			69.4754	55.2955	51.4945	53.2744	57.0049	54.2947		56.8066	6.47806
533	TRINITY_DN104536_c0_g5	PREDICTED: probable transcription factor At1g11510 [Brassica rapa]		-0.446135											1.44781	-1.25254	0.462337	-0.784514	0.562314	-0.435408			28.4064	20.8505	25.6489	22.1601	25.9287	23.1369		24.3553	2.79813
534	TRINITY_DN99293_c1_g1	BnaA06g14840D [Brassica napus]		-0.19162				0.21578		0.207295					0.49027	-1.33449	-0.821432	-0.318761	1.33387	0.650548			132.984	116.444	121.094	125.651	140.631	134.437		128.54	9.06434
535	TRINITY_DN96487_c0_g1	PREDICTED: uncharacterized protein LOC108812383 isoform X1 [Raphanus sativus]		-0.480118											1.46206	-1.00936	0.877561	-0.261147	-0.068865	-1.00026			20.4801	14.6826	19.1089	16.4377	16.8888	14.7039		17.0503	2.34583
536	TRINITY_DN100724_c0_g5	PREDICTED: uncharacterized protein LOC103864842 [Brassica rapa]		-0.340545											1.5744	-1.27761	0.540875	-0.727962	0.119062	-0.228765			46.0308	36.3525	42.5235	38.2177	41.0921	39.9117		40.6881	3.39351
537	TRINITY_DN106812_c0_g1	40S ribosomal protein S3-3 [Arabidopsis lyrata subsp. lyrata]		-0.324748	-0.496651	-0.392295	0.214935								0.291266	-1.08368	0.835894	-0.93278	1.38714	-0.497842			122.299	97.6483	132.064	100.354	141.947	108.152		117.077	17.9286
538	TRINITY_DN103838_c0_g1	PREDICTED: uncharacterized protein LOC108814492 [Raphanus sativus]		-0.745025											1.45909	-0.918974	0.770263	-1.04232	0.260229	-0.528287			15.3028	9.13052	13.5149	8.81038	12.1911	10.1445		11.5157	2.5955
539	TRINITY_DN92130_c0_g1	PREDICTED: EG45-like domain containing protein 2 isoform X1 [Brassica rapa]		-0.659284											1.54058	-1.60195	-0.190115	0.081824	0.0451151	0.124549			29.7265	18.8226	23.7214	24.665	24.5376	24.8132		24.3811	3.46979
540	TRINITY_DN94595_c0_g1	PREDICTED: non-specific lipid-transfer protein-like 1 [Raphanus sativus]		-0.173067	-0.198139										0.618164	-1.20748	0.895441	-1.23954	0.906004	0.0274088			1130.43	1002.64	1149.84	1000.4	1150.58	1089.08		1087.16	69.9966
541	TRINITY_DN100969_c2_g2	hypothetical protein B456_013G265000 [Gossypium raimondii]		-0.176665								0.131204			0.960099	-1.05803	1.18322	0.416929	-0.392905	-1.10931			608.509	538.376	616.263	589.633	561.49	536.594		575.144	34.7515
542	TRINITY_DN96249_c0_g1	hypothetical protein EUTSA_v10014996mg [Eutrema salsugineum]		-0.178548	-0.385475	-0.197087		-0.227812	0.214708						0.286966	-0.780147	1.75798	-0.513018	0.204082	-0.955865			325.584	287.683	377.83	297.171	322.64	281.442		315.392	35.5171
543	TRINITY_DN90884_c0_g1	PREDICTED: uncharacterized protein LOC103850915 [Brassica rapa]		-0.758356					-0.733454						1.66843	-0.544061	-0.488359	-0.415161	0.751293	-0.972139			15.634	9.24235	9.40327	9.61473	12.9845	8.00568		10.8141	2.8889
544	TRINITY_DN103115_c0_g2	PREDICTED: 30S ribosomal protein 2, chloroplastic-like [Brassica rapa]		-0.28461											0.91484	-1.74349	0.981906	-0.367985	0.088842	0.125891			119.623	98.2064	120.164	109.288	112.969	113.267		112.253	8.05652
545	TRINITY_DN91649_c0_g1	PREDICTED: uncharacterized protein LOC103872537 [Brassica rapa]		-0.479321		-0.520566		0.401211	-0.367						1.19178	-0.754487	-0.354623	-0.661163	1.357	-0.778505			35.4457	25.4257	27.4843	25.9062	36.2963	25.3021		29.3101	5.1483
546	TRINITY_DN99581_c0_g2	PREDICTED: DUF724 domain-containing protein 3-like [Brassica rapa]		-0.44335	0.34327		-0.483849		-0.571639						1.46457	-0.549305	-1.02559	0.987674	-0.704263	-0.173088			33.972	24.9839	22.8581	31.8436	24.2923	26.663		27.4355	4.4631
547	TRINITY_DN96078_c0_g2	PREDICTED: putative Delta(7)-sterol-C5(6)-desaturase 2 [Brassica oleracea var. oleracea]		-0.596429	-0.0508671				-0.674191						1.75506	-0.75948	-1.0172	0.328693	0.123124	-0.430188			25.6166	16.9425	16.0535	20.6963	19.9871	18.0784		19.5624	3.44956
548	TRINITY_DN97755_c1_g1	PREDICTED: uncharacterized protein LOC103859518 [Brassica rapa]		-0.301384	0.223367							0.365378			0.745282	-1.49025	-0.644981	1.2831	0.332389	-0.225539			78.5268	63.7224	69.3201	82.0884	75.7925	72.0978		73.5914	6.62231
549	TRINITY_DN101646_c1_g1	hypothetical protein EUTSA_v10021793mg [Eutrema salsugineum]		-0.263047			-0.408043								1.73756	-0.0513792	0.514976	-0.810317	-0.906616	-0.484225			61.7153	51.429	54.6855	47.0652	46.5114	48.9402		51.7244	5.74995
550	TRINITY_DN99807_c3_g1	hypothetical protein EUTSA_v10005424mg [Eutrema salsugineum]		-0.556184	-0.495113	0.908453	-1.2938	-0.865553							1.51277	-0.0144769	0.286603	-0.86448	-1.3141	0.393688			27.6315	18.7922	20.5347	13.8725	11.2702	21.1545		18.8759	5.78779
551	TRINITY_DN109406_c1_g1	PREDICTED: auxin response factor 2 [Raphanus sativus]		-0.274315			-0.39216		-0.383709						1.76194	-0.129309	-0.788765	-0.529893	-0.837659	0.523691			74.0468	61.225	56.7542	58.5092	56.4227	65.652		62.1017	6.77953
552	TRINITY_DN107308_c0_g2	PREDICTED: cysteine synthase [Brassica oleracea var. oleracea]		-0.224607	-0.429108	-0.412705			0.246488						0.232887	-0.729859	1.47706	-0.766178	0.793444	-1.00736			96.1167	82.2594	114.025	81.7367	104.185	78.2652		92.7647	14.3935
553	TRINITY_DN102684_c1_g1	PREDICTED: sec-independent protein translocase protein TATA, chloroplastic-like, partial [Brassica rapa]		-0.325385					-0.268657	0.234259					1.57508	-0.829047	-0.447958	-0.932881	-0.211458	0.846268			85.4746	68.2161	70.9518	67.4707	72.6496	80.2427		74.1676	7.17874
554	TRINITY_DN108677_c3_g1	PREDICTED: uncharacterized protein LOC103828805 isoform X2 [Brassica rapa]		-0.359948											0.768541	-1.5184	1.36202	-0.224678	0.0544146	-0.4419			48.8449	38.0596	51.6438	44.1609	45.4771	43.1364		45.2205	4.71605
555	TRINITY_DN96415_c0_g1	PREDICTED: uncharacterized protein LOC108851810 [Raphanus sativus]		-0.51718						0.522663					0.732835	-1.39407	-0.517677	-0.681047	1.10025	0.759713			33.1114	23.1361	27.2464	26.4802	34.8345	33.2374		29.6743	4.69003
556	TRINITY_DN101981_c4_g2	BnaC02g24100D [Brassica napus]		-0.261302	0.117457				-0.248068			0.286255			0.890825	-1.06827	-0.97734	1.09714	0.70138	-0.643738			59.5284	49.6666	50.1243	60.567	58.5748	51.8036		55.0441	5.03387
557	TRINITY_DN102548_c0_g3	PREDICTED: N-alpha-acetyltransferase daf-31-like [Brassica rapa]		-0.319882			-0.277445								1.57521	-1.13862	-0.00803606	0.686232	-0.812251	-0.302532			63.1588	50.5987	55.8313	59.0445	52.1092	54.4683		55.8685	4.62816
558	TRINITY_DN106410_c1_g1	PREDICTED: acyl carrier protein 1, mitochondrial [Raphanus sativus]		-0.280395		-0.254449									1.06571	-1.07544	0.453884	-0.723331	1.12435	-0.845169			93.7552	77.1948	89.0231	79.9182	94.2087	78.9758		85.5127	7.73433
559	TRINITY_DN101055_c0_g1	PREDICTED: glycine cleavage system H protein 2, mitochondrial-like [Brassica rapa]		-0.259365			-0.330349								1.8903	-0.474458	-0.0487976	-0.307871	-1.05092	-0.00825619			86.028	71.8725	74.4205	72.8697	68.4218	74.6632		74.7126	5.986
560	TRINITY_DN103023_c0_g2	BnaA09g56980D, partial [Brassica napus]		-0.231381		0.343281	-0.396887								1.24175	-0.503484	-0.0614667	0.101876	-1.59084	0.812165			101.151	86.1626	89.9588	91.3616	76.8239	97.4618		90.4867	8.58835
561	TRINITY_DN98890_c0_g1	hypothetical protein EUTSA_v10003253mg [Eutrema salsugineum]		-0.439551											1.78136	-0.856923	0.173547	-0.735608	0.296055	-0.658435			24.4775	18.0489	20.5598	18.3445	20.8583	18.5325		20.1369	2.43669
562	TRINITY_DN108206_c0_g3	BnaA03g48430D [Brassica napus]		-0.19455	-0.244633		-0.220555	-0.188564							1.43134	-0.470828	1.10068	-0.902613	-0.706202	-0.452382			354.897	310.125	347.114	299.962	304.585	310.559		321.207	23.5372
563	TRINITY_DN94989_c7_g1	uncharacterized protein BNAANNG41640D [Brassica napus]		-0.512115	-0.573714										0.632196	-1.17279	1.51128	-0.806187	-0.454701	0.290203			26.0751	18.2837	29.8698	19.8662	21.3834	24.5989		23.3462	4.31659
564	TRINITY_DN103979_c2_g8	BnaC05g37590D [Brassica napus]		-0.714384								0.631158			1.01185	-1.66241	0.551901	0.628003	0.167453	-0.696803			28.4259	17.3246	26.5165	26.8325	24.9206	21.333		24.2255	4.15116
565	TRINITY_DN101954_c0_g5	PREDICTED: 40S ribosomal protein S7-like [Raphanus sativus]		-0.185751											1.83964	-0.986798	-0.264607	0.298154	-0.65557	-0.230817			232.213	204.159	211.327	216.913	207.447	211.663		213.954	9.92531
566	TRINITY_DN94373_c0_g1	PREDICTED: uncharacterized protein LOC108869274 [Brassica rapa]		-0.683865			-0.549274								1.6373	-1.10922	0.633574	-0.493386	-0.66637	-0.00189715			22.1608	13.795	19.1035	15.6708	15.1439	17.1679		17.1737	3.04598
567	TRINITY_DN106001_c0_g1	PREDICTED: uncharacterized protein LOC108855211 [Raphanus sativus]		-0.233861	-0.303821										0.552695	-0.905102	1.65185	-0.502402	0.138448	-0.935488			101.122	85.9901	112.532	90.1702	96.8224	85.6747		95.3853	10.3803
568	TRINITY_DN94014_c0_g1	PREDICTED: desiccation-related protein PCC13-62 [Brassica rapa]		-0.334607	-0.616856	-0.573392									0.522648	-0.566109	1.18186	-1.13344	0.926193	-0.931155			108.691	86.1922	122.314	74.4684	117.031	78.6486		97.8908	20.6649
569	TRINITY_DN93204_c0_g1	PREDICTED: translation initiation factor IF-1, chloroplastic [Brassica rapa]		-0.467766	-0.494287		-0.43039	-0.531556							0.959073	-0.900437	1.44686	-0.760068	-0.773001	0.0275754			20.9877	15.1759	22.5123	15.6146	15.5742	18.0764		17.9902	3.12547
570	TRINITY_DN104969_c0_g1	PREDICTED: 50S ribosomal protein L19-2, chloroplastic [Brassica oleracea var. oleracea]		-0.32316						0.280672		0.330396			0.524745	-2.00481	0.547602	0.588125	0.185389	0.158946			49.7976	39.8041	49.8879	50.048	48.4569	48.3525		47.7245	3.95071
571	TRINITY_DN97845_c2_g1	PREDICTED: uncharacterized protein LOC108848440 [Raphanus sativus]		-0.232565											1.33178	-1.04665	1.03885	-0.715276	0.116821	-0.725528			120.809	102.823	118.594	105.329	111.621	105.251		110.738	7.56212
572	TRINITY_DN94429_c0_g1	PREDICTED: uncharacterized protein LOC108859191 [Raphanus sativus]		-0.225464	-0.197649		-0.315042	-0.208688							1.59587	-0.0612095	0.781901	-0.716081	-0.65097	-0.949507			131.048	112.088	121.735	104.595	105.34	101.924		112.789	11.4419
573	TRINITY_DN98721_c0_g3	hypothetical protein EUTSA_v10019396mg [Eutrema salsugineum]		-0.144387	0.130449				-0.101257			0.182062			0.725437	-1.41848	-0.800383	1.32105	0.26084	-0.08846			16736.8	15142.9	15602.4	17179.7	16391.4	16131.7		16197.5	743.478
574	TRINITY_DN95544_c0_g1	hypothetical protein EUTSA_v10017822mg [Eutrema salsugineum]		-0.211225	-0.286238										0.500359	-0.807403	1.40401	-0.881624	0.70659	-0.921934			182.218	157.401	199.367	155.992	186.132	155.227		172.723	18.9771
575	TRINITY_DN103351_c1_g4	PREDICTED: WD-40 repeat-containing protein MSI2 [Brassica oleracea var. oleracea]		-0.464216		-0.472138									0.416802	-1.27934	1.12401	-0.380482	1.00139	-0.882384			27.641	20.036	30.8119	24.0662	30.2622	21.8159		25.7722	4.48371
576	TRINITY_DN107608_c1_g1	hypothetical protein CARUB_v10009675mg [Capsella rubella]		-0.478546	0.431684		-0.442262		-0.722263						1.67425	-0.461648	-1.30568	0.417631	-0.323346	-0.00121199			21.3447	15.3191	12.938	17.7997	15.7093	16.6181		16.6215	2.82111
577	TRINITY_DN102010_c2_g4	PREDICTED: small ubiquitin-related modifier 1-like [Brassica oleracea var. oleracea]		-0.445093						0.392689					1.3501	-1.11467	-0.506538	-0.79841	0.0506222	1.01889			24.4507	17.9599	19.5614	18.7928	21.0286	23.5785		20.8953	2.63341
578	TRINITY_DN102967_c0_g5	PREDICTED: 50S ribosomal protein L3-2, chloroplastic-like [Raphanus sativus]		-0.404927		0.513503	-0.421903			0.496527		0.42487			0.707521	-0.996117	-0.622056	0.804421	-1.05762	1.16385			23.1619	17.4936	18.7382	23.4843	17.289	24.6802		20.8079	3.32718
579	TRINITY_DN94457_c0_g1	BnaA01g13690D [Brassica napus]		-0.289712	-0.595242			-0.275328							0.513831	-0.918097	1.65131	-1.03405	0.0862711	-0.299258			80.1578	65.5743	91.7424	64.3933	75.8033	71.8769		74.9247	10.1845
580	TRINITY_DN106409_c0_g1	amino acid permease 1-like [Brassica napus]		-0.554934			-0.581277		-0.630617						1.9718	-0.440939	-0.703801	0.0704282	-0.534001	-0.363487			18.7664	12.7741	12.1213	14.0441	12.543	12.9665		13.8692	2.48363
581	TRINITY_DN104479_c8_g1	BnaCnng34760D [Brassica napus]		-0.364909			-0.414631								1.93981	-0.547176	0.0613388	-0.448373	-0.839922	-0.165683			61.4815	47.7415	51.1034	48.2873	46.1241	49.8491		50.7645	5.52476
582	TRINITY_DN106812_c0_g3	PREDICTED: 40S ribosomal protein S3-2-like [Brassica oleracea var. oleracea]		-0.165039	0.176103	0.214283	-0.244261		-0.318053	0.135061		0.16327			0.942457	-0.321804	-1.37154	0.928128	-0.879182	0.70194			274.106	244.476	219.874	273.77	231.413	268.469		252.018	23.4363
583	TRINITY_DN106104_c3_g1	PREDICTED: auxin-responsive protein IAA2 [Brassica oleracea var. oleracea]		-0.363532		-0.379281						0.40401			0.200769	-1.27079	1.31401	0.388758	0.479501	-1.11225			39.3719	30.6022	46.0063	40.4923	41.033	31.547		38.1755	5.95948
584	TRINITY_DN104315_c0_g1	BnaC01g20070D [Brassica napus]		-0.152372	-0.300634	-0.242087		-0.149366	0.119754						0.530697	-0.586994	1.49583	-0.360202	0.304148	-1.38348			368.361	331.44	400.243	338.932	360.878	305.13		350.831	33.0332
585	TRINITY_DN100532_c1_g2	BnaA10g28170D [Brassica napus]		-0.32201	-0.253334		-0.304696	-0.379481							1.0366	-0.743231	1.50997	-0.619498	-0.6573	-0.52654			61.7609	49.4059	65.0468	50.2648	50.0024	50.9101		54.5652	6.94166
586	TRINITY_DN101338_c2_g2	ubiquitin [Triadica sebifera]		-0.216035											1.58579	-0.820043	0.924417	-0.51343	-0.554501	-0.622231			101.338	87.2447	97.4637	89.0409	88.8003	88.4035		92.0485	5.85796
587	TRINITY_DN97522_c6_g1	RNA polymerase II transcriptional coactivator KELP [Brassica rapa]		-0.63133	0.155413		-0.886915		-0.733105						1.63699	-0.260261	-0.495655	0.785747	-0.821334	-0.845491			25.8613	16.6955	15.5583	21.7488	13.985	13.8683		17.9529	4.83104
588	TRINITY_DN102887_c0_g3	uncharacterized protein LOC106432156 [Brassica napus]		-0.218265											1.70508	-0.838958	-0.0330261	-1.15571	0.166983	0.155636			111.209	95.5951	100.541	93.6511	101.769	101.699		100.744	6.13746
589	TRINITY_DN101023_c1_g1	hypothetical protein EUTSA_v10006316mg [Eutrema salsugineum]		-0.366941	-0.275398										1.22447	-0.988074	1.30037	-0.366601	-0.500248	-0.669913			41.2214	31.9641	41.539	34.5643	34.0052	33.2953		36.0982	4.18402
590	TRINITY_DN94309_c0_g2	PREDICTED: mitochondrial pyruvate carrier 4-like [Brassica rapa]		-0.284454											1.41912	-0.991599	0.634429	-1.12664	-0.373181	0.437874			59.9831	49.2493	56.4892	48.648	52.0028	55.6141		53.6644	4.45254
591	TRINITY_DN103964_c0_g1	AP2 transcription factor [Sisymbrium irio]		-0.5675											1.28912	-1.49665	0.272392	-0.0519702	0.708124	-0.721024			15.3396	10.3509	13.5188	12.938	14.2991	11.7399		13.0311	1.79077
592	TRINITY_DN100821_c0_g2	heavy metal-associated isoprenylated plant protein 36-like [Brassica napus]		-0.342989											1.70953	-1.29352	-0.269966	-0.444436	-0.0622243	0.360619			49.3217	38.8855	42.4425	41.8362	43.1645	44.6339		43.3807	3.47519
593	TRINITY_DN97623_c0_g1	PREDICTED: uncharacterized protein LOC106337527 [Brassica oleracea var. oleracea]		-0.408535			-0.572596								1.66457	-0.253564	0.390579	0.177485	-0.883439	-1.09563			18.1313	13.6599	15.1614	14.6647	12.1916	11.6969		14.251	2.33112
594	TRINITY_DN106744_c1_g4	PREDICTED: vesicle-associated protein 2-2-like [Raphanus sativus]		-0.384915		0.452051	-0.551073								1.33688	-0.681528	-0.329579	0.308698	-1.39961	0.765136			21.8287	16.7169	17.6083	19.2247	14.8983	20.3807		18.4429	2.53256
595	TRINITY_DN106652_c1_g1	PREDICTED: microtubule-associated protein RP/EB family member 1A [Raphanus sativus]		-0.408559											0.952809	-0.993821	1.24624	0.365936	-0.482933	-1.08823			21.7756	16.4052	22.5852	20.1566	17.8147	16.1448		19.147	2.75882
596	TRINITY_DN100995_c1_g4	PREDICTED: histone H2A.6 isoform X2 [Raphanus sativus]		-0.251072	-0.457215	-0.302798	-0.232103								1.39408	0.00817464	0.714658	-0.927681	0.104666	-1.2939			167.412	140.671	154.303	122.615	142.533	115.549		140.514	19.2945
597	TRINITY_DN96635_c0_g1	PREDICTED: uncharacterized protein LOC103832796 [Brassica rapa]		-0.174796		-0.229546									0.912411	-0.963564	0.267228	-0.320263	1.28895	-1.18477			380.174	336.794	365.255	351.67	388.882	331.679		359.075	23.1243
598	TRINITY_DN103275_c1_g5	histone H3.2, partial [Medicago sativa]		-0.175031	-0.190244	0.239639	-0.358272	-0.283478							1.31327	-0.204272	0.642218	-0.408412	-1.60756	0.264756			685.501	607.181	650.868	596.646	534.758	631.387		617.723	51.6095
599	TRINITY_DN104688_c1_g2	BnaC09g46650D [Brassica napus]		-0.23174	0.635296		0.20965	0.742409	-0.532759	0.254039					0.28099	-0.639539	-1.6344	0.364094	1.25124	0.37762			2104.69	1792.37	1454.83	2132.88	2433.88	2137.47		2009.35	339.283
600	TRINITY_DN102692_c3_g1	PREDICTED: uncharacterized protein LOC103842029 [Brassica rapa]		-0.583011		-0.702171									1.09061	-0.741516	0.763434	-0.751381	0.831378	-1.19253			17.7688	11.8619	16.714	11.8301	16.9331	10.4078		14.2526	3.22407
601	TRINITY_DN102399_c0_g1	hypothetical protein POPTR_005G092500v3 [Populus trichocarpa]		-0.184216	-0.185554			-0.162279							0.637746	-1.24468	1.55427	-0.762678	-0.213901	0.0292456			199.033	175.174	210.65	181.284	188.239	191.321		190.95	12.6744
602	TRINITY_DN97950_c0_g1	hypothetical protein POPTR_0019s14920g [Populus trichocarpa]		-0.771756			-1.21145		-0.803633						1.72616	-0.349634	-0.413764	0.55786	-1.12058	-0.400033			20.0724	11.7565	11.4996	15.392	8.66793	11.5546		13.1571	4.00614
603	TRINITY_DN99028_c0_g2	hypothetical protein AALP_AA8G084600 [Arabis alpina]		-0.268916											1.07861	-1.592	-0.00885713	-0.674285	0.341808	0.854728			197.303	163.75	183.64	175.28	188.046	194.49		183.751	12.5637
604	TRINITY_DN99221_c1_g1	BnaA09g50830D [Brassica napus]		-0.53012	0.3466			0.674565	-0.534119						0.682389	-1.16326	-1.17477	0.348057	1.29607	0.0115091			27.1067	18.7713	18.7193	25.5968	29.8782	24.0768		24.0249	4.51623
605	TRINITY_DN96473_c0_g1	unknown [Brassica rapa]		-0.177026	-0.228718	-0.141971									1.05684	-0.642012	1.21059	-0.96335	0.324023	-0.986085			258.757	228.877	261.461	223.225	245.868	222.825		240.169	17.5885
606	TRINITY_DN103261_c0_g3	uncharacterized protein BNAA09G51850D [Brassica napus]		-0.271156											1.31105	-1.26117	-0.659835	0.949849	0.214271	-0.55416			57.8377	47.9275	50.2443	56.4461	53.6121	50.6515		52.7865	3.85278
607	TRINITY_DN109069_c1_g1	PREDICTED: tubulin alpha-3 chain-like isoform X1 [Brassica oleracea var. oleracea]		-0.34746											1.27108	-1.25241	1.01985	-0.52829	0.172941	-0.683172			56.8419	44.6758	55.6307	48.1669	51.5476	47.4202		50.7138	4.82112
608	TRINITY_DN94986_c5_g1	PREDICTED: calmodulin-7-like [Raphanus sativus]		-0.322941			-0.260627								1.56471	-1.15398	0.696562	-0.520077	-0.675659	0.0884469			82.9649	66.3253	77.6515	70.2051	69.2529	73.9295		73.3882	6.12044
609	TRINITY_DN98311_c2_g3	hypothetical protein B456_001G276600 [Gossypium raimondii]		-0.176832	0.226952	0.610266	-0.449953		-0.29932	0.337145		0.247218			0.454162	-0.325602	-0.812342	0.792124	-1.35695	1.24861			1014.19	897.198	824.168	1064.9	742.456	1133.39		946.05	150.038
610	TRINITY_DN96555_c0_g1	40S ribosomal protein SA-like isoform X1 [Brassica napus]		-0.192191			-0.304482	-0.213095							1.54386	-0.325205	0.62405	0.0989168	-1.30739	-0.634234			172.025	150.569	161.466	155.438	139.295	147.022		154.303	11.4794
611	TRINITY_DN96411_c0_g1	ribosomal protein S25 [Zea mays]		-0.191098	-0.338363		-0.177891	-0.298138							0.699555	-0.746641	1.7128	-0.706896	-0.652742	-0.306079			94.4432	82.7265	102.652	83.0485	83.4872	86.2958		88.7756	8.10175
612	TRINITY_DN107660_c2_g1	PREDICTED: uncharacterized protein LOC106301439 [Brassica oleracea var. oleracea]		-0.395769			-0.694885								1.50645	-0.294872	0.286013	0.521929	-1.36347	-0.656048			17.658	13.4216	14.7877	15.3426	10.9084	12.5721		14.1151	2.35185
613	TRINITY_DN101359_c4_g1	60S ribosomal protein L34-2 [Brassica napus]		-0.22346											1.53016	-1.30512	0.773532	-0.283199	-0.255632	-0.45975			140.677	120.491	135.29	127.766	127.963	126.509		129.783	7.11953
614	TRINITY_DN107788_c1_g1	PREDICTED: cyclic nucleotide-gated ion channel 17 [Brassica rapa]		-0.393573			-0.491065		-0.429756						1.91334	-0.413277	-0.597007	-0.0549931	-0.897997	0.049935			35.0526	26.6835	26.0226	27.9723	24.9399	28.3498		28.1701	3.59712
615	TRINITY_DN108009_c0_g1	PREDICTED: target of Myb protein 1-like [Brassica rapa]		-0.373653	-0.594084										0.820099	-0.916103	1.53709	-1.0106	-0.139156	-0.291333			19.1504	14.7807	20.9549	14.5429	16.7361	16.3531		17.0864	2.51677
616	TRINITY_DN105791_c0_g2	PREDICTED: protein BOBBER 1-like [Raphanus sativus]		-0.466532			-0.519022								1.87049	-0.676631	0.106163	-0.438303	-0.915005	0.0532903			16.5197	11.9553	13.3581	12.3824	11.5282	13.2633		13.1678	1.79197
617	TRINITY_DN96332_c0_g2	BnaA02g35950D [Brassica napus]		-0.154792	0.604275	0.29938			-0.422772	0.33578		0.408318			0.110772	-0.510965	-1.44153	1.28483	-0.370704	0.927591			144.296	129.615	107.643	172.017	132.927	163.582		141.68	23.6118
618	TRINITY_DN100740_c0_g2	BnaA08g13720D [Brassica napus]		-0.367095	-0.372802		-0.403095								1.38406	-0.587703	1.18662	-0.555416	-0.755411	-0.672149			40.8245	31.653	39.9062	31.8032	30.8729	31.2602		34.3867	4.65145
619	TRINITY_DN106361_c2_g1	hypothetical protein CARUB_v10027851mg [Capsella rubella]		-0.450727	-0.780006										1.25968	-0.397368	1.02704	-1.36535	0.0534411	-0.577451			61.3002	44.8518	58.991	35.2433	49.3267	43.0642		48.7962	9.92633
620	TRINITY_DN92332_c0_g1	uncharacterized protein LOC111197946 [Brassica napus]		-0.598289	-0.587928		-1.06084	-0.906932							1.4686	-0.168784	0.980511	-0.608358	-1.04272	-0.629247			18.4266	12.1714	16.562	10.4922	8.8328	10.4124		12.8162	3.82021
621	TRINITY_DN99412_c1_g1	PREDICTED: 40S ribosomal protein S6-1-like [Raphanus sativus]		-0.168166			-0.167439	-0.178937							0.992704	-1.03634	1.14026	0.504738	-1.02807	-0.573293			227.867	202.796	229.69	221.838	202.898	208.517		215.601	12.3563
622	TRINITY_DN103878_c0_g1	annexin-like protein [Brassica juncea]		-0.24397	-0.316615	-0.282242	0.277557			0.239285					-0.0768431	-1.17166	0.861658	-0.929472	1.41598	-0.0996577			121.891	102.927	138.148	107.122	147.749	121.496		123.222	17.3216
623	TRINITY_DN104543_c1_g1	PREDICTED: tonoplast dicarboxylate transporter-like [Brassica oleracea var. oleracea]		-0.464981											1.46988	-0.996641	0.914674	-0.237417	-0.193589	-0.956911			17.7513	12.8605	16.6504	14.3659	14.4528	12.9392		14.8367	1.98288
624	TRINITY_DN107401_c2_g1	PREDICTED: uncharacterized protein LOC108861837 [Raphanus sativus]		-0.347741											1.29566	-1.25916	-0.657386	0.756412	0.533185	-0.668714			47.5838	37.392	39.7926	45.4326	44.5421	39.7474		42.4151	3.98924
625	TRINITY_DN100737_c0_g1	PREDICTED: nicotinamidase 2-like [Brassica rapa]		-0.325315			-0.276102								1.37511	-1.11542	1.04991	-0.368704	-0.77375	-0.167152			54.8998	43.8168	53.4526	47.1397	45.3373	48.0366		48.7805	4.45002
626	TRINITY_DN102474_c5_g1	PREDICTED: peptidyl-prolyl cis-trans isomerase CYP19-3 [Raphanus sativus]		-0.290555		0.221963	-0.33946								1.60993	-0.793366	0.0846124	-0.328248	-1.15239	0.579458			95.1908	77.8268	84.1703	81.1873	75.2329	87.7456		83.559	7.22507
627	TRINITY_DN106436_c0_g1	SEC14 cytosolic factor family protein / phosphoglyceride transfer family protein [Arabidopsis thaliana]		-0.414843	-0.360339		-0.501773	-0.457717							1.3863	-0.574518	1.15031	-0.38654	-0.918682	-0.656876			27.7835	20.8405	26.9479	21.5061	19.6218	20.5488		22.8748	3.54091
628	TRINITY_DN95614_c0_g1	PREDICTED: uncharacterized protein LOC106324993 [Brassica oleracea var. oleracea]		-0.292962	-0.246216		-0.264973								1.60561	-0.430887	0.743639	-1.17397	-0.253692	-0.4907			47.4346	38.7173	43.7449	35.5365	39.4758	38.4612		40.5617	4.28055
629	TRINITY_DN109007_c2_g1	PREDICTED: 30-kDa cleavage and polyadenylation specificity factor 30-like [Brassica oleracea var. oleracea]		-0.42002			-0.537225		-0.421117						1.98128	-0.279328	-0.284414	-0.512699	-0.801279	-0.103556			21.1933	15.8402	15.8282	15.2876	14.6042	16.2564		16.5016	2.36801
630	TRINITY_DN106003_c0_g2	hypothetical protein PRUPE_4G079500 [Prunus persica]		-0.4962						0.542002					0.787812	-1.69701	0.405698	-0.434531	-0.125195	1.06322			47.9278	33.9794	45.7828	41.0662	42.8027	49.4738		43.5055	5.61343
631	TRINITY_DN93914_c0_g1	PREDICTED: uncharacterized protein LOC108826004 [Raphanus sativus]		-0.283464											0.530858	-1.05432	1.3327	-0.530252	0.729532	-1.00852			71.8615	59.0425	78.3458	63.2805	73.4681	59.4129		67.5685	8.08675
632	TRINITY_DN102872_c1_g5	hypothetical protein AALP_AA8G097300 [Arabis alpina]		-0.28993											1.34832	-0.767986	0.581559	-1.47918	0.0700359	0.247257			38.1568	31.2101	35.64	28.8756	33.9609	34.5426		33.731	3.28251
633	TRINITY_DN103235_c0_g1	uncharacterized protein At5g19025-like [Brassica napus]		-0.366386											1.34315	-0.822843	0.602676	-0.766833	0.689164	-1.04531			27.1284	21.0441	25.0484	21.2015	25.2914	20.4192		23.3555	2.809
634	TRINITY_DN95175_c0_g1	PLAT domain-containing protein 1 [Brassica napus]		-0.416377											1.53979	-0.848758	0.829655	-0.798061	0.0401505	-0.762774			32.5213	24.3683	30.0974	24.5414	27.4025	24.6618		27.2654	3.41336
635	TRINITY_DN101471_c0_g1	BnaA04g12890D [Brassica napus]		-0.319953			-0.322195								1.37217	-0.713217	1.18935	-0.697023	-0.726257	-0.425017			34.4442	27.5931	33.8436	27.6464	27.5503	28.54		29.9363	3.2853
636	TRINITY_DN105787_c1_g1	PREDICTED: ribulose-phosphate 3-epimerase, cytoplasmic isoform [Brassica rapa]		-0.24247	-0.311472	-0.471288									0.790275	-0.496702	0.936464	-0.561059	0.83025	-1.49923			75.591	63.8968	76.9194	63.3121	75.9543	54.7873		68.4102	9.08655
637	TRINITY_DN100113_c0_g1	PREDICTED: oleosin 1 [Brassica rapa]		-0.226802	-0.548288										0.544118	-0.398611	1.52176	-1.32432	0.284964	-0.62791			156.765	133.96	180.415	111.567	150.496	128.413		143.603	24.1905
638	TRINITY_DN107419_c0_g1	PREDICTED: protein trichome birefringence-like 30 [Brassica oleracea var. oleracea]		-0.187658			-0.311366		-0.150122						1.71399	-0.155819	0.19898	-0.623987	-1.26191	0.128749			917.148	805.284	826.51	777.275	739.11	822.309		814.606	59.8267
639	TRINITY_DN102189_c0_g2	PREDICTED: uncharacterized protein LOC108847705 [Raphanus sativus]		-0.257662	0.041266	0.287295	-0.425075		-0.439461						1.57505	-0.0588748	-1.0482	-0.158735	-0.974378	0.665134			133.345	111.535	98.33	110.203	99.3154	121.2		112.321	13.3479
640	TRINITY_DN100128_c0_g2	putative protein [Arabidopsis thaliana]		-0.474473		0.405804	-0.676105								1.21915	-0.797478	0.799654	0.261821	-1.47295	-0.0101936			24.5663	17.6811	23.134	21.2978	15.3749	20.369		20.4038	3.41421
641	TRINITY_DN102194_c0_g3	PREDICTED: uncharacterized protein LOC108815948 [Raphanus sativus]		-0.384029											0.704238	-1.52718	0.832133	-0.421722	0.986134	-0.573605			51.9458	39.8058	52.6417	45.8201	53.4795	44.9937		48.1144	5.4405
642	TRINITY_DN106499_c0_g1	PREDICTED: 40S ribosomal protein S24-1-like [Raphanus sativus]		-0.139742	0.172932	0.199627	-0.191219		-0.175644	0.14815		0.177083			0.736526	-0.627853	-0.957558	1.12405	-1.09807	0.822906			222.874	202.299	197.327	228.718	195.208	224.177		211.767	15.0804
643	TRINITY_DN109248_c1_g1	unnamed protein product [Eutrema halophilum]		-0.238618	-0.162505		-0.196821								1.40494	-0.782111	0.718481	-1.26385	-0.42468	0.347226			78.8983	66.8708	75.1232	64.2215	68.8364	73.0815		71.1719	5.49942
644	TRINITY_DN103742_c2_g3	BnaA03g00420D [Brassica napus]		-0.561403											1.74934	-0.974104	0.0559751	-0.918253	0.308855	-0.221817			23.3789	15.8425	18.693	15.9971	19.3928	17.9243		18.5381	2.76721
645	TRINITY_DN98350_c1_g2	hypothetical protein EUTSA_v10026962mg [Eutrema salsugineum]		-0.214502		0.323227	-0.322439	-0.340019		0.21529					0.750397	-0.83127	0.89075	-0.0240034	-1.54252	0.756647			109.987	94.7913	111.335	102.547	87.9581	110.047		102.777	9.60719
646	TRINITY_DN93759_c0_g1	PREDICTED: probable leucine-rich repeat receptor-like protein kinase At2g33170 [Brassica rapa]		-0.384714											1.89134	-0.778492	-0.59389	-0.649832	-0.0634905	0.194368			29.9129	22.9112	23.3954	23.2486	24.7863	25.4626		24.9528	2.62252
647	TRINITY_DN106822_c0_g2	PREDICTED: transcription factor TCP22-like [Raphanus sativus]		-0.593528					-0.769327						1.38043	-0.84207	-1.34306	0.180379	-0.1086	0.732922			17.7255	11.747	10.3994	14.4974	13.72	15.9837		14.0121	2.68996
648	TRINITY_DN102524_c1_g2	PREDICTED: LOW QUALITY PROTEIN: ran-binding protein 1 homolog a [Brassica rapa]		-0.260734											1.39234	-1.25067	0.896716	-0.68678	0.106733	-0.458336			111.554	93.11	108.095	97.0451	102.583	98.6392		101.838	6.97841
649	TRINITY_DN106921_c0_g2	PREDICTED: 40S ribosomal protein S9-2-like [Juglans regia]		-0.25132	0.244571	0.44148	-0.458637		-0.247204	0.234163		0.255917			0.874523	-0.527569	-0.506518	0.902514	-1.5138	0.770847			136.066	114.313	114.64	136.501	99.0118	134.458		122.498	15.5149
650	TRINITY_DN89134_c0_g1	uncharacterized protein LOC106428787, partial [Brassica napus]		-0.473398	-0.871953	-0.484889	0.565474		0.506104						-0.267997	-1.17136	1.08902	-0.848875	1.2817	-0.0824779			29.1432	20.9909	41.3895	23.9011	43.1283	30.8174		31.5617	9.02442
651	TRINITY_DN98015_c1_g2	PREDICTED: remorin-like [Brassica oleracea var. oleracea]		-0.266689					-0.302042						1.57789	-0.889566	-1.18374	-0.132301	0.0867404	0.54098			60.4648	50.2598	49.0432	53.3917	54.2977	56.1763		53.9389	4.13581
652	TRINITY_DN103558_c1_g2	BnaA06g16230D [Brassica napus]		-0.445105						0.468918		0.477818			0.256497	-2.03259	0.384947	0.454249	0.536896	0.400001			17.1374	12.588	17.3927	17.5304	17.6947	17.4226		16.6276	1.98745
653	TRINITY_DN101462_c0_g3	PREDICTED: uncharacterized protein LOC103851086 [Brassica rapa]		-0.235928	-0.624755	-0.401524									0.741153	-0.302769	1.00788	-1.37747	0.815136	-0.883934			130.512	110.823	135.543	90.5534	131.908	99.8618		116.534	18.8609
654	TRINITY_DN103237_c0_g4	AF462835_1 At1g02780/T14P4_3 [Arabidopsis thaliana]		-0.342104					-0.402035						1.25793	-0.801089	-1.11417	-0.718456	0.877523	0.498264			35.6466	28.1212	26.977	28.4232	34.2562	32.8701		31.0491	3.65482
655	TRINITY_DN94898_c0_g1	PREDICTED: PRA1 family protein F3-like [Brassica oleracea var. oleracea]		-0.475041	0.146335		-0.783034		-0.448933						1.39627	-0.299194	-0.219797	1.02082	-1.135	-0.763099			25.3378	18.2292	18.5621	23.7636	14.7249	16.2842		19.4836	4.19273
656	TRINITY_DN101487_c0_g1	PREDICTED: methyl-CpG-binding domain-containing protein 11-like [Raphanus sativus]		-0.429636											1.57895	-1.14193	0.130075	-0.199812	0.550743	-0.918017			22.2976	16.5548	19.2396	18.5433	20.1275	17.0274		18.965	2.11063
657	TRINITY_DN100410_c0_g5	AT5g40810/MHK7_4 [Arabidopsis thaliana]		-0.42696	0.0515169					0.501564		0.405491			0.629666	-1.59933	-0.763812	0.501142	0.140885	1.09145			38.2622	28.4605	32.1346	37.6971	36.1129	40.2929		35.4934	4.39738
658	TRINITY_DN106453_c3_g1	H+-ATPase proteolipid [Acanthus ebracteatus]		-0.509312											1.36757	-1.42858	-0.811061	0.187143	0.626631	0.0582902			21.2493	14.9289	16.3247	18.5811	19.5745	18.2898		18.1581	2.26042
659	TRINITY_DN103594_c1_g4	ATP synthase subunit d, mitochondrial [Arabidopsis lyrata subsp. lyrata]		-0.448561											0.462368	-1.43158	1.29432	0.077536	0.496696	-0.899335			39.096	28.6485	43.6852	36.9732	39.2854	31.5845		36.5455	5.51624
660	TRINITY_DN106637_c3_g2	BnaA05g30230D [Brassica napus]		-0.411866	0.644531				-0.666277			0.504183			0.837932	-0.636569	-1.35806	1.23026	-0.552574	0.479003			24.6184	18.5044	15.5128	26.2452	18.8527	23.1301		21.144	4.14647
661	TRINITY_DN98814_c0_g1	BnaC06g18620D [Brassica napus]		-0.188934			-0.250003								1.45244	-0.529531	1.01081	-0.470249	-1.11662	-0.346845			138.496	121.496	134.708	122.005	116.461	123.063		126.038	8.57726
662	TRINITY_DN97418_c2_g2	PREDICTED: 54S ribosomal protein L19, mitochondrial [Brassica rapa]		-0.311474	-0.709195	-0.578703		-0.253981							0.782755	-0.245774	1.30692	-0.965573	0.367308	-1.24563			56.2754	45.3477	61.8444	37.7002	51.8614	34.7246		47.959	10.6246
663	TRINITY_DN107058_c4_g1	BnaCnng31010D [Brassica napus]		-0.500102	0.367146				-0.604064						1.2881	-0.716891	-1.05335	1.00396	-0.796276	0.274452			17.806	12.5898	11.7145	17.0668	12.3833	15.1689		14.4549	2.60157
664	TRINITY_DN101097_c1_g1	hypothetical protein AALP_AA4G196300 [Arabis alpina]		-0.267614	-0.331883										0.0861634	-1.10979	0.678488	-0.848652	1.56328	-0.369489			45.502	37.7982	49.3175	39.4803	55.017	42.5669		44.947	6.44158
665	TRINITY_DN99523_c0_g1	uncharacterized protein BNAC06G38680D [Brassica napus]		-0.443865											1.1056	-1.45619	-0.349224	0.317572	1.01614	-0.633891			21.9495	16.1365	18.6483	20.1614	21.7465	18.0024		19.4408	2.26914
666	TRINITY_DN104348_c2_g3	probable calcium-binding protein CML13 [Brassica napus]		-0.246577	-0.335392										1.58141	-0.219881	0.618727	-1.03448	0.0518035	-0.997575			80.4592	67.8186	73.7036	62.1021	69.7252	62.3611		69.3616	7.01756
667	TRINITY_DN99632_c0_g2	PREDICTED: hydroxyacylglutathione hydrolase 2, mitochondrial-like [Raphanus sativus]		-0.178035		0.243495	-0.327634								1.29345	-0.392393	0.43071	-0.145869	-1.65668	0.470779			164.661	145.545	154.878	148.34	131.209	155.332		149.994	11.3392
668	TRINITY_DN105013_c4_g1	BnaC02g02290D [Brassica napus]		-0.352759											0.841293	-1.31508	1.33061	-0.635712	-0.536991	0.315887			25.8958	20.2786	27.1704	22.0483	22.3054	24.5271		23.7043	2.60492
669	TRINITY_DN103032_c0_g2	vacuolar protein sorting-associated protein 20 homolog 2-like [Brassica napus]		-0.375836	-0.436034										0.669575	-1.1027	1.62093	-0.793723	-0.215054	-0.179027			21.791	16.7934	24.4736	17.6647	19.2964	19.398		19.9029	2.81986
670	TRINITY_DN97006_c0_g1	PREDICTED: choline-phosphate cytidylyltransferase 1-like [Brassica rapa]		-0.425239			-0.660494		-0.492112						1.88101	-0.143394	-0.410886	0.138976	-1.03198	-0.433729			26.808	19.9643	19.06	20.9189	16.9604	18.9828		20.4491	3.38059
671	TRINITY_DN102307_c0_g3	BnaC05g12580D [Brassica napus]		-0.403431			-0.451099								1.85474	-0.463625	0.0909482	-0.913347	-0.697159	0.128446			16.2351	12.2747	13.222	11.5064	11.8757	13.2861		13.0667	1.70828
672	TRINITY_DN98048_c1_g1	PREDICTED: tetraspanin-3-like [Raphanus sativus]		-0.40662			-0.462597	-0.455262							1.21759	-0.75493	1.17686	0.107434	-0.985503	-0.761449			34.2498	25.8377	34.0761	29.5154	24.8544	25.8099		29.0572	4.26467
673	TRINITY_DN98469_c1_g1	PREDICTED: uncharacterized protein LOC108846683 [Raphanus sativus]		-0.226542		-0.191844									0.888181	-1.3928	0.460468	0.346122	0.822107	-1.12408			113.858	97.312	110.755	109.926	113.378	99.2612		107.415	7.25376
674	TRINITY_DN91653_c0_g1	PREDICTED: uncharacterized protein LOC103841897 [Brassica rapa]		-0.331584	-0.324141	-0.544714									0.883254	-0.544842	1.0467	-0.453527	0.580106	-1.51169			27.606	21.9375	28.2548	22.3	26.4028	18.0998		24.1002	3.96929
675	TRINITY_DN76077_c0_g1	F-box/kelch-repeat protein SKIP6 [Arabidopsis lyrata subsp. lyrata]		-0.420131											1.46946	-1.42271	0.701917	-0.0121542	-0.206213	-0.530296			17.8068	13.3081	16.6129	15.5022	15.2003	14.6962		15.5211	1.5555
676	TRINITY_DN92459_c0_g1	abscisic acid receptor PYL11 [Brassica napus]		-0.468087						0.548345					0.532318	-1.85592	0.44482	-0.151149	0.00452852	1.02541			15.1854	10.9779	15.0313	13.9813	14.2556	16.0542		14.2476	1.76178
677	TRINITY_DN95426_c0_g1	BnaAnng31330D, partial [Brassica napus]		-0.158271	0.483859	0.200133	-0.156474	0.293912	-0.450386	0.20193					0.778879	-0.202971	-1.75512	0.302406	-0.192419	1.06922			378.414	339.096	276.941	359.334	339.519	390.041		347.224	40.0446
678	TRINITY_DN108800_c1_g1	60S ribosomal protein L4-1-like [Brassica napus]		-0.17058	0.19858	0.210174			-0.28856	0.278153		0.182521			0.493218	-0.703678	-1.4525	0.582423	-0.243584	1.32412			148.851	132.252	121.867	150.088	138.633	160.375		142.011	13.8684
679	TRINITY_DN105597_c4_g3	PREDICTED: uncharacterized protein LOC106338075 [Brassica oleracea var. oleracea]		-0.441368											1.15222	-1.17345	-0.0671367	1.26419	-0.614773	-0.561052			33.0678	24.3523	28.4982	33.4874	26.446	26.6473		28.7498	3.74752
680	TRINITY_DN50768_c0_g1	hypothetical protein EUTSA_v10022933mg [Eutrema salsugineum]		-0.372624											1.19418	-1.37655	0.0784686	-0.375693	1.08145	-0.60185			28.1368	21.7322	25.3572	24.2257	27.856	23.6623		25.1617	2.49136
681	TRINITY_DN108066_c2_g2	PREDICTED: uncharacterized protein LOC108834765 [Raphanus sativus]		-0.235959	-0.438081	-0.482391									0.525523	-0.481424	1.41592	-0.533104	0.478208	-1.40512			74.1404	62.9541	84.0319	62.38	73.6148	52.6928		68.3023	11.1091
682	TRINITY_DN102671_c1_g1	PREDICTED: 60S ribosomal protein L4-1-like [Brassica oleracea var. oleracea]		-0.161245			-0.159247		-0.132644						1.95171	-0.688491	-0.241442	0.100559	-0.657542	-0.464796			176.305	157.661	160.818	163.233	157.88	159.241		162.523	7.06148
683	TRINITY_DN106969_c1_g6	PREDICTED: uncharacterized protein LOC106295319 [Brassica oleracea var. oleracea]		-0.282016											1.09992	-1.08418	-0.932564	-0.000919487	-0.354741	1.27248			38.3228	31.5183	31.9906	34.8931	33.7908	38.8604		34.896	3.1155
684	TRINITY_DN107129_c2_g1	PREDICTED: ATP synthase subunit d, mitochondrial-like [Raphanus sativus]		-0.23416					-0.21254						1.65434	-1.01065	-0.782309	-0.0130654	-0.480059	0.631747			85.9839	73.1018	74.2056	77.924	75.6666	81.0409		77.9871	4.83383
685	TRINITY_DN107313_c0_g3	actin [Stevia rebaudiana]		-0.229585	0.175222			0.240098	-0.43435						1.23694	-0.375505	-1.61238	0.0547362	-0.143749	0.839964			123.348	105.201	91.2807	110.043	107.809	118.88		109.427	11.2543
686	TRINITY_DN106827_c0_g1	PREDICTED: expansin-A9-like [Brassica oleracea var. oleracea]		-0.424379	-0.750568	-0.43129									0.698605	-0.584093	1.55809	-0.854331	0.173307	-0.991578			23.6054	17.5898	27.6362	16.3224	21.1419	15.6788		20.3291	4.68981
687	TRINITY_DN96238_c1_g2	PREDICTED: uncharacterized protein LOC106316307 [Brassica oleracea var. oleracea]		-0.223435	0.0817114			0.186645	-0.289714						1.33491	-0.314567	-0.75671	0.578831	0.542236	-1.3847			93.5224	80.1042	76.5074	87.3718	87.0741	71.3988		82.6631	8.13487
688	TRINITY_DN105150_c2_g1	protein BIC1 [Brassica napus]		-0.243504	-0.266386										1.03927	-0.505094	1.36021	-1.03567	0.00267523	-0.861397			82.7044	69.8597	85.3737	65.4468	74.0829	66.8963		74.0606	8.31714
689	TRINITY_DN104801_c0_g1	PREDICTED: probable U3 small nucleolar RNA-associated protein 11 isoform X1 [Brassica rapa]		-0.351042											1.42795	-1.29414	-0.514442	0.840649	-0.553277	0.0932535			24.506	19.2132	20.7292	23.3641	20.6537	21.9108		21.7295	1.94441
690	TRINITY_DN99118_c0_g2	PREDICTED: protein arginine N-methyltransferase 2-like [Raphanus sativus]		-0.372646											0.414641	-1.31787	0.907385	-0.918567	1.16647	-0.252059			22.7385	17.5624	24.2107	18.7554	24.9847	20.7467		21.4997	2.98763
691	TRINITY_DN100025_c0_g2	PREDICTED: translocator protein homolog [Brassica rapa]		-0.279539											1.28933	-0.962289	0.272491	0.303499	0.507012	-1.41004			55.5146	45.7359	51.0985	51.2332	52.117	43.7914		49.9151	4.34295
692	TRINITY_DN100711_c0_g1	PREDICTED: elicitor peptide 5 [Raphanus sativus]		-0.409422											1.73906	-1.10506	-0.0793966	0.208157	0.0735795	-0.836342			21.3125	16.0467	17.9457	18.4781	18.2289	16.5442		18.0927	1.85146
693	TRINITY_DN101053_c0_g1	PREDICTED: SKP1-like protein 1A [Brassica rapa]		-0.106281	0.071427		-0.197122		-0.225366						1.59648	0.352506	-0.936674	0.51061	-0.640467	-0.882452			593.152	551.026	507.369	556.38	517.4	509.205		539.088	33.8641
694	TRINITY_DN93777_c0_g2	PREDICTED: myosin-9 [Brassica rapa]		-0.217269	-0.115444					0.224746					0.911611	-0.800893	-0.20218	-1.47751	0.593715	0.975256			96.8679	83.325	88.0598	77.9741	94.3539	97.3712		89.6586	7.90825
695	TRINITY_DN99665_c0_g1	PREDICTED: AIG2-like protein [Brassica oleracea var. oleracea]		-0.20199		0.539063	-0.309524	-0.257572		0.431529					0.283361	-0.759468	0.0010475	0.0730165	-1.25788	1.65992			683.122	593.872	658.96	665.12	551.217	800.933		658.871	85.584
696	TRINITY_DN104975_c1_g3	hypothetical protein EUTSA_v10010689mg [Eutrema salsugineum]		-0.350651	-0.548318										1.02062	-0.842488	1.37161	-0.811242	0.0978878	-0.836387			112.066	87.8852	116.621	88.2907	100.09	87.9643		98.8194	12.9785
697	TRINITY_DN98769_c1_g3	BnaA09g03570D [Brassica napus]		-0.321234		0.37387	-0.411659								1.19654	-0.7595	0.458779	-0.603027	-1.236	0.943204			39.3727	31.5133	36.4083	32.142	29.5987	38.3548		34.565	4.018
698	TRINITY_DN109628_c5_g3	transposon-like ORF [Brassica oleracea var. alboglabra]		-0.328638			-0.822587								1.53292	0.0987942	0.0296154	0.320077	-1.52646	-0.454951			39.5696	31.5088	31.1199	32.7525	22.3737	28.3963		30.9535	5.62069
699	TRINITY_DN97067_c0_g3	hypothetical protein EUTSA_v10026418mg [Eutrema salsugineum]		-0.204651	-0.245321		-0.206098								1.37253	-0.221881	1.0415	-0.91726	-0.232367	-1.04252			107.262	93.0763	104.317	86.8895	92.983	85.775		95.0504	8.89706
700	TRINITY_DN94697_c0_g1	mitochondrial import receptor subunit TOM20-2 [Brassica napus]		-0.226633			-0.310248								1.49554	-0.360886	0.587179	0.354235	-0.975439	-1.10063			54.2017	46.3223	50.3463	49.3576	43.7139	43.1825		47.854	4.24442
701	TRINITY_DN98159_c0_g1	uncharacterized protein LOC106443805 [Brassica napus]		-0.370328	0.187773							0.378185			1.25301	-0.840088	-0.510126	1.3035	-0.739738	-0.466555			88.2168	68.2451	71.3935	88.6985	69.2026	71.8092		76.2609	9.54169
702	TRINITY_DN103742_c1_g1	PREDICTED: zinc finger CCCH domain-containing protein 30-like [Raphanus sativus]		-0.492288		0.366402	-0.463806								1.52085	-0.851467	-0.579015	-0.340338	-0.735156	0.985124			23.2141	16.5028	17.2736	17.9488	16.8319	21.6985		18.9116	2.82899
703	TRINITY_DN104276_c0_g2	PREDICTED: vacuolar protein sorting-associated protein 32 homolog 1-like [Raphanus sativus]		-0.408098						0.601492		0.559242			0.0130384	-1.7869	-0.0926671	0.819924	-0.0144032	1.06101			16.4653	12.4085	16.2271	18.2839	16.4035	18.8273		16.4359	2.25384
704	TRINITY_DN107407_c1_g3	PREDICTED: tetratricopeptide repeat protein 38-like, partial [Raphanus sativus]		-0.571432	-0.580636					0.584336					0.663801	-1.4611	0.930209	-1.00726	0.152174	0.722176			18.6326	12.5388	19.3967	13.8403	17.1654	18.8001		16.729	2.86782
705	TRINITY_DN95018_c0_g1	hypothetical protein EUTSA_v10014224mg [Eutrema salsugineum]		-0.362126											1.16115	-1.49997	1.07785	-0.437888	-0.189103	-0.112048			17.2054	13.3861	17.0858	14.9104	15.2675	15.3781		15.5389	1.43522
706	TRINITY_DN97049_c3_g1	PREDICTED: 60S ribosomal protein L17-2-like isoform X1 [Populus euphratica]		-0.215488	0.256582	0.493751	-0.370487		-0.271753	0.338752		0.311161			0.474397	-0.567197	-0.814506	0.989126	-1.22584	1.14402			140.215	120.761	116.142	149.829	108.459	152.722		131.354	18.6773
707	TRINITY_DN104129_c1_g2	H+-ATPase proteolipid [Acanthus ebracteatus]		-0.130678			-0.230446		-0.234692			-0.222254			1.61287	0.429039	-0.439525	-1.35374	-0.405278	0.15663			209.196	191.08	177.788	163.799	178.313	186.911		184.514	15.3028
708	TRINITY_DN95621_c0_g1	PREDICTED: ribosomal RNA processing protein 1 homolog [Raphanus sativus]		-0.363237		0.266817									1.25014	-1.245	-0.296635	0.34645	-0.943334	0.888378			28.5661	22.2078	24.6245	26.2632	22.9765	27.6442		25.3804	2.54826
709	TRINITY_DN97700_c2_g1	histone deacetylase HDT2-like isoform X2 [Brassica napus]		-0.209586	-0.529279	-0.367929	0.276989	-0.265618	0.542607			0.270346			-0.397638	-1.02407	1.71775	-0.198356	0.582974	-0.680657			80.2817	69.4264	116.939	83.735	97.2744	75.3774		87.1723	17.3287
710	TRINITY_DN94150_c1_g1	probable pectin methyltransferase QUA2 [Brassica napus]		-0.572044			-0.912673		-0.935789						1.57005	-0.239546	-1.06827	0.332751	-1.02159	0.426596			17.7694	11.9529	9.2891	13.7924	9.43913	14.094		12.7228	3.2143
711	TRINITY_DN97894_c0_g1	PREDICTED: uncharacterized protein LOC109129155 [Camelina sativa]		-0.212728	0.590777		-0.489991		-0.64317						1.24901	0.252061	-1.36666	0.875902	-0.845085	-0.165227			109.2	94.2287	69.921	103.597	77.7533	87.9625		90.4436	15.0166
712	TRINITY_DN101416_c0_g1	flowering locus C, partial [Arabidopsis lyrata subsp. petraea]		-0.206293											0.916879	-1.3122	0.650409	-1.20194	0.7199	0.226955			70.5487	61.1489	69.4251	61.6139	69.7181	67.6394		66.6824	4.2169
713	TRINITY_DN96503_c0_g6	BnaC05g10460D [Brassica napus]		-0.229387	-0.357608	-0.469846									0.827573	-0.455511	0.522753	-0.787421	1.21291	-1.3203			162.892	138.946	157.203	132.752	170.083	122.807		147.447	18.6625
714	TRINITY_DN102962_c1_g6	glutathione S-transferase 3 [Brassica juncea]		-0.314136		-0.804469	0.752275					0.825516			-0.63699	-1.20636	0.628158	0.600907	1.35466	-0.740382			52.0003	41.8255	74.6089	74.1219	87.5917	50.1526		63.3835	17.8703
715	TRINITY_DN108647_c0_g5	BnaC03g23640D [Brassica napus]		-0.273743	0.325906	0.24259			-0.282018	0.369226		0.41999			0.371664	-1.04413	-1.08288	1.24563	-0.422456	0.932179			100.219	82.8982	82.4241	110.911	90.5037	107.076		95.6721	12.234
716	TRINITY_DN90949_c0_g1	PREDICTED: calcium load-activated calcium channel-like [Brassica rapa]		-0.2168											1.86045	-0.525095	-0.269055	-1.02423	0.244196	-0.286263			62.9842	54.1962	55.1394	52.3574	57.0301	55.076		56.1305	3.68389
717	TRINITY_DN98554_c0_g1	transcription termination factor MTERF6, chloroplastic/mitochondrial [Brassica napus]		-0.43893	0.312828				-0.443799						1.2151	-1.15675	-1.17922	0.82771	-0.036193	0.329357			17.6225	12.9998	12.956	16.8675	15.1838	15.8962		15.2543	1.94899
718	TRINITY_DN97582_c0_g1	PREDICTED: peptidyl-prolyl cis-trans isomerase FKBP53-like [Brassica oleracea var. oleracea]		-0.503558			-0.766101								1.50067	-0.375046	0.58575	0.350143	-1.12219	-0.939325			17.058	12.0321	14.6065	13.9752	10.0302	10.5201		13.037	2.67945
719	TRINITY_DN107384_c4_g2	PREDICTED: uncharacterized protein LOC103848695 [Brassica rapa]		-0.625878			-0.821126								1.57563	-0.77345	-0.0490937	0.21035	-1.32089	0.357452			16.4454	10.6571	12.442	13.0813	9.30812	13.4437		12.5629	2.46411
720	TRINITY_DN102967_c0_g2	50S ribosomal protein L3-2, chloroplastic-like [Brassica napus]		-0.253039											0.615088	-1.83011	0.297434	-0.371637	0.316928	0.972292			41.6841	34.9782	40.8129	38.978	40.8664	42.6637		39.9972	2.74246
721	TRINITY_DN100840_c0_g2	PREDICTED: probable fructokinase-1 [Raphanus sativus]		-0.315794											1.61311	-1.28944	-0.67783	0.0667381	0.48284	-0.195413			23.5481	18.9187	19.8942	21.0817	21.7454	20.6636		20.9753	1.59492
722	TRINITY_DN107525_c1_g1	PREDICTED: transcription initiation factor TFIID subunit 7-like [Raphanus sativus]		-0.356561											1.12786	-1.26136	1.06525	-0.973416	0.184721	-0.143054			23.7939	18.5836	23.6573	19.2115	21.7371	21.0223		21.3343	2.18074
723	TRINITY_DN97003_c2_g2	PREDICTED: uncharacterized protein LOC106339508 [Brassica oleracea var. oleracea]		-0.350781											1.13861	-1.12774	-1.30008	0.688182	0.509461	0.0915692			32.1374	25.2009	24.6734	30.7588	30.2118	28.9328		28.6525	3.06066
724	TRINITY_DN96008_c0_g1	PREDICTED: uncharacterized protein LOC103873733 [Brassica rapa]		-0.31461						0.552117					-0.0690728	-1.4006	-0.27987	-0.552574	1.15504	1.14707			41.3191	33.2233	40.0374	38.3793	48.7617	48.7133		41.739	6.08004
725	TRINITY_DN107401_c1_g2	PREDICTED: F-box protein SKIP27 [Brassica oleracea var. oleracea]		-0.339241											1.64813	-1.10971	0.289952	0.0533019	0.0961171	-0.977789			57.8026	45.6905	51.8376	50.7983	50.9863	46.2699		50.5642	4.39189
726	TRINITY_DN97140_c0_g1	PREDICTED: uncharacterized protein LOC108834904 [Raphanus sativus]		-0.29729		-0.387293									1.38217	-0.337273	0.50515	-0.327925	0.354955	-1.57707			52.0966	42.3952	47.1483	42.4479	46.3009	35.3999		44.2981	5.64223
727	TRINITY_DN102190_c0_g1	hypothetical protein EUTSA_v10021320mg [Eutrema salsugineum]		-0.381419			-0.433882								1.78501	-0.187708	0.130482	-0.0494122	-0.4205	-1.25787			36.1385	27.7429	29.0971	28.3315	26.7522	23.1884		28.5418	4.25588
728	TRINITY_DN106266_c0_g1	PREDICTED: phosphatidylinositol 4-phosphate 5-kinase 5-like [Brassica rapa]		-0.383209						0.405634					0.401193	-1.62543	-0.414136	-0.201346	1.30242	0.537295			21.5403	16.5156	19.5188	20.0464	23.7748	21.8778		20.5456	2.47935
729	TRINITY_DN103133_c0_g3	PREDICTED: probable sugar phosphate/phosphate translocator At4g32390 [Raphanus sativus]		-0.163493	0.0617305		-0.195537		-0.239899						1.67179	-0.271846	-1.10735	0.644453	-0.627643	-0.309399			255.442	228.074	216.309	240.976	223.064	227.545		231.902	14.0808
730	TRINITY_DN103237_c0_g1	60S ribosomal protein L19-3 [Brassica napus]		-0.192486											1.44505	-0.630274	0.680309	-0.313075	0.201191	-1.38321			107.527	94.0961	102.578	96.1489	99.4769	89.2235		98.1749	6.47147
731	TRINITY_DN109092_c3_g1	PREDICTED: probable prefoldin subunit 5 [Brassica rapa]		-0.346108											1.26523	-1.48161	0.287346	0.36222	-0.886078	0.452891			23.9504	18.8418	22.1317	22.271	19.9494	22.4396		21.5973	1.85978
732	TRINITY_DN101416_c0_g4	PREDICTED: agamous-like MADS-box protein AGL27 isoform X1 [Brassica oleracea var. oleracea]		-0.221615			-0.360428								1.60056	-0.360289	0.0815996	-0.263356	-1.44363	0.38512			104.308	89.4554	92.8026	90.1896	81.2493	95.1017		92.1845	7.57478
733	TRINITY_DN104875_c1_g1	NADP-dependent D-sorbitol-6-phosphate dehydrogenase [Capsicum annuum]		-0.194533											0.277096	-1.69545	0.428931	-0.197959	1.34221	-0.154826			83.4894	72.9577	84.3001	80.9531	89.1762	81.1833		82.01	5.33914
734	TRINITY_DN102962_c1_g2	glutathione S-transferase F3-like [Brassica napus]		-0.488242		-0.996391	1.09019		1.17663		-1.42435	2.00639			-0.780072	-1.1132	0.682478	1.383	0.529931	-0.702129			29.6562	21.1417	67.0375	84.942	63.1385	31.6484		49.5941	25.559
735	TRINITY_DN85081_c0_g1	PREDICTED: probable signal peptidase complex subunit 1 [Brassica oleracea var. oleracea]		-0.249404								0.358395			-0.0857322	-1.65056	1.27377	0.687772	0.158867	-0.384115			63.5893	53.4941	72.3599	68.5795	65.1673	61.6644		64.1424	6.45131
736	TRINITY_DN107357_c0_g1	hypothetical protein EUTSA_v10011599mg [Eutrema salsugineum]		-0.288264											1.24572	-1.23986	1.17901	-0.213097	-0.526473	-0.445295			29.9612	24.5349	29.8156	26.7764	26.0923	26.2695		27.2417	2.18314
737	TRINITY_DN99161_c0_g1	uncharacterized protein LOC111211399, partial [Brassica napus]		-0.378066						0.415346		0.404501			0.36407	-1.58308	0.990002	0.52026	-0.876422	0.585169			15.495	11.9229	16.6433	15.7816	13.2193	15.9006		14.8271	1.83452
738	TRINITY_DN103182_c0_g2	PREDICTED: peptide methionine sulfoxide reductase A2 [Brassica oleracea var. oleracea]		-0.672055	-0.702874	-0.453993									1.32411	-0.619975	0.445847	-1.36385	0.731692	-0.517824			69.3378	43.5172	57.6731	33.6374	61.4696	44.874		51.7515	13.2816
739	TRINITY_DN103169_c1_g3	BnaCnng28740D [Brassica napus]		-0.141852	0.0915769	0.245618	-0.15509					0.269932			0.160111	-1.00085	-0.329816	1.31106	-1.10348	0.962974			136.407	123.633	131.016	149.07	122.503	145.24		134.645	11.0028
740	TRINITY_DN100626_c2_g1	PREDICTED: uncharacterized protein LOC106305266 [Brassica oleracea var. oleracea]		-0.392789	-0.318467	-0.744191	0.419221					0.239178			0.0732418	-1.03366	0.580384	-0.395826	1.63927	-0.863408			84.6802	64.4972	93.9273	76.1273	113.235	67.6015		83.3447	18.2338
741	TRINITY_DN106058_c1_g2	PREDICTED: uncharacterized protein LOC103874389 [Brassica rapa]		-0.241859	-0.326588	-0.524669									0.237837	-0.795773	1.28273	-0.20982	0.857891	-1.37287			71.0787	60.1081	82.1692	66.3273	77.6599	53.9829		68.5544	10.6139
742	TRINITY_DN108489_c0_g3	PREDICTED: chaperone protein dnaJ 10 [Raphanus sativus]		-0.306191		0.34523	-0.692754	-0.419997							1.63223	0.0970536	0.249277	-0.463121	-1.42911	-0.0863305			139.467	112.797	115.442	103.066	86.2842	109.611		111.111	17.3724
743	TRINITY_DN101692_c0_g1	PREDICTED: pre-mRNA-splicing factor SPF27 homolog isoform X2 [Raphanus sativus]		-0.251659											1.28837	-1.59687	0.593384	-0.615035	0.113966	0.21619			45.665	38.3554	43.9043	40.8428	42.6897	42.9487		42.401	2.53344
744	TRINITY_DN102103_c0_g3	PREDICTED: uncharacterized protein C12orf45 homolog [Brassica oleracea var. oleracea]		-0.273021	-0.251419		-0.303315	-0.471924							0.697551	-0.66297	1.67583	-0.130298	-0.798669	-0.781441			74.7701	61.8786	84.0397	66.9259	60.5928	60.7561		68.1606	9.47541
745	TRINITY_DN97531_c3_g1	hypothetical protein AALP_AA3G105300 [Arabis alpina]		-0.271579			-0.298425								1.32188	-0.509819	1.24308	-0.55088	-0.672851	-0.831417			26.4085	21.8771	26.2135	21.7755	21.4738	21.0815		23.1383	2.47386
746	TRINITY_DN98737_c2_g1	protein SLOW GREEN 1, chloroplastic-like [Brassica napus]		-0.203436											1.256	-0.924993	0.368459	-1.33343	0.792424	-0.158455			93.1609	80.9083	88.1748	78.6138	90.5566	85.2147		86.1048	5.61788
747	TRINITY_DN108137_c0_g2	PREDICTED: MLP-like protein 165 [Brassica oleracea var. oleracea]		-0.199875		-0.263806									1.14505	-0.537747	0.274487	-0.980144	1.13519	-1.03683			198.432	172.76	185.151	166.011	198.281	165.146		180.963	15.2555
748	TRINITY_DN105658_c1_g4	BnaA09g15700D [Brassica napus]		-0.316338		0.39272	-0.764127	-0.48256							1.59284	0.112833	0.260093	-0.354527	-1.49799	-0.113255			23.954	19.2376	19.7068	17.7482	14.1043	18.5171		18.878	3.18673
749	TRINITY_DN106188_c6_g1	PREDICTED: calcium uniporter protein 1, mitochondrial-like [Raphanus sativus]		-0.335204											1.71517	-0.902148	-0.21457	0.272053	0.17523	-1.04573			15.3727	12.1855	13.0228	13.6154	13.4975	12.0107		13.2841	1.21773
750	TRINITY_DN105868_c1_g2	cytochrome P450 72A13-like [Brassica napus]		-0.278886											1.63454	-0.157588	0.427412	-0.898485	0.132504	-1.13839			49.1837	40.5385	43.3605	36.9645	41.9379	35.8072		41.2987	4.82395
751	TRINITY_DN19703_c0_g1	PREDICTED: F-box/kelch-repeat protein At4g38940-like [Brassica rapa]		-0.52132			-0.806355								1.89471	-0.22212	-0.0908014	-0.108428	-1.094	-0.379354			16.6541	11.6035	11.9168	11.8748	9.52324	11.2284		12.1335	2.38594
752	TRINITY_DN106723_c0_g1	PREDICTED: F-box protein MAX2 [Brassica rapa]		-0.363043				0.315036		0.399205					0.437211	-1.57488	-0.83513	0.24453	1.0615	0.666773			31.4946	24.4878	27.0639	30.8237	33.6686	32.2941		29.9721	3.48236
753	TRINITY_DN98018_c1_g2	PREDICTED: cytochrome c oxidase subunit 6a, mitochondrial [Brassica rapa]		-0.141856											1.27128	-0.805853	0.910208	-0.365963	0.289612	-1.29929			290.999	263.748	286.262	269.519	278.12	257.274		274.32	13.1197
754	TRINITY_DN109133_c1_g1	uncharacterized protein BNAA01G07090D [Brassica napus]		-0.244002											0.884232	-1.6369	-0.125332	0.225415	1.11978	-0.467195			183.222	154.713	171.806	175.772	185.886	167.94		173.223	11.3082
755	TRINITY_DN101866_c1_g1	BnaA07g36490D [Brassica napus]		-0.373614		0.347132			-0.403102						1.41032	-0.681762	-0.824957	-0.187838	-0.803916	1.08816			18.2126	14.0573	13.7729	15.0384	13.8147	17.5727		15.4114	1.98619
756	TRINITY_DN109175_c0_g1	PREDICTED: uncharacterized protein LOC103828459 [Brassica rapa]		-0.17657				0.250568	-0.29729	0.244784					0.733362	-0.626651	-1.46517	-0.303666	0.357141	1.30499			138.067	122.162	112.356	125.939	133.667	144.752		129.49	11.6945
757	TRINITY_DN100339_c0_g4	PREDICTED: protein DOWNSTREAM OF FLC-like [Raphanus sativus]		-0.153415						0.162229		0.147306			0.113452	-1.64334	1.48057	0.0398665	-0.210722	0.220176			159.614	143.512	172.145	158.94	156.643	160.592		158.574	9.16552
758	TRINITY_DN102193_c5_g1	PREDICTED: uncharacterized protein LOC108859832 [Raphanus sativus]		-0.318772											1.64087	-0.766587	0.816161	-0.426204	-0.441134	-0.82311			40.2422	32.2643	37.5093	33.3923	33.3428	32.077		34.8046	3.31384
759	TRINITY_DN93415_c1_g1	glycine-rich protein [Arabidopsis thaliana]		-0.287129		-0.47504									0.348982	-1.08289	0.646782	-0.222491	1.4177	-1.10809			33.1764	27.1891	34.4216	30.7868	37.6452	27.0837		31.7171	4.18145
760	TRINITY_DN104107_c2_g4	PREDICTED: 40S ribosomal protein S8-1 [Raphanus sativus]		-0.212609	-0.344001			-0.25733							0.76519	-1.03207	1.62378	-0.480586	-0.659234	-0.217077			126.349	109.036	134.619	114.348	112.627	116.886		118.978	9.63296
761	TRINITY_DN98992_c1_g2	PREDICTED: geranylgeranyl pyrophosphate synthase 7, chloroplastic [Brassica oleracea var. oleracea]		-0.341429											0.86987	-1.78317	0.0255341	-0.219458	1.00186	0.105361			30.7591	24.2769	28.6961	28.0975	31.0816	28.8912		28.6337	2.44331
762	TRINITY_DN104188_c4_g3	hypothetical protein EUTSA_v10014726mg [Eutrema salsugineum]		-0.306305											1.849	-0.93927	-0.13715	0.297394	-0.633249	-0.436722			47.7493	38.6154	41.243	42.6665	39.6178	40.2616		41.6923	3.27586
763	TRINITY_DN100425_c3_g1	PREDICTED: 3-hydroxybutyryl-CoA dehydrogenase [Brassica oleracea var. oleracea]		-0.159563											0.267081	-1.25872	0.856756	-0.531158	1.35926	-0.693221			111.522	99.8453	116.035	105.413	119.88	104.173		109.478	7.6529
764	TRINITY_DN92558_c0_g1	PREDICTED: peptide methionine sulfoxide reductase B5-like [Brassica oleracea var. oleracea]		-0.29079		-0.507447									1.28135	-0.176624	0.14052	-0.813356	0.913744	-1.34563			80.5674	65.8602	69.0594	59.4372	76.8592	54.0679		67.6419	10.0875
765	TRINITY_DN94419_c0_g1	endochitinase At2g43620 [Brassica napus]		-0.278929	-0.597668	-0.518977									0.297637	-0.69683	1.22107	-1.01532	1.0676	-0.874168			51.1718	42.1759	59.5251	39.2949	58.1369	40.5718		48.4794	9.04591
766	TRINITY_DN100243_c0_g2	sufE-like protein 2, chloroplastic [Brassica napus]		-0.34026											1.71384	-0.35813	-0.436763	-0.0622397	0.400166	-1.25687			28.1138	22.207	21.9829	23.0506	24.3688	19.6449		23.228	2.85078
767	TRINITY_DN105893_c1_g2	PREDICTED: scarecrow-like protein 30 isoform X1 [Brassica rapa]		-0.656234											1.47362	-1.52878	-0.214797	0.140778	-0.392009	0.521189			22.1647	14.0642	17.6094	18.5687	17.1313	19.5951		18.1889	2.698
768	TRINITY_DN104348_c2_g2	PREDICTED: probable calcium-binding protein CML13 [Brassica oleracea var. oleracea]		-0.480114											1.76247	-0.873577	0.243649	-0.968087	0.163221	-0.327674			22.5042	16.1338	18.8337	15.9054	18.6394	17.453		18.2449	2.41668
769	TRINITY_DN107790_c1_g3	BnaA04g15900D [Brassica napus]		-0.120068	-0.242761	-0.143797		-0.17306							0.614239	-0.426224	1.62329	-0.702864	0.0363911	-1.14483			800.159	736.262	862.127	719.273	764.672	692.131		762.437	61.4124
770	TRINITY_DN105569_c0_g3	hypothetical protein AALP_AA5G287500 [Arabis alpina]		-0.130359	0.37082	0.396602	-0.351488		-0.341443	0.175473		0.167661			0.661843	-0.091507	-1.17582	0.890237	-1.22357	0.938821			208.583	190.562	164.625	214.046	163.482	215.209		192.751	23.9209
771	TRINITY_DN105310_c0_g2	PREDICTED: LOW QUALITY PROTEIN: RING-H2 finger protein ATL54 [Brassica rapa]		-0.324971								0.307429			0.534915	-1.79671	0.633942	0.395196	0.78736	-0.554699			32.5483	25.9838	32.8271	32.1549	33.259	29.4806		31.0423	2.81542
772	TRINITY_DN103834_c0_g1	PREDICTED: 17.6 kDa class I heat shock protein 3 [Raphanus sativus]		-0.142651			-0.138341		-0.222219						1.87966	0.0210054	-0.938594	-0.372228	0.0745191	-0.664361			2230.72	2020.7	1912.28	1976.27	2026.75	1943.26		2018.33	112.993
773	TRINITY_DN106994_c0_g4	PREDICTED: transcription initiation factor IIB-1 [Brassica rapa]		-0.304775											1.4978	-0.9897	-1.02957	-0.205636	-0.0894607	0.816569			27.3909	22.1748	22.0912	23.8189	24.0625	25.9624		24.2501	2.09692
774	TRINITY_DN94871_c1_g1	PREDICTED: probable protein phosphatase 2C 54 [Brassica oleracea var. oleracea]		-0.450676	-0.536902										0.973798	-0.828867	1.51786	-0.856403	-0.369625	-0.436759			21.547	15.7659	23.2918	15.6776	17.2387	17.0234		18.4241	3.20695
775	TRINITY_DN98393_c0_g2	PREDICTED: ultraviolet-B receptor UVR8-like [Camelina sativa]		-0.197622		0.15981	-0.273939								1.64205	-0.501455	-0.522586	0.267291	-1.25376	0.36846			89.3562	77.9174	77.8047	82.0198	73.9028	82.5597		80.5934	5.33648
776	TRINITY_DN103676_c0_g3	PREDICTED: 40S ribosomal protein S17-3 [Raphanus sativus]		-0.244049											0.696084	-1.18039	1.27104	0.645466	-0.536698	-0.895508			63.8253	53.8923	66.8688	63.5574	57.2996	55.4003		60.1406	5.29344
777	TRINITY_DN108199_c1_g2	PREDICTED: guanine nucleotide-binding protein subunit beta-like protein [Brassica rapa]		-0.475208											1.62211	-0.739189	-0.394446	-1.1892	0.409733	0.290995			15.2484	10.9692	11.5939	10.1536	13.0513	12.8361		12.3087	1.81225
778	TRINITY_DN102552_c0_g3	uncharacterized protein BNACNNG33190D [Brassica napus]		-0.356475	-0.495775		-0.410113	-0.456723							1.02563	-0.536677	1.25995	-1.21714	-0.740098	0.208334			30.3952	23.7408	31.3933	20.8425	22.8744	26.9141		26.0267	4.25934
779	TRINITY_DN109315_c0_g3	PREDICTED: AP-2 complex subunit mu [Vitis vinifera]		-0.346591	0.40259	0.340862	-0.468881		-0.354199			0.445094			0.873818	-0.674872	-0.704868	1.38624	-1.13837	0.258051			29.0528	22.8483	22.7281	31.1057	20.9914	26.5859		25.552	4.0063
780	TRINITY_DN112210_c0_g1	non-specific lipid-transfer protein 2 [Brassica napus]		-0.400502	-0.338468		0.587006		0.407934	0.679012		0.450145			-0.527017	-1.44559	0.711308	-0.394354	1.37575	0.279907			45.5344	34.4966	60.4144	47.1285	68.3984	55.2306		51.8672	12.0162
781	TRINITY_DN58971_c0_g1	uncharacterized protein LOC106425767 [Brassica napus]		-0.374542											1.63967	-1.05379	0.213008	-0.860503	0.485392	-0.423772			27.1306	20.9272	23.8448	21.3724	24.4721	22.3782		23.3542	2.30314
782	TRINITY_DN95930_c0_g1	PREDICTED: uncharacterized protein LOC106322097 [Brassica oleracea var. oleracea]		-0.440204		-0.413078									1.35801	-0.777124	0.622616	-0.122304	0.343936	-1.42513			27.5913	20.3356	25.0923	22.5609	24.1452	18.1336		22.9765	3.39823
783	TRINITY_DN98625_c3_g2	PREDICTED: 40S ribosomal protein S15a-2 [Brassica rapa]		-0.426012	-0.547055										1.10885	-1.24167	1.16685	-0.83432	0.175063	-0.374769			18.8863	14.0574	19.0055	14.8943	16.968	15.8384		16.6083	2.05441
784	TRINITY_DN97904_c4_g2	hypothetical protein AXX17_AT4G37260 [Arabidopsis thaliana]		-0.170898	-0.264648										0.84129	-0.6572	1.51358	-1.02575	0.0457964	-0.71772			144.462	128.324	151.703	124.355	135.895	127.673		135.402	10.7695
785	TRINITY_DN102677_c0_g1	V-type proton ATPase subunit c''2-like isoform X1 [Brassica napus]		-0.291254											0.983087	-1.34901	1.21622	-0.636757	0.284547	-0.498084			41.4824	33.899	42.2405	36.2151	39.2109	36.666		38.2856	3.25172
786	TRINITY_DN100008_c1_g5	BnaA06g32950D [Brassica napus]		-0.31492											1.43757	-0.947114	0.893116	-0.433091	-1.02271	0.0722327			21.2808	17.1075	20.3279	18.0071	16.9752	18.8914		18.765	1.75003
787	TRINITY_DN107309_c0_g1	PREDICTED: uncharacterized protein At2g40430-like [Brassica rapa]		-0.141193								0.204283			0.185575	-1.65281	0.588263	1.06702	-0.698808	0.510755			274.245	248.677	279.845	286.504	261.945	278.768		271.664	13.9079
788	TRINITY_DN100698_c0_g1	PREDICTED: uncharacterized protein LOC108847158 [Raphanus sativus]		-0.182884			-0.248611								1.64838	-0.609154	0.155778	0.227662	-1.35308	-0.0695834			70.2765	61.9094	64.7444	65.0109	59.1522	63.9092		64.1671	3.7063
789	TRINITY_DN98041_c0_g2	acyl-CoA-binding domain-containing protein 1-like [Brassica napus]		-0.261852	-0.437773										0.74178	-0.619757	1.57056	-1.11065	0.0221827	-0.604117			45.2978	37.7792	49.8745	35.0683	41.3241	37.8655		41.2016	5.5222
790	TRINITY_DN103786_c0_g4	tubulin beta-9 chain-like, partial [Brassica napus]		-0.362761	0.150359		-0.447166		-0.535128						1.84539	-0.200687	-1.00667	0.2775	-0.607396	-0.308136			52.3037	40.6753	36.0946	43.3929	38.3638	40.0646		41.8158	5.68328
791	TRINITY_DN98572_c0_g2	PREDICTED: mitochondrial import receptor subunit TOM20-2-like [Brassica rapa]		-0.225236											0.96473	-0.619944	1.38263	-0.0446344	-0.419817	-1.26296			74.8485	64.0295	77.7016	67.9573	65.3959	59.6395		68.2621	6.82726
792	TRINITY_DN98034_c1_g2	probable prefoldin subunit 4 [Brassica napus]		-0.284374											1.12022	-1.19611	1.23688	-0.666131	0.0830109	-0.577868			22.3316	18.3364	22.5328	19.2505	20.5427	19.4028		20.3995	1.72478
793	TRINITY_DN107913_c1_g1	porphobilinogen deaminase, chloroplastic [Brassica napus]		-0.373207								0.456381			0.848563	-1.29308	0.0800279	1.40617	-0.318814	-0.722864			21.1535	16.3318	19.4232	22.4089	18.5253	17.6156		19.243	2.25137
794	TRINITY_DN108206_c0_g1	BnaA07g01360D [Brassica napus]		-0.229772		0.294448	-0.249641			0.274579					0.783124	-1.03508	0.637332	-0.378937	-1.17913	1.17269			65.9333	56.2259	65.1549	59.7291	55.4569	68.0132		61.7522	5.33899
795	TRINITY_DN98060_c0_g3	PREDICTED: uncharacterized protein At5g06450-like [Brassica oleracea var. oleracea]		-0.220123		-0.315955									0.966371	-0.748343	0.633668	-0.404673	0.968315	-1.41534			57.0442	48.972	55.478	50.5899	57.0534	45.8321		52.4949	4.7076
796	TRINITY_DN108359_c0_g1	60S ribosomal protein L7-2 [Arabidopsis lyrata subsp. lyrata]		-0.143356	-0.233475			-0.2844	0.27354			0.186451			-0.179243	-1.10474	1.86344	0.117437	-0.252618	-0.444278			186.79	169.121	225.786	192.453	185.389	181.73		190.211	19.0906
797	TRINITY_DN107654_c1_g2	PREDICTED: uncharacterized protein C6C3.02c-like [Raphanus sativus]		-0.083247	-0.174188		-0.188989	-0.173018							1.2284	0.250802	1.03645	-1.14534	-0.912331	-0.457981			595.596	562.201	589.039	514.509	522.469	537.989		553.634	34.1598
798	TRINITY_DN96183_c1_g2	hypothetical protein CARUB_v10002200mg, partial [Capsella rubella]		-0.514773		0.354592									0.983873	-1.5161	0.156656	0.220628	-0.830334	0.985274			22.8099	15.9647	20.5449	20.7201	17.8424	22.8137		20.1159	2.7381
799	TRINITY_DN94986_c5_g5	calmodulin-7-like [Olea europaea var. sylvestris]		-0.245233	-0.347996	-0.473909									0.91033	-0.369058	0.743728	-0.865565	0.940239	-1.35967			66.6567	56.2369	65.2998	52.1931	66.9003	48.1689		59.2426	8.14437
800	TRINITY_DN97238_c0_g1	PREDICTED: uncharacterized protein LOC106309722 [Brassica oleracea var. oleracea]		-0.150397											0.733929	-1.12162	1.50947	-0.505144	0.181346	-0.797979			119.118	107.326	124.047	111.244	115.606	109.383		114.454	6.35521
801	TRINITY_DN104382_c3_g8	histone H2B.8 [Brassica napus]		-0.38277						0.356073		0.548712			0.107771	-1.85823	0.22169	1.13616	0.439519	-0.0469119			25.1081	19.257	25.4471	28.1687	26.0954	24.6477		24.7873	2.97615
802	TRINITY_DN99405_c0_g2	BnaA04g15080D [Brassica napus]		-0.370998											0.5963	-1.38535	1.04776	0.517932	0.338865	-1.1155			22.2151	17.1778	23.3627	22.0159	21.5607	17.8638		20.6994	2.54198
803	TRINITY_DN97359_c0_g2	hypothetical protein EUTSA_v10022834mg [Eutrema salsugineum]		-0.305481					-0.396292						1.28998	-0.818654	-1.36412	-0.134801	0.154086	0.873505			26.2235	21.2193	19.9248	22.8422	23.5278	25.2351		23.1621	2.37317
804	TRINITY_DN101634_c0_g1	PREDICTED: T-complex protein 1 subunit delta [Brassica oleracea var. oleracea]		-0.177202		-0.292226									1.0093	-0.633597	0.113022	-0.224283	1.18722	-1.45166			75.9817	67.1995	71.1906	69.3875	76.9328	62.8265		70.5864	5.34559
805	TRINITY_DN102977_c1_g2	PREDICTED: cyclin-B1-2-like [Raphanus sativus]		-0.161629	-0.313654		-0.18808	-0.248278							0.983578	-0.377609	1.53081	-0.755151	-0.586205	-0.795428			138.289	123.632	144.181	119.567	121.386	119.133		127.698	10.7675
806	TRINITY_DN103251_c1_g1	PREDICTED: pyridoxal 5'-phosphate synthase subunit PDX1.3 [Brassica rapa]		-0.170039	-0.487329			-0.185959	0.175092						0.430555	-0.577251	1.60021	-1.17288	0.362534	-0.643165			131.232	116.642	148.166	108.018	130.247	115.687		124.999	14.4776
807	TRINITY_DN100362_c1_g3	BnaA02g23820D [Brassica napus]		-0.489737						0.514965					0.306028	-1.6929	-0.0309681	-0.331919	1.32123	0.428531			27.5242	19.6015	26.1885	24.9957	31.5479	28.0097		26.3112	3.96346
808	TRINITY_DN57368_c0_g1	uncharacterized protein LOC106436449 [Brassica napus]		-0.522255		0.397452	-0.663404								1.6705	-0.628346	0.260916	-0.579776	-1.11954	0.396252			21.4201	14.9144	17.431	15.0519	13.5244	17.814		16.6926	2.82996
809	TRINITY_DN99712_c0_g1	protein sym-1 [Arabidopsis lyrata subsp. lyrata]		-0.203715			-0.202371								1.6718	-0.538137	0.635749	-1.10269	-0.524557	-0.142163			68.8277	59.7639	64.5784	57.4484	59.8196	61.3879		61.971	4.10138
810	TRINITY_DN91839_c0_g1	PREDICTED: uncharacterized protein At4g29660 [Raphanus sativus]		-0.328797	-0.393094										1.44095	-0.236912	0.863938	-1.35911	-0.461003	-0.247858			46.6025	37.1049	43.3363	30.7526	35.8364	37.0429		38.4459	5.66053
811	TRINITY_DN109189_c1_g1	PREDICTED: uncharacterized protein LOC106294791 [Brassica oleracea var. oleracea]		-0.16418			-0.264147								1.49712	-0.145965	0.930834	-0.580866	-1.05859	-0.642535			95.9932	85.6677	92.4345	82.9347	79.9326	82.5472		86.585	6.28418
812	TRINITY_DN94248_c0_g1	uncharacterized protein BNAA10G14130D [Brassica napus]		-0.33221			-0.294703								1.38789	-0.650267	1.08472	-0.285535	-0.442951	-1.09386			47.1845	37.4796	45.741	39.2163	38.4667	35.3673		40.5759	4.76163
813	TRINITY_DN109347_c1_g2	PREDICTED: glyoxysomal fatty acid beta-oxidation multifunctional protein MFP-a-like [Brassica oleracea var. oleracea]		-0.175482	0.380991			0.215137	-0.282818						0.7253	-0.782078	-1.61768	0.889304	0.122109	0.663046			382.108	338.346	314.087	386.87	364.597	380.301		361.051	29.032
814	TRINITY_DN100004_c0_g1	BnaC03g72330D [Brassica napus]		-0.24834	-0.453068		-0.404102	-0.415315							1.14791	-0.0790635	1.20845	-1.25823	-0.747561	-0.271498			44.6083	37.5541	44.9563	30.7748	33.7107	36.4477		38.0087	5.74924
815	TRINITY_DN89184_c0_g1	protein MIZU-KUSSEI 1 [Brassica napus]		-0.379495	-0.481614										1.11239	-0.504048	0.856824	-1.31875	0.642534	-0.78895			23.7333	18.2439	22.8654	15.4772	22.1377	17.2764		19.9556	3.39596
816	TRINITY_DN106371_c0_g1	PREDICTED: PHD finger protein ALFIN-LIKE 7 [Brassica rapa]		-0.197385											1.97852	-0.454847	-0.171621	-0.643584	-0.0509506	-0.657516			60.0271	52.3515	53.2449	51.7561	53.6255	51.7122		53.7862	3.15434
817	TRINITY_DN94816_c0_g1	PREDICTED: exosome complex component RRP43 [Raphanus sativus]		-0.200935											0.344631	-1.64301	1.03807	0.510911	0.511776	-0.762378			54.4752	47.3927	56.9461	55.0677	55.0708	50.5306		53.2472	3.56328
818	TRINITY_DN101131_c1_g3	hypothetical protein AALP_AA3G276800 [Arabis alpina]		-0.501436			-0.515038								1.26771	-1.01029	0.877352	0.449569	-1.06172	-0.52262			21.3331	15.0698	20.2598	19.0836	14.9283	16.4106		17.8475	2.74949
819	TRINITY_DN98462_c0_g1	BnaCnng19740D [Brassica napus]		-0.175974	-0.270802	-0.170101									1.29799	-0.159358	0.859664	-1.17184	0.233325	-1.05979			192.734	170.602	186.077	155.226	176.565	156.928		173.022	15.1862
820	TRINITY_DN102335_c1_g1	PREDICTED: uncharacterized protein LOC103855949 [Brassica rapa]		-0.179472	-0.290763										0.416331	-0.984591	0.473495	-1.25062	1.43558	-0.0901942			107.061	94.538	107.572	92.1599	116.173	102.533		103.34	8.9394
821	TRINITY_DN108705_c2_g3	PREDICTED: transcription factor TGA4 [Brassica rapa]		-0.268944		0.23748		0.269757	-0.476811						1.05342	-0.448084	-1.43126	-0.288749	-0.12692	1.24159			80.781	67.0423	58.0463	68.5002	69.9809	82.5027		71.1423	9.14995
822	TRINITY_DN105510_c2_g1	PREDICTED: uncharacterized protein LOC106304168 [Brassica oleracea var. oleracea]		-0.953894			-1.00662	0.661638	-1.66826						1.83661	0.0254512	-0.729332	-1.04421	-0.043907	-0.0446037			42.5718	21.9772	13.3945	9.81398	21.1885	21.1806		21.6877	11.371
823	TRINITY_DN102990_c0_g1	hypothetical protein AALP_AA8G477000 [Arabis alpina]		-0.238852											1.12246	-1.465	-0.858842	0.66567	-0.0993135	0.635025			71.5637	60.6445	63.2025	69.6361	66.4078	69.5067		66.8269	4.22005
824	TRINITY_DN100987_c3_g2	BnaA05g20560D [Brassica napus]		-0.332415				0.468827	-0.567113						1.44997	-0.0703945	-0.951316	-0.4825	0.963428	-0.909189			17.045	13.5372	11.5048	12.5864	15.9224	11.602		13.6996	2.30717
825	TRINITY_DN98084_c0_g1	PREDICTED: NADPH-dependent pterin aldehyde reductase [Raphanus sativus]		-0.323846	-0.2152										0.917239	-0.918373	0.802936	-1.43846	0.764821	-0.128159			52.7755	42.1643	52.1148	39.1578	51.8944	46.7323		47.4732	5.78075
826	TRINITY_DN96856_c3_g2	PREDICTED: nonsense-mediated mRNA decay protein 2-like [Brassica oleracea var. oleracea]		-0.472995											1.30455	-1.19823	0.961941	-0.0344541	-0.0688453	-0.964962			16.7104	12.0393	16.071	14.2113	14.1472	12.4747		14.2756	1.86637
827	TRINITY_DN96991_c0_g1	PREDICTED: uncharacterized protein LOC106303941 [Brassica oleracea var. oleracea]		-0.299511						0.359353		0.357903			0.482705	-1.6293	-0.344554	0.94803	-0.416705	0.959823			39.5763	32.1569	36.6702	41.211	36.4167	41.2525		37.8806	3.513
828	TRINITY_DN82036_c0_g1	PREDICTED: probable inactive heme oxygenase 2, chloroplastic [Brassica oleracea var. oleracea]		-0.39781											1.2071	-1.34682	-1.04213	0.28824	0.163417	0.730187			19.763	15.0003	15.5685	18.0494	17.8167	18.8736		17.5119	1.86486
829	TRINITY_DN109127_c1_g1	PREDICTED: transportin MOS14 [Raphanus sativus]		-0.192078											1.58657	-0.817314	-0.796449	-0.232091	-0.609611	0.868899			87.6355	76.7112	76.806	79.3707	77.6551	84.3741		80.4255	4.54445
830	TRINITY_DN100217_c0_g1	PREDICTED: F-box protein At4g05010 [Raphanus sativus]		-0.396828			-0.340449								1.14068	-1.16684	1.22353	-0.0586585	-0.876389	-0.262315			27.5079	20.893	27.7454	24.0698	21.7256	23.486		24.2379	2.86668
831	TRINITY_DN106444_c1_g1	ER membrane protein complex subunit 8/9 homolog [Brassica napus]		-0.294797	0.239448	0.362083	-0.481913		-0.362367						1.30613	-0.416205	-0.763815	0.650851	-1.34031	0.563341			29.4258	23.9875	22.8899	27.3567	21.0697	27.0804		25.3017	3.1575
832	TRINITY_DN97864_c2_g1	temperature-induced lipocalin [Brassica rapa]		-0.122367	-0.274785	-0.240012									0.634397	-0.356774	1.27141	-0.968237	0.644376	-1.22518			811.953	745.925	854.389	705.191	812.618	688.075		769.692	66.6167
833	TRINITY_DN107422_c3_g4	uncharacterized protein At5g23160-like [Brassica napus]		-0.113021	-0.206403										0.563309	-0.775374	1.72376	-0.923119	-0.0884097	-0.500167			372.42	344.358	396.746	341.261	358.758	350.127		360.612	20.9624
834	TRINITY_DN108046_c2_g1	PREDICTED: ethylene-responsive transcription factor ERF008-like [Raphanus sativus]		-0.336247			-0.510449		-0.462109						1.77471	-0.0506113	-0.631609	-0.720877	-0.841625	0.470011			35.4636	28.0907	25.7439	25.3833	24.8956	30.1936		28.2951	4.03924
835	TRINITY_DN105772_c1_g3	hypothetical protein AALP_AA3G176000 [Arabis alpina]		-0.204307											1.19574	-1.07259	1.30666	-0.537626	-0.558726	-0.33345			102.704	89.1424	103.367	92.3407	92.2146	93.5614		95.555	5.97861
836	TRINITY_DN101377_c2_g2	PREDICTED: ethylene-responsive transcription factor ERF070-like [Brassica rapa]		-0.167443	-0.405004	-0.258135									0.525574	-0.321294	0.670849	-1.7039	1.09402	-0.265249			81.0366	72.1566	82.5599	57.659	86.9972	72.7443		75.5256	10.4857
837	TRINITY_DN106918_c0_g2	PREDICTED: LOW QUALITY PROTEIN: histone H1.1, partial [Raphanus sativus]		-0.292709											-0.175464	-1.54015	1.43775	0.234258	0.508734	-0.46512			16.2124	13.2353	19.7317	17.1063	17.705	15.5805		16.5952	2.18154
838	TRINITY_DN94475_c0_g2	late embryogenesis abundant protein [Arabidopsis thaliana]		-0.254342	-0.342919	0.347209	-0.469583	-0.477373							1.0494	-0.342025	1.09601	-0.810361	-1.34232	0.349296			44.3636	37.1931	44.6038	34.7796	32.0382	40.7557		38.9557	5.15335
839	TRINITY_DN89041_c0_g1	PREDICTED: LOW QUALITY PROTEIN: tetratricopeptide repeat protein 33 [Raphanus sativus]		-0.236215											1.57013	-0.338962	-0.783137	0.386043	0.392171	-1.22624			25.3084	21.486	20.5967	22.9376	22.9499	19.7095		22.1647	2.00217
840	TRINITY_DN92709_c0_g1	BnaA09g13610D [Brassica napus]		-0.213993											0.79532	-1.24376	1.18738	-0.582816	0.649533	-0.805655			79.0976	68.1938	81.1941	71.7282	78.318	70.5366		74.8447	5.3474
841	TRINITY_DN98949_c0_g1	PREDICTED: uncharacterized protein LOC106344496 [Brassica oleracea var. oleracea]		-0.288078	-0.346147										0.722586	-1.34206	0.985878	-1.17413	0.402225	0.405499			61.8624	50.6649	63.2904	51.5756	60.125	60.1427		57.9435	5.42349
842	TRINITY_DN95837_c0_g1	PREDICTED: cardiolipin synthase (CMP-forming), mitochondrial [Brassica oleracea var. oleracea]		-0.235312											1.67994	-0.851608	0.0326656	-0.00776055	0.310758	-1.16399			58.5935	49.7753	52.8555	52.7147	53.8242	48.6871		52.7417	3.48335
843	TRINITY_DN76418_c0_g1	uncharacterized protein BNAA01G01590D [Brassica napus]		-0.267714	-0.309185										0.502727	-1.03334	0.529506	-1.28222	1.32414	-0.0408145			23.4156	19.4498	23.4847	18.8072	25.5363	22.0123		22.1176	2.58178
844	TRINITY_DN100076_c2_g1	hypothetical protein EUTSA_v10014952mg [Eutrema salsugineum]		-0.220813	-0.247062										0.987313	-0.6837	1.14695	-1.43646	0.291919	-0.30602			98.9759	84.9295	100.318	78.6018	93.1305	88.1042		90.6766	8.40596
845	TRINITY_DN105597_c4_g1	PREDICTED: uncharacterized protein LOC106293937 [Brassica oleracea var. oleracea]		-0.416891	-0.392253										1.11527	-0.692364	0.139555	-1.44037	1.07035	-0.19244			22.7939	17.0734	19.7061	14.7063	22.6517	18.6555		19.2645	3.16459
846	TRINITY_DN106000_c0_g3	PREDICTED: uncharacterized protein LOC108869310 [Brassica rapa]		-0.212132			-0.203957								1.57269	-0.513524	0.735745	-0.126069	-0.438677	-1.23016			157.644	136.088	148.996	140.092	136.861	128.683		141.394	10.3327
847	TRINITY_DN93232_c0_g1	PREDICTED: RING-H2 finger protein ATL48 [Raphanus sativus]		-0.249993											1.84284	-0.604954	-0.59714	-0.917049	0.104668	0.171634			49.9559	42.008	42.0333	40.9946	44.3121	44.5296		43.9723	3.24699
848	TRINITY_DN106003_c0_g3	BnaAnng39250D, partial [Brassica napus]		-0.125251	-0.308949	-0.37275				-0.286727	-0.273183				0.520696	-0.207336	1.33727	-0.282345	0.285847	-1.65413			210.998	193.453	230.678	191.645	205.338	158.585		198.449	24.1001
849	TRINITY_DN107713_c0_g2	PREDICTED: calcium-dependent protein kinase 10 [Brassica rapa]		-0.261536											1.18012	-0.887914	1.34602	-0.272243	-0.688533	-0.677456			53.7735	44.8578	54.4887	47.512	45.7173	45.7651		48.6857	4.31118
850	TRINITY_DN105813_c0_g1	hypothetical protein EUTSA_v10019321mg [Eutrema salsugineum]		-0.249495	-0.200586										1.32544	-0.876265	1.03213	-1.14674	-0.307067	-0.0275025			52.3151	44.007	51.2083	42.9863	46.1548	47.2098		47.3135	3.77349
851	TRINITY_DN101696_c0_g1	PREDICTED: pyruvate, phosphate dikinase regulatory protein 2-like [Raphanus sativus]		-0.207207	-0.263144	-0.286331									1.03336	-0.255244	0.93438	-1.22911	0.584868	-1.06825			53.9223	46.7081	53.3681	41.256	51.4114	42.1566		48.1371	5.59841
852	TRINITY_DN103858_c1_g1	PREDICTED: 60S ribosomal protein L31-1-like [Brassica oleracea var. oleracea]		-0.172894											0.897558	-1.8618	0.600855	0.498551	-0.301439	0.166275			105.715	93.7761	104.432	103.989	100.528	102.551		101.832	4.32687
853	TRINITY_DN97276_c0_g1	PREDICTED: dehydration-responsive element-binding protein 2D-like [Brassica oleracea var. oleracea]		-0.116528	-0.517606			-0.243851	0.370493						-0.0933259	-0.583637	1.7568	-1.00801	0.486423	-0.558248			170.766	157.516	220.766	146.047	186.434	158.202		173.288	27.0249
854	TRINITY_DN102922_c0_g3	uncharacterized protein BNAC06G00080D [Brassica napus]		-0.204762	-0.239263	-0.254501									0.248776	-1.06596	0.81992	-1.00829	1.39926	-0.393707			64.2217	55.724	67.9133	56.0968	71.6578	60.0691		62.6138	6.46344
855	TRINITY_DN108064_c2_g2	PREDICTED: rRNA-processing protein FYV7 [Brassica oleracea var. oleracea]		-0.189734		0.198978	-0.314374								1.23619	-0.529117	-0.110561	0.83713	-1.56864	0.135006			74.1392	65.0028	67.169	72.0738	59.6227	68.44		67.7412	5.17553
856	TRINITY_DN106616_c0_g4	probable membrane-associated kinase regulator 1 [Brassica napus]		-0.25985					-0.316145						1.83375	-0.385515	-0.815855	0.18924	0.0634096	-0.885032			36.364	30.3703	29.208	31.9225	31.5827	29.0212		31.4114	2.70076
857	TRINITY_DN108657_c0_g1	PREDICTED: 40S ribosomal protein S3-2-like [Brassica oleracea var. oleracea]		-0.4343			-0.494754								1.80067	-0.390867	-0.114097	0.369449	-0.646906	-1.01825			19.1703	14.187	14.8164	15.9159	13.6048	12.7605		15.0758	2.27387
858	TRINITY_DN104259_c1_g1	PREDICTED: probable ribosome biogenesis protein RLP24 [Brassica rapa]		-0.290254		0.25109									0.633139	-1.27248	1.19638	0.0430824	-1.12671	0.526584			39.5631	32.353	41.6942	37.3306	32.9046	39.1599		37.1676	3.78358
859	TRINITY_DN109121_c2_g3	PREDICTED: signal recognition particle receptor subunit alpha [Brassica rapa]		-0.246903				0.295774	-0.245881						0.821829	-1.03927	-1.0322	-0.56257	1.23817	0.574042			84.8702	71.5204	71.5711	74.9398	87.8567	83.0928		78.9752	7.17308
860	TRINITY_DN99858_c0_g1	PREDICTED: uncharacterized protein LOC103870183 [Brassica rapa]		-0.229709		-0.434888									0.835709	-0.616961	-0.447518	0.105912	1.42193	-1.29907			49.5801	42.2822	43.1335	45.9138	52.5251	38.8555		45.3817	5.02374
861	TRINITY_DN97186_c1_g2	PREDICTED: PRA1 family protein F2-like [Raphanus sativus]		-0.288267											1.15526	-1.28527	0.703317	-1.0629	0.611659	-0.122059			18.1349	14.8504	17.5267	15.1497	17.4033	16.4159		16.5801	1.34581
862	TRINITY_DN103970_c0_g1	PREDICTED: uncharacterized protein LOC103858409 [Brassica rapa]		-0.0567135			-0.152075		-0.123197			-0.142277			1.56422	0.793884	-0.0714364	-1.01049	-0.435047	-0.841134			1817.74	1747.67	1668.96	1583.54	1635.88	1598.95		1675.46	90.961
863	TRINITY_DN103297_c0_g3	PREDICTED: adenylate kinase isoenzyme 6 homolog [Raphanus sativus]		-0.26333											1.08832	-1.44473	1.03334	-0.752854	-0.175169	0.2511			56.2216	46.8417	56.018	49.4038	51.5429	53.1214		52.1916	3.70299
864	TRINITY_DN96801_c0_g1	PREDICTED: uncharacterized protein LOC108851970 [Raphanus sativus]		-0.343006											0.976414	-1.32256	0.752303	-0.358077	0.870979	-0.919063			54.2095	42.7386	53.0912	47.5509	53.6834	44.7518		49.3376	4.98958
865	TRINITY_DN90584_c0_g1	PREDICTED: mediator-associated protein 3 [Brassica oleracea var. oleracea]		-0.299465											0.874923	-0.953323	-0.653609	-0.720188	-0.087957	1.54015			32.1382	26.114	27.1016	26.8822	28.9655	34.3302		29.2553	3.29507
866	TRINITY_DN100995_c1_g8	hypothetical protein CARUB_v10010499mg, partial [Capsella rubella]		-0.307164	-0.536601										0.981581	-0.806099	1.30127	-1.17951	0.210539	-0.507782			32.276	26.0864	33.3829	24.7935	29.6064	27.1193		28.8774	3.46236
867	TRINITY_DN105466_c0_g2	PREDICTED: serine/arginine-rich splicing factor RS2Z33-like, partial [Raphanus sativus]		-0.141112											1.36373	-1.03903	0.150569	-1.10788	0.868791	-0.236178			174.03	157.814	165.842	157.349	170.689	163.232		164.826	6.74896
868	TRINITY_DN101388_c1_g6	kunitz trypsin inhibitor 1-like [Brassica napus]		-0.263411											1.02241	-1.66838	0.829619	0.166595	0.268628	-0.618864			451.524	376.172	446.125	427.558	430.415	405.562		422.893	28.0037
869	TRINITY_DN99405_c0_g1	PREDICTED: uncharacterized protein LOC108814409 [Raphanus sativus]		-0.176572	-0.317022										1.21913	-0.173502	1.22621	-1.17078	-0.590089	-0.510974			72.4425	64.0973	72.4849	58.1213	61.601	62.0751		65.137	5.99233
870	TRINITY_DN105008_c0_g1	PREDICTED: malate dehydrogenase 2, glyoxysomal [Raphanus sativus]		-0.221463	-0.389266										0.621672	-0.669847	1.4681	-1.41757	0.000705014	-0.00305409			49.9963	42.8816	54.6591	38.7626	46.5756	46.5549		46.5717	5.5088
871	TRINITY_DN96406_c0_g1	cell wall / vacuolar inhibitor of fructosidase 1-like [Brassica napus]		-0.484168	0.357166	-0.321703		0.681129		0.512528		0.856769			-0.0691998	-1.26471	-0.929067	1.16654	1.08238	0.0140488			37.3231	26.6827	29.67	48.3217	47.5727	38.0641		37.939	8.9004
872	TRINITY_DN105148_c0_g1	PREDICTED: NASP-related protein sim3-like [Brassica rapa]		-0.301324								0.416878			0.308692	-1.52758	0.965728	1.12108	-0.383364	-0.484548			27.649	22.4374	29.5138	29.9547	25.6849	25.3977		26.7729	2.83816
873	TRINITY_DN99312_c1_g1	monothiol glutaredoxin-S17 [Brassica napus]		-0.186544											0.923995	-0.901906	0.318576	1.26385	-1.21864	-0.385882			62.2892	54.7341	59.7841	63.6955	53.4235	56.8692		58.4659	4.13778
874	TRINITY_DN106525_c1_g3	late embryogenesis abundant protein 31 [Brassica napus]		-0.14577	-0.315297	-0.25642									1.03597	0.140022	0.872484	-1.39092	0.376586	-1.03414			466.473	421.643	458.292	345.041	433.48	362.893		414.637	50.0357
875	TRINITY_DN91987_c0_g1	BnaA04g14140D [Brassica napus]		-0.155688	-0.251634	-0.259345	0.16913	0.209583							0.408394	-0.545171	0.150644	-1.42503	1.56782	-0.156657			809.609	726.79	787.223	650.372	910.309	760.533		774.139	86.8528
876	TRINITY_DN89538_c0_g1	PREDICTED: uncharacterized protein LOC104713542 [Camelina sativa]		-0.213393	-0.432484		-0.197294	-0.299654							0.803585	-0.735192	1.62649	-0.854151	-0.626873	-0.213857			119.308	102.904	128.081	101.636	104.059	108.462		110.742	10.6605
877	TRINITY_DN106599_c1_g2	PREDICTED: F-box protein PP2-A11-like [Brassica rapa]		-0.220383											1.57717	-1.04633	0.120348	-1.13154	0.301448	0.178907			51.4104	44.1275	47.3663	43.891	47.869	47.5288		47.0322	2.77603
878	TRINITY_DN89670_c0_g1	probable enoyl-CoA hydratase 1, peroxisomal [Brassica napus]		-0.14439	-0.455398	-0.298534		-0.1402	0.241957						0.146501	-0.591392	1.56123	-0.987677	0.712709	-0.841369			161.188	145.837	190.62	137.592	172.968	140.636		158.14	20.8042
879	TRINITY_DN102890_c0_g2	PREDICTED: 50S ribosomal protein HLL, mitochondrial-like isoform X1 [Brassica oleracea var. oleracea]		-0.248306		0.240563				0.351007					0.827724	-0.498883	-0.546209	-1.29249	0.0630937	1.44677			38.8213	32.6831	32.4641	29.011	35.2834	41.6857		34.9914	4.62704
880	TRINITY_DN106121_c0_g2	PREDICTED: BAG family molecular chaperone regulator 4 [Brassica rapa]		-0.339475			-0.541737								1.23645	-0.409469	0.978344	-0.87726	-1.22105	0.292984			15.1804	11.9975	14.6812	11.0929	10.4281	13.3559		12.7893	1.93381
881	TRINITY_DN94158_c0_g1	PREDICTED: PHD finger-like domain-containing protein 5B [Brassica oleracea var. oleracea]		-0.269211			-0.390709								1.74991	-0.293789	0.423627	-0.673791	-1.0984	-0.107561			46.2728	38.396	41.1611	36.9314	35.2948	39.1137		39.5283	3.85422
882	TRINITY_DN107684_c0_g1	PREDICTED: bifunctional enolase 2/transcriptional activator [Brassica rapa]		-0.151063	-0.213798			-0.258454	0.230368			0.198511			0.0481957	-0.898139	1.69629	0.366478	-0.135334	-1.07749			135.282	121.833	158.703	139.805	132.673	119.284		134.597	14.2114
883	TRINITY_DN95807_c5_g1	PREDICTED: NADP-dependent malic enzyme 1-like [Raphanus sativus]		-0.299013											-0.0969696	-1.45084	1.05436	-0.349046	1.22662	-0.38412			20.9745	17.0482	24.3134	20.2435	24.8129	20.1417		21.2557	2.90001
884	TRINITY_DN108745_c0_g3	PREDICTED: glutathione S-transferase DHAR1, mitochondrial-like [Raphanus sativus]		-0.31599											1.51708	-0.904067	0.149056	0.796724	-0.847245	-0.711552			26.5849	21.3556	23.6302	25.0291	21.4784	21.7714		23.3083	2.15983
885	TRINITY_DN97465_c0_g1	PREDICTED: uncharacterized protein LOC108839938 [Raphanus sativus]		-0.309429											1.86659	-0.441041	-0.040874	-1.06308	0.101679	-0.423273			27.052	21.8299	22.7355	20.4223	23.0581	21.8701		22.828	2.26297
886	TRINITY_DN106817_c1_g1	PREDICTED: probable ATP-dependent DNA helicase CHR12 [Brassica rapa]		-0.356509	0.249112				-0.408464						1.62151	-0.766182	-1.06746	0.715511	-0.198985	-0.304389			27.7731	21.6922	20.925	25.4658	23.1368	22.8683		23.6435	2.54676
887	TRINITY_DN105080_c0_g2	PREDICTED: gamma carbonic anhydrase 3, mitochondrial [Brassica rapa]		-0.294961											1.30175	-1.45714	0.936775	-0.412623	-0.00219149	-0.366575			28.4614	23.1987	27.7652	25.1912	25.9741	25.279		25.9783	1.90754
888	TRINITY_DN98563_c0_g1	PREDICTED: syntaxin-112 [Camelina sativa]		-0.194793											1.78137	-0.366099	-0.459041	-1.12931	0.396106	-0.223027			96.3324	84.1655	83.6389	79.8414	88.4839	84.9761		86.2397	5.66571
889	TRINITY_DN100139_c0_g2	protein WVD2-like 5 isoform X1 [Brassica napus]		-0.327455											1.07984	-1.22015	0.118248	1.02649	-1.12394	0.119512			18.4118	14.6731	16.8487	18.3251	14.8295	16.8508		16.6565	1.62552
890	TRINITY_DN103618_c1_g2	PREDICTED: GTPase LSG1-2 [Brassica oleracea var. oleracea]		-0.185906		0.252639				0.282827					0.802639	-0.709635	-0.660326	-0.627355	-0.477129	1.67181			79.252	69.6702	69.9826	70.1915	71.1433	84.7591		74.1665	6.33605
891	TRINITY_DN101562_c4_g3	PREDICTED: CBS domain-containing protein CBSX3, mitochondrial [Brassica rapa]		-0.20811		0.20686	-0.310793		-0.346384						1.58679	-0.0935468	-1.08323	-0.289849	-0.837487	0.717322			79.1069	68.4805	62.2218	67.2391	63.7758	73.6084		69.0721	6.32396
892	TRINITY_DN103732_c1_g2	ETHYLENE INSENSITIVE 3-like 5 protein [Brassica napus]		-0.326732											1.69987	-0.184952	0.295375	-0.663676	0.0942097	-1.24083			30.4794	24.3025	25.8766	22.7336	25.2173	20.8422		24.9086	3.27721
893	TRINITY_DN90667_c0_g1	uncharacterized protein LOC106373609 [Brassica napus]		-0.341853		0.388099				0.434294					0.849713	-1.01977	-0.703674	0.229913	-0.792268	1.43609			18.2863	14.4284	15.0807	17.0072	14.8978	19.4963		16.5328	2.06362
894	TRINITY_DN106201_c0_g2	ubiquitin-conjugating enzyme E2 27 [Brassica napus]		-0.207044	-0.245377										1.30408	-0.583264	0.923815	-1.39565	0.127422	-0.376405			59.5587	51.5963	57.9544	48.169	54.5946	52.469		54.057	4.21882
895	TRINITY_DN100740_c0_g1	uncharacterized protein At4g28440 [Brassica napus]		-0.344442	-0.304054		-0.46776								1.66447	-0.0191623	0.633285	-0.971177	-0.530673	-0.776742			19.356	15.2451	16.8382	12.9205	13.9961	13.3953		15.2919	2.44173
896	TRINITY_DN98154_c5_g1	BnaA01g05300D [Brassica napus]		-0.274346											1.48653	-0.639625	-0.813231	0.311841	-1.05673	0.711222			37.7504	31.213	30.6792	34.1385	29.9305	35.3665		33.1797	3.07477
897	TRINITY_DN99872_c0_g1	uncharacterized protein LOC106448798 [Brassica napus]		-0.306533											1.59823	-1.35616	0.572966	-0.129184	-0.228222	-0.457633			29.5414	23.8867	27.5791	26.2352	26.0456	25.6065		26.4824	1.91401
898	TRINITY_DN109204_c0_g2	PREDICTED: CDP-diacylglycerol--serine O-phosphatidyltransferase 1 isoform X1 [Raphanus sativus]		-0.32116	0.531662	0.724747	-0.557764		-0.54809	0.488143		0.427978			0.536085	-0.472075	-1.06059	0.9243	-1.08368	1.15595			23.2864	18.6391	15.9262	25.076	15.8197	26.1439		20.8152	4.60975
899	TRINITY_DN100667_c0_g2	magnesium-chelatase subunit ChlI-2, chloroplastic [Brassica napus]		-0.304352											0.473994	-1.92901	0.7384	-0.233809	0.511879	0.438548			26.3887	21.3698	26.941	24.9104	26.4679	26.3147		25.3988	2.08863
900	TRINITY_DN106126_c0_g4	hypothetical protein [Arabidopsis thaliana]		-0.435956		0.428056	-0.665259		-1.16574						1.46465	0.0988534	-1.43804	-0.326083	-0.470038	0.670657			22.2924	16.4786	9.93655	14.6698	14.057	18.9126		16.0578	4.25668
901	TRINITY_DN97060_c1_g1	PREDICTED: protein BOLA2 [Brassica oleracea var. oleracea]		-0.180806		0.268822	-0.36183		-0.259765						1.37864	-0.124181	-0.723649	0.338591	-1.45148	0.58208			66.7324	58.872	55.7365	61.2925	51.9296	62.566		59.5215	5.23043
902	TRINITY_DN103756_c3_g1	PREDICTED: uncharacterized protein LOC103869497 [Brassica rapa]		-0.561126	-1.05541					0.804787					0.00716224	-1.29932	1.41884	-0.854835	-0.0250122	0.753167			16.1521	10.9475	21.7758	12.7182	16.0239	19.124		16.1236	3.98372
903	TRINITY_DN73784_c0_g1	PREDICTED: pentatricopeptide repeat-containing protein At1g02370, mitochondrial-like [Raphanus sativus]		-0.0693976											0.361403	-1.31431	1.576	-0.374732	0.369244	-0.617607			986.189	939.874	1019.76	965.843	986.406	959.13		976.2	27.6393
904	TRINITY_DN103907_c0_g1	PREDICTED: uncharacterized protein LOC103869932 isoform X1 [Brassica rapa]		-0.281104					-0.419278						1.53986	-0.497837	-1.36294	-0.21864	-0.136436	0.675999			26.8861	22.1262	20.1054	22.7784	22.9704	24.8682		23.2891	2.33592
905	TRINITY_DN109486_c2_g1	BnaC05g09880D [Brassica napus]		-0.168138	0.179012			0.174489		0.216047		0.537261			-0.268786	-1.05765	-0.669646	1.822	0.200737	-0.0266576			125.88	112.032	118.843	162.582	134.122	130.13		130.598	17.5543
906	TRINITY_DN108047_c1_g3	hypothetical protein EUTSA_v10026044mg [Eutrema salsugineum]		-0.248848	-0.51743	-0.393223		-0.282925	0.343041						0.150078	-0.771693	1.71181	-0.438368	0.397637	-1.04947			81.7404	68.7901	103.682	73.4731	85.2185	64.8876		79.6319	14.0493
907	TRINITY_DN105889_c0_g2	PREDICTED: protein PSY1 [Raphanus sativus]		-0.291324											1.44853	-1.40695	-0.0565352	-0.727875	0.133348	0.609478			39.5497	32.3181	35.7381	34.0379	36.2189	37.4248		35.8812	2.53253
908	TRINITY_DN99646_c0_g1	zinc finger A20 and AN1 domain-containing stress-associated protein 1 [Brassica napus]		-0.294476					-0.360256						1.96133	-0.173125	-0.593265	-0.431455	0.00143017	-0.764915			38.2878	31.2187	29.8272	30.3631	31.7968	29.2588		31.7921	3.31192
909	TRINITY_DN100112_c3_g2	hypothetical protein EUTSA_v10008352mg [Eutrema salsugineum]		-0.146755			-0.201516		-0.16937						1.96095	0.0549953	-0.221853	-0.471906	-0.607993	-0.714194			145.026	130.999	128.961	127.121	126.12	125.338		130.594	7.35949
910	TRINITY_DN93909_c0_g1	PREDICTED: probable NAD(P)H dehydrogenase subunit CRR3, chloroplastic [Brassica oleracea var. oleracea]		-0.531772											1.23751	-1.10684	0.239466	1.04416	-0.925952	-0.488349			15.0887	10.4369	13.1083	14.705	10.7958	11.6641		12.6331	1.98425
911	TRINITY_DN98812_c0_g1	PREDICTED: uncharacterized protein LOC103830048 [Brassica rapa]		-0.481822											0.865622	-1.07361	1.36624	0.233749	-0.373527	-1.01848			15.0699	10.7912	16.1745	13.6757	12.3358	10.9128		13.16	2.20642
912	TRINITY_DN99969_c0_g3	PREDICTED: uncharacterized protein LOC108810265 isoform X1 [Raphanus sativus]		-0.197823			-0.23992								1.14205	-0.954049	-0.00767363	0.926321	-1.3642	0.25756			92.6043	80.7385	86.0958	91.3831	78.4166	87.5973		86.1393	5.66093
913	TRINITY_DN104167_c3_g2	BnaA03g48100D [Brassica napus]		-0.234736											1.44118	-0.831266	-1.25092	0.716188	-0.312772	0.237593			42.9478	36.4988	35.3079	40.8903	37.9702	39.5321		38.8579	2.83792
914	TRINITY_DN101205_c0_g2	BnaA04g21750D [Brassica napus]		-0.241426	0.317768	0.291405		0.350847	-0.57873						0.914747	-0.244702	-1.57168	-0.167145	-0.18467	1.25345			55.4476	46.9036	37.1251	47.4751	47.346	57.9435		48.7068	7.369
915	TRINITY_DN101711_c0_g1	PREDICTED: serine/arginine-rich splicing factor RSZ22A [Brassica rapa]		-0.266063	-0.488525	-0.51328									0.71441	-0.404057	1.02668	-1.07521	0.889361	-1.15119			40.3422	33.548	42.2392	29.4711	41.405	29.0095		36.0025	6.07458
916	TRINITY_DN93776_c0_g1	PREDICTED: OTU domain-containing protein At3g57810 [Raphanus sativus]		-0.23579											1.32738	-0.573182	1.15156	-1.0355	-0.177743	-0.692522			28.4656	24.1735	28.0685	23.1295	25.0666	23.904		25.468	2.25831
917	TRINITY_DN100155_c0_g1	40S ribosomal protein S12 [Capsicum chinense]		-0.263106	0.266093	0.450271				0.476884		0.318646			0.369145	-0.819291	-0.997869	0.648938	-0.708696	1.50777			39.7214	33.0996	32.1045	41.2804	33.7158	46.0658		37.6646	5.57192
918	TRINITY_DN106969_c1_g5	hypothetical protein CARUB_v10006179mg [Capsella rubella]		-0.2254											0.441322	-1.85247	0.019899	0.380791	-0.0937928	1.10426			32.6824	27.9551	31.8139	32.5576	31.5795	34.0486		31.7728	2.06088
919	TRINITY_DN98974_c0_g2	PREDICTED: uncharacterized protein LOC108846744 [Raphanus sativus]		-0.38567	-0.372315										0.740055	-0.965826	0.371445	-1.54052	0.830711	0.564134			20.312	15.5473	19.2825	13.9421	20.5652	19.8207		18.245	2.79312
920	TRINITY_DN105030_c0_g1	peroxisome biogenesis protein 19-2 [Brassica napus]		-0.213625											0.505728	-1.65514	1.19919	0.0310584	0.489899	-0.57073			44.8933	38.7145	46.8762	43.536	44.848	41.8153		43.4472	2.8594
921	TRINITY_DN101205_c0_g3	PREDICTED: uncharacterized protein LOC103857751 [Brassica rapa]		-0.0968854					-0.170412						1.8228	0.200708	-0.959605	-0.604818	0.120538	-0.579618			492.765	460.76	437.866	444.866	459.178	445.363		456.8	19.731
922	TRINITY_DN97521_c0_g4	PREDICTED: defensin-like protein 195 [Brassica rapa]		-0.134268	-0.149364	-0.539729	0.359871	0.241155							-0.160191	-0.769121	0.427499	-0.315939	1.78108	-0.963322			657.688	599.241	714.097	642.739	844.019	580.601		673.064	95.984
923	TRINITY_DN101837_c0_g1	tobamovirus multiplication protein 3 [Brassica napus]		-0.187787	0.325445				-0.247505			0.2625			0.469132	-0.925447	-1.33222	1.07647	-0.250736	0.962807			130.889	114.914	110.254	137.846	122.643	136.544		125.515	11.4549
924	TRINITY_DN99762_c0_g1	PREDICTED: PRA1 family protein D [Raphanus sativus]		-0.42058					-0.467657						1.95933	-0.369876	-0.590811	0.114422	-0.702536	-0.410523			20.3539	15.2069	14.7187	16.2771	14.4718	15.1171		16.0242	2.20977
925	TRINITY_DN101537_c0_g3	PREDICTED: probable calcium-binding protein CML20 [Brassica rapa]		-0.273231		-0.271962						0.308415			-0.106155	-1.60628	0.643862	0.108493	1.35222	-0.392136			44.7591	37.0365	48.6201	45.8641	52.2667	43.2869		45.3055	5.14792
926	TRINITY_DN99536_c1_g3	PREDICTED: guanine nucleotide-binding protein subunit beta-like protein [Brassica rapa]		-0.196338		-0.242843									1.04875	-0.815855	0.531111	-0.6001	1.05358	-1.21749			139.841	122.048	134.901	124.107	139.887	118.215		129.833	9.54246
927	TRINITY_DN106657_c3_g1	BnaA05g28660D [Brassica napus]		-0.368787											0.937663	-0.956034	1.42306	-0.0235077	-1.02771	-0.35347			18.8177	14.5731	19.9057	16.6633	14.4124	15.9237		16.716	2.24146
928	TRINITY_DN101643_c0_g1	uncharacterized protein BNAA04G18910D [Brassica napus]		-0.273819											1.45125	-1.21258	0.888528	-0.677041	-0.0322632	-0.417893			22.6441	18.7296	21.8172	19.5165	20.4641	19.8974		20.5115	1.46953
929	TRINITY_DN93269_c0_g1	PREDICTED: defensin-like protein 19 [Brassica oleracea var. oleracea]		-0.21579		-0.350383			-0.251228						1.32947	-0.187704	-0.415878	0.300839	0.583614	-1.61034			259.995	223.875	218.443	235.506	242.238	190.006		228.344	23.8073
930	TRINITY_DN106121_c0_g1	hypothetical protein AALP_AA5G142700 [Arabis alpina]		-0.239176											1.02059	-1.29898	0.956041	-0.274761	0.573274	-0.97616			40.5909	34.3898	40.4183	37.1279	39.395	35.2528		37.8625	2.67338
931	TRINITY_DN84409_c0_g1	PREDICTED: uncharacterized protein LOC108859634 isoform X1 [Raphanus sativus]		-0.121691					-0.183531						1.51919	0.0411825	-0.663451	-1.31274	0.677194	-0.261379			195.915	180.067	172.512	165.55	186.887	176.823		179.626	10.7223
932	TRINITY_DN100457_c0_g2	30S ribosomal protein S21, chloroplastic-like [Brassica napus]		-0.305454	-0.484427										0.443377	-0.857526	1.69365	-0.735087	0.23331	-0.777719			49.4706	40.031	58.5428	40.9195	47.9463	40.6101		46.2534	7.25621
933	TRINITY_DN89005_c0_g1	BnaA03g17090D [Brassica napus]		-0.275757											1.6004	-1.42165	-0.579	0.269688	0.0415505	0.0890078			19.9648	16.4912	17.4598	18.4352	18.173	18.2276		18.1253	1.14939
934	TRINITY_DN104419_c1_g1	GATA transcription factor 28-like isoform X1 [Brassica napus]		-0.2457											0.414467	-1.75865	-0.537793	0.782011	0.888835	0.211131			38.3	32.3025	35.6719	39.3144	39.6092	37.7388		37.1561	2.75988
935	TRINITY_DN105541_c2_g2	PREDICTED: alcohol dehydrogenase class-3 [Brassica rapa]		-0.251287	0.408935	0.412356	-0.556875		-0.480496						1.18467	-0.0636119	-1.02735	0.781932	-1.31596	0.440326			54.4845	45.775	39.0508	51.6746	37.0371	49.2911		46.2189	6.97722
936	TRINITY_DN96185_c0_g1	BnaC05g07890D [Brassica napus]		-0.428925		-1.41129	0.945282	0.47906			-1.39792	1.36083			-0.512161	-0.982132	0.184956	1.14673	1.17919	-1.01658			20.1256	14.9496	27.8033	38.3957	38.7532	14.5703		25.7663	11.0134
937	TRINITY_DN104249_c0_g4	uncharacterized protein LOC106390382 [Brassica napus]		-0.231192	-0.433112	-0.421368			0.3456						0.0153987	-0.844432	1.58722	-0.617293	0.759145	-0.90004			39.2143	33.4078	49.8288	34.9417	44.2368	33.0323		39.1103	6.75298
938	TRINITY_DN108221_c3_g1	BnaA10g29090D, partial [Brassica napus]		-0.170628	0.45718	0.502469	-0.218873		-0.368527	0.454224		0.32583			0.146577	-0.52107	-1.20272	0.826395	-0.695964	1.44678			79.4597	70.5965	61.5473	88.4846	68.2747	96.7204		77.5139	13.2754
939	TRINITY_DN107829_c0_g1	protein phosphatase 2C 37-like [Brassica napus]		-0.30533								0.41278			-0.0594997	-1.82597	-0.278316	0.656581	0.84827	0.65893			15.2762	12.3624	14.9153	16.4574	16.7736	16.4613		15.3744	1.64953
940	TRINITY_DN108137_c0_g1	PREDICTED: MLP-like protein 165 [Brassica oleracea var. oleracea]		-0.228422											0.671923	-1.52497	-0.418942	-0.0899171	1.4266	-0.064693			119.498	102	110.81	113.43	125.509	113.631		114.146	7.96505
941	TRINITY_DN95199_c1_g1	hypothetical protein CARUB_v10010754mg [Capsella rubella]		-0.276018			-0.323171								1.59071	-0.696443	0.704545	-0.624976	-1.04525	0.0714118			43.7662	36.1451	40.8134	36.3832	34.9828	38.7037		38.4657	3.33215
942	TRINITY_DN102869_c3_g2	PREDICTED: methionine aminopeptidase 2B-like [Raphanus sativus]		-0.427011	0.116729	1.0878	-0.972002		-0.485176						0.832529	-0.386033	-0.525827	0.348325	-1.49902	1.23003			18.4406	13.7161	13.1741	16.5633	9.40098	19.9817		15.2128	3.87707
943	TRINITY_DN100161_c0_g1	hypothetical protein PHAVU_002G312700g [Phaseolus vulgaris]		-0.258695			-0.476223								1.78641	0.0892816	0.205479	-0.625363	-1.12019	-0.335625			23.8392	19.9259	20.1938	18.278	17.137	18.9461		19.72	2.30587
944	TRINITY_DN103569_c0_g1	PREDICTED: uncharacterized protein LOC103834675 [Brassica rapa]		-0.353418											1.90144	-0.571373	-0.998244	-0.219429	0.00345829	-0.115849			20.2693	15.8653	15.1051	16.4921	16.8891	16.6766		16.8829	1.78096
945	TRINITY_DN101949_c0_g3	BnaA04g25410D [Brassica napus]		-0.342248		0.676614	-0.5728	-0.572618		0.446062					0.536282	-0.839782	0.53546	0.344487	-1.59888	1.02243			26.3671	20.7987	26.3638	25.591	17.7269	28.3344		24.197	4.04664
946	TRINITY_DN91673_c0_g1	hypothetical protein AALP_AA1G145700 [Arabis alpina]		-0.421925	0.186921					0.752888		0.600236			-0.0799938	-1.53588	-0.466062	0.675351	0.00611178	1.40047			30.23	22.5645	28.1973	34.207	30.6834	38.0249		30.6512	5.26516
947	TRINITY_DN106521_c0_g1	PREDICTED: uncharacterized protein LOC106336275 [Brassica oleracea var. oleracea]		-0.205884											0.532159	-1.45287	1.15591	0.371372	0.385184	-0.991754			33.2863	28.8594	34.6773	32.9277	32.9585	29.8878		32.0995	2.23012
948	TRINITY_DN106249_c7_g1	PREDICTED: acyl carrier protein 4, chloroplastic [Raphanus sativus]		-0.22141											1.59446	-0.772788	0.838905	-0.940153	-0.27853	-0.441894			36.7398	31.5128	35.0715	31.1432	32.6041	32.2434		33.2191	2.20809
949	TRINITY_DN108532_c1_g1	PREDICTED: COP9 signalosome complex subunit 6b-like [Brassica oleracea var. oleracea]		-0.231642			-0.278037								1.72649	-0.239164	0.532023	-0.317246	-0.596322	-1.10578			35.7445	30.4423	32.5225	30.2317	29.4789	28.1047		31.0874	2.6974
950	TRINITY_DN97590_c3_g2	probable histone H2A variant 3 isoform X1 [Brassica napus]		-0.15868											1.42068	-0.482425	-0.284202	0.160133	0.66787	-1.48205			63.1633	56.5845	57.2697	58.8057	60.5609	53.1289		58.2522	3.4569
951	TRINITY_DN106621_c3_g4	PREDICTED: aconitate hydratase, cytoplasmic [Vitis vinifera]		-0.302369											1.55117	0.214121	0.160182	-0.660166	0.16923	-1.43454			19.6849	15.9629	15.8127	13.5291	15.8379	11.3734		15.3668	2.78376
952	TRINITY_DN108207_c1_g2	PREDICTED: E3 ubiquitin-protein ligase RHF2A-like [Brassica rapa]		-0.265704	0.57986	0.552051	-0.37507		-0.616213	0.442684		0.299444			0.548519	-0.388845	-1.38865	0.680382	-0.727247	1.27584			85.0512	70.745	55.4858	87.0637	65.5803	96.1517		76.6796	15.2622
953	TRINITY_DN97949_c1_g1	PREDICTED: uncharacterized protein LOC106336346 [Brassica oleracea var. oleracea]		-0.125257	-0.257627										0.516485	-0.619412	1.35716	-1.34583	0.634122	-0.542525			112.621	103.255	119.552	97.2659	113.591	103.889		108.362	8.245
954	TRINITY_DN89154_c0_g1	PREDICTED: uncharacterized protein LOC103870811 [Brassica rapa]		-0.353681	-0.474391										0.772062	-0.857867	0.75989	-1.52305	0.877521	-0.0285506			21.5861	16.8929	21.551	14.9776	21.8897	19.2808		19.363	2.87935
955	TRINITY_DN104547_c2_g1	PREDICTED: protein yippee-like At5g53940 [Raphanus sativus]		-0.181676		0.195292									1.34094	-0.739497	-0.496575	0.0924903	-1.18964	0.992282			54.1143	47.7114	48.4591	50.272	46.326	53.0413		49.9874	3.07767
956	TRINITY_DN103118_c0_g1	BnaA09g00670D [Brassica napus]		-0.231117			-0.37916	-0.442728							1.00386	-0.268425	1.39104	-0.144454	-0.982589	-0.999433			37.2725	31.7553	38.9516	32.2929	28.6583	28.5853		32.9193	4.3365
957	TRINITY_DN107740_c0_g2	BnaA06g00540D [Brassica napus]		-0.32766											1.51989	-1.61204	-0.217261	0.0911925	0.0318653	0.186359			18.5544	14.7847	16.4635	16.8348	16.7634	16.9493		16.725	1.20365
958	TRINITY_DN90942_c0_g1	PREDICTED: F-box protein PP2-A15-like [Brassica oleracea var. oleracea]		-0.208253											1.47529	-0.589831	0.635597	-0.241037	0.132742	-1.41276			35.4946	30.7236	33.5547	31.5294	32.393	28.8224		32.0863	2.31028
959	TRINITY_DN93145_c0_g1	PREDICTED: probable carboxylesterase 2 [Brassica rapa]		-0.36961	0.124095							0.529615			0.34345	-1.60742	-0.440097	1.35589	-0.14644	0.494619			19.0251	14.7253	17.2981	21.2565	17.9453	19.3583		18.2681	2.20405
960	TRINITY_DN106097_c0_g1	PREDICTED: replication factor C subunit 5-like [Raphanus sativus]		-0.341992			-0.445866		-0.385195						1.48287	-0.583347	-0.811223	0.606251	-1.11993	0.425372			19.8418	15.6542	15.1924	18.0651	14.5667	17.6985		16.8364	2.02669
961	TRINITY_DN105902_c1_g2	PREDICTED: uncharacterized protein LOC103873834 [Brassica rapa]		-0.286904											1.56953	-1.33469	0.25497	0.395851	-0.177067	-0.708599			17.4482	14.3016	16.024	16.1766	15.5559	14.98		15.7477	1.08347
962	TRINITY_DN104332_c3_g1	glycine-rich RNA-binding protein 2, mitochondrial [Brassica napus]		-0.123004		0.213794	-0.225952		-0.216448						1.19866	-0.121786	-1.0523	0.0559633	-1.1436	1.06306			227.012	208.459	195.385	210.957	194.102	225.107		210.17	14.0505
963	TRINITY_DN107364_c2_g2	uncharacterized protein LOC9316551 [Arabidopsis lyrata subsp. lyrata]		-0.116921		-0.351204	0.144593								0.0155981	-0.819762	1.00078	0.0727702	1.14683	-1.41622			282.216	260.246	308.126	283.72	311.967	244.56		281.806	26.2995
964	TRINITY_DN97329_c0_g1	putative DEAD-box ATP-dependent RNA helicase 33 [Brassica napus]		-0.315425											1.81551	-0.457992	0.526654	-0.771227	-0.593216	-0.519727			32.7701	26.3345	29.1217	25.4478	25.9517	26.1597		27.6309	2.83069
965	TRINITY_DN101509_c0_g2	PREDICTED: uncharacterized protein LOC107932445 [Gossypium hirsutum]		-0.298091											0.287662	-1.26664	1.74546	-0.470533	-0.125025	-0.170922			30.8406	25.0836	36.2403	28.0323	29.3121	29.1421		29.7752	3.70397
966	TRINITY_DN93523_c0_g1	hypothetical protein EUTSA_v10008936mg [Eutrema salsugineum]		-0.295376	-0.281476	-0.321377									1.1451	-0.499879	0.710657	-1.2151	0.780339	-0.921114			26.2074	21.3554	24.926	19.2457	25.1315	20.1129		22.8298	2.94961
967	TRINITY_DN106554_c0_g2	PREDICTED: ubiquitin thioesterase otubain-like [Raphanus sativus]		-0.253795		0.296552				0.438417					0.50723	-0.977264	-0.668642	-0.445133	-0.179749	1.76356			23.7784	19.9427	20.7401	21.3176	22.0034	27.0246		22.4678	2.58388
968	TRINITY_DN97437_c0_g1	triosephosphate isomerase, cytosolic [Arabidopsis lyrata subsp. lyrata]		-0.151199			-0.216316								1.574	-0.488117	-0.0623518	-0.364892	-1.31175	0.653115			96.0352	86.4799	88.4528	87.0509	82.6633	91.7681		88.7417	4.63378
969	TRINITY_DN100308_c0_g1	BnaAnng31430D, partial [Brassica napus]		-0.187407											1.92343	-0.575012	-0.169332	0.0881955	-0.378351	-0.888927			52.0656	45.7231	46.753	47.4067	46.2223	44.9262		47.1828	2.53858
970	TRINITY_DN55890_c0_g1	PREDICTED: glycine-rich protein 3 short isoform-like [Brassica oleracea var. oleracea]		-0.388154		0.974219	-1.01856								0.853076	-0.401812	0.341761	0.355729	-1.8408	0.692044			15.8508	12.1117	14.3272	14.3689	7.82405	15.3709		13.3089	2.97962
971	TRINITY_DN100748_c0_g1	hypothetical protein EUTSA_v10015229mg [Eutrema salsugineum]		-0.363393			-0.725316		-0.690571						1.80391	0.330547	-0.713113	0.0718191	-0.810672	-0.682486			25.4904	19.8145	15.7941	18.8179	15.4182	15.912		18.5412	3.85231
972	TRINITY_DN107147_c0_g1	PREDICTED: pentatricopeptide repeat-containing protein At3g13160, mitochondrial [Raphanus sativus]		-0.311221											0.873431	-1.59941	0.444754	1.0693	-0.277261	-0.510816			15.2629	12.3012	14.7495	15.4974	13.8847	13.605		14.2168	1.19766
973	TRINITY_DN101939_c0_g1	PREDICTED: 60S ribosomal protein L21-2 [Brassica oleracea var. oleracea]		-0.159927		-0.26892									0.535801	-1.01791	0.195832	0.371204	1.27985	-1.36478			94.6128	84.6851	92.4405	93.5611	99.367	82.4687		91.1892	6.38967
974	TRINITY_DN97065_c2_g1	PREDICTED: heavy metal-associated isoprenylated plant protein 27 [Brassica rapa]		-0.135875			-0.244076		-0.219272						1.5762	0.339406	-0.363993	0.361892	-0.565473	-1.34803			473.323	430.779	406.584	431.553	399.653	372.734		419.104	34.3982
975	TRINITY_DN97990_c0_g1	PREDICTED: uncharacterized protein LOC106300695 [Brassica oleracea var. oleracea]		-0.258536											1.16689	-1.04455	1.21788	-0.887434	0.0685566	-0.521349			40.906	34.1948	41.0608	34.6716	37.5728	35.7826		37.3648	3.03477
976	TRINITY_DN99205_c1_g2	PREDICTED: upstream activation factor subunit UAF30-like [Raphanus sativus]		-0.359338	-0.608945										0.90257	-0.310889	1.49167	-0.680324	-0.245151	-1.15788			19.983	15.5772	22.1219	14.2358	15.8159	12.5019		16.706	3.63079
977	TRINITY_DN107097_c0_g2	BnaC03g59410D [Brassica napus]		-0.307033											1.01504	-1.31484	1.30067	-0.544897	-0.500262	0.0442929			26.1415	21.1302	26.7558	22.7862	22.8822	24.0535		23.9582	2.15086
978	TRINITY_DN94649_c0_g2	PREDICTED: proteasome subunit alpha type-4-A [Brassica oleracea var. oleracea]		-0.199453											1.77031	-0.121616	0.195809	-0.197115	-0.367049	-1.28034			80.8713	70.4292	72.1812	70.0125	69.0746	64.0339		71.1005	5.51926
979	TRINITY_DN107595_c0_g1	PREDICTED: UPF0415 protein C7orf25 homolog [Camelina sativa]		-0.234381											1.21391	-0.783674	0.703005	-0.392712	0.627139	-1.36767			63.6634	54.117	61.2218	55.9854	60.8592	51.3261		57.8622	4.77893
980	TRINITY_DN97849_c1_g1	PREDICTED: ubiquitin carboxyl-terminal hydrolase 3-like [Camelina sativa]		-0.233626	-0.445191										0.32877	-1.04843	1.78123	-0.674041	0.018956	-0.406488			48.9074	41.5955	56.619	43.5833	47.2626	45.0038		47.1619	5.30928
981	TRINITY_DN90428_c0_g1	hypothetical protein CARUB_v10016156mg [Capsella rubella]		-0.543338											1.53301	-0.952984	-0.190216	-0.464008	-0.825302	0.899502			16.6855	11.4493	13.0559	12.4792	11.7182	15.3511		13.4565	2.10629
982	TRINITY_DN98851_c5_g1	PREDICTED: transcription factor bHLH80 isoform X1 [Brassica oleracea var. oleracea]		-0.226405											1.3951	-0.514762	0.885257	0.207311	-0.8974	-1.07551			41.5706	35.5329	39.9588	37.8156	34.3233	33.7603		37.1602	3.16127
983	TRINITY_DN53264_c0_g1	PREDICTED: PRKR-interacting protein 1 [Raphanus sativus]		-0.275202		0.398363				0.554914					0.348998	-0.854825	-0.804252	-0.323725	-0.198283	1.83209			25.2258	20.8449	21.029	22.7777	23.2342	30.6229		23.9557	3.63911
984	TRINITY_DN100250_c0_g2	PREDICTED: uncharacterized protein LOC108840599 [Raphanus sativus]		-0.106816			-0.17579								1.44226	-0.181025	0.929095	-0.248699	-1.16714	-0.774486			200.057	185.78	195.544	185.185	177.107	180.56		187.372	8.79513
985	TRINITY_DN103696_c1_g2	chloride conductance regulatory protein ICln [Brassica napus]		-0.190431	-0.381331			-0.32167							0.568569	-0.7313	1.78911	-0.707165	-0.555714	-0.363497			65.1388	57.084	72.702	57.2335	58.172	59.3631		61.6156	6.19664
986	TRINITY_DN102074_c1_g2	PREDICTED: probable calcium-binding protein CML35 [Brassica oleracea var. oleracea]		-0.198306			-0.421867								1.60253	0.234423	0.490807	-0.31982	-1.09841	-0.909532			62.7913	54.7272	56.2384	51.4603	46.8711	47.9844		53.3455	5.89432
987	TRINITY_DN89271_c0_g2	PREDICTED: uncharacterized protein LOC103855136 [Brassica rapa]		-0.276844											1.65506	-0.154394	0.457391	-1.30018	-0.0830903	-0.574781			28.7161	23.7021	25.3973	20.5271	23.8997	22.5372		24.1299	2.77099
988	TRINITY_DN100064_c0_g1	PREDICTED: protein C2-DOMAIN ABA-RELATED 10-like [Brassica rapa]		-0.278341			-0.414236		-0.282461						1.78897	-0.00698929	-0.031055	-1.09553	-0.765667	0.110271			15.6413	12.8968	12.8601	11.2334	11.7375	13.076		12.9075	1.52812
989	TRINITY_DN101985_c0_g1	BnaC01g37760D [Brassica napus]		-0.224068											0.418378	-1.37848	-0.874414	1.33316	0.609254	-0.107897			58.3983	49.9976	52.3542	62.6751	59.2907	55.9379		56.4423	4.67522
990	TRINITY_DN103959_c3_g2	hypothetical protein EUTSA_v10023307mg [Eutrema salsugineum]		-0.306958											1.57656	-1.51683	-0.380285	0.144659	0.215719	-0.0398255			26.0722	21.0753	22.9112	23.7592	23.8739	23.4612		23.5255	1.61534
991	TRINITY_DN108725_c0_g3	PREDICTED: microfibrillar-associated protein 1-like [Raphanus sativus]		-0.25277	0.343916	0.538598		0.33363	-0.482539	0.642459					0.138507	-0.643076	-1.24399	0.44036	-0.338407	1.64661			29.1585	24.4722	20.8692	30.9683	26.299	38.2008		28.328	5.99585
992	TRINITY_DN97721_c0_g1	PREDICTED: cytochrome b-c1 complex subunit 6-like isoform X1 [Brassica rapa]		-0.312626											0.870894	-1.27777	0.314056	-0.691391	1.32073	-0.536516			31.6456	25.4802	30.0478	27.1628	32.9363	27.6072		29.1466	2.86939
993	TRINITY_DN106620_c1_g2	PREDICTED: phosphoserine aminotransferase 1, chloroplastic [Brassica oleracea var. oleracea]		-0.317487		-0.360964									0.928996	-1.04146	0.572762	-0.441019	1.11499	-1.13427			30.24	24.2666	29.1601	26.0868	30.8039	23.9852		27.4238	3.03149
994	TRINITY_DN108638_c2_g1	uncharacterized protein BNAANNG40190D isoform X1 [Brassica napus]		-0.277829	0.395161			0.325115		0.586122		0.480785			-0.219707	-1.31472	-0.930121	0.724567	0.470391	1.26959			58.9551	48.628	52.2552	67.8606	65.4634	73.0007		61.0271	9.43102
995	TRINITY_DN94649_c0_g1	PREDICTED: proteasome subunit alpha type-4-A [Brassica oleracea var. oleracea]		-0.176147	-0.226625		-0.259811								1.45494	0.143285	0.80924	-0.813409	-0.42579	-1.16826			89.7603	79.4436	84.6816	71.9187	74.9675	69.1277		78.3166	7.86544
996	TRINITY_DN94456_c0_g2	PREDICTED: small acidic protein 1 [Brassica rapa]		-0.195575		0.49382	-0.477803								1.04086	-0.0939627	0.0327563	-0.637617	-1.48282	1.14079			96.8813	84.5991	85.9706	78.7152	69.5676	97.9628		85.6161	10.823
997	TRINITY_DN108206_c0_g2	Ribosomal protein L14 [Arabidopsis thaliana]		-0.258099											0.959316	-1.31658	0.805024	-1.15015	0.0974771	0.604913			22.2572	18.6112	22.01	18.8778	20.8765	21.6894		20.7203	1.60199
998	TRINITY_DN106872_c0_g1	PREDICTED: succinate dehydrogenase assembly factor 2, mitochondrial [Brassica oleracea var. oleracea]		-0.249415	-0.562008										0.343838	-0.890814	1.68035	-1.11905	0.0710998	-0.0854239			36.5024	30.7072	42.7757	29.6359	35.2222	34.4875		34.8885	4.6938
999	TRINITY_DN108753_c1_g1	K(+) efflux antiporter 3, chloroplastic-like isoform X1 [Brassica napus]		-0.353291					-0.612797						1.62534	-0.209713	-1.29847	-0.247085	-0.463611	0.593529			18.8134	14.7271	12.3026	14.6439	14.1617	16.5158		15.1941	2.22682
1000	TRINITY_DN92105_c0_g1	PREDICTED: nodulin-related protein 1-like [Brassica rapa]		-0.169186						0.305644					-0.381048	-1.81408	0.695087	0.0904306	0.505939	0.90367			87.7155	78.0093	95.0043	90.9089	93.7232	96.4171		90.2964	6.7732
1001	TRINITY_DN104126_c0_g1	PREDICTED: uncharacterized protein LOC106301615 [Brassica oleracea var. oleracea]		-0.251011											1.14372	-1.60153	0.536939	-0.349203	-0.448186	0.718258			28.9089	24.2924	27.8885	26.3984	26.2319	28.1935		26.9856	1.68165
1002	TRINITY_DN106451_c0_g1	PREDICTED: diaminopimelate epimerase, chloroplastic isoform X1 [Brassica rapa]		-0.229522											1.15126	-0.558022	-0.085577	-1.45157	-0.161827	1.10574			27.3764	23.3498	24.4628	21.2449	24.2832	27.2692		24.6644	2.35572
1003	TRINITY_DN99796_c0_g2	PREDICTED: zinc finger CCCH domain-containing protein 15-like [Brassica rapa]		-0.448558		-0.65996		0.394783							1.32144	-0.462264	-0.497742	-0.0789657	1.03057	-1.31303			16.7495	12.2736	12.1846	13.2355	16.0197	10.1388		13.4336	2.50933
1004	TRINITY_DN98796_c3_g1	PREDICTED: endoplasmin homolog [Brassica oleracea var. oleracea]		-0.344361		0.322418	-0.402468		-0.434725						1.28189	-0.640544	-1.07349	0.560984	-0.922052	0.793221			16.8195	13.248	12.4437	15.4802	12.725	15.9117		14.438	1.85781
1005	TRINITY_DN107170_c2_g1	PREDICTED: single-stranded DNA-binding protein WHY1, chloroplastic [Brassica oleracea var. oleracea]		-0.182662	-0.140022										0.980558	-0.752036	1.35161	-1.15519	-0.545159	0.120219			80.9626	71.3342	83.0246	69.0938	72.4838	76.1815		75.5134	5.55723
1006	TRINITY_DN106755_c0_g1	PREDICTED: uncharacterized protein LOC106324852 isoform X1 [Brassica oleracea var. oleracea]		-0.229413	0.718388	0.838409	-0.479499		-0.840648	0.588323					0.409623	-0.177142	-1.35288	0.302418	-0.718957	1.53694			31.6686	27.0128	17.6835	30.818	22.7136	40.6136		28.4183	7.93478
1007
1008
1009
1010
1011
1012
1013
1014
1015
1016
1017
1018
1019
1020
1021
1022
1023
1024
1025
1026
1027
1028
1029
1030
1031
1032
1033
1034
1035
1036
1037
1038
1039
1040
1041
1042
1043
1044
1045
1046
1047
1048
1049
1050
1051
1052
1053
1054
1055
1056
1057
1058
1059
1060
1061
1062
1063
1064
1065
1066
1067
1068
1069
1070
1071
1072
1073
1074
1075
1076
1077
1078
1079
1080
1081
1082
1083
1084
1085
1086
1087
1088
1089
1090
1091
1092
1093
1094
1095
1096
1097
1098
1099
1100
1101
1102
1103
1104
1105
1106
1107
1108
1109
1110
1111
1112
1113
1114
1115
1116
1117
1118
1119
1120
1121
1122
1123
1124
1125
1126
1127
1128
1129
1130
1131
1132
1133
1134
1135
1136
1137
1138
1139
1140
1141
1142
1143
1144
1145
1146
1147
1148
1149
1150
1151
1152
1153
1154
1155
1156
1157
1158
1159
1160
1161
1162
1163
1164
1165
1166
1167
1168
1169
1170
1171
1172
1173
1174
1175
1176
1177
1178
1179
1180
1181
1182
1183
1184
1185
1186
1187
1188
1189
1190
1191
1192
1193
1194
1195
1196
1197
1198
1199
1200
1201
1202
1203
1204
1205
1206
1207
1208
1209
1210
1211
1212
1213
1214
1215
1216
1217
1218
1219
1220
1221
1222
1223
1224
1225
1226
1227
1228
1229
1230
1231
1232
1233
1234
1235
1236
1237
1238
1239
1240
1241
1242
1243
1244
1245
1246
1247
1248
1249
1250
1251
1252
1253
1254
1255
1256
1257
1258
1259
1260
1261
1262
1263
1264
1265
1266
1267
1268
1269
1270
1271
1272
1273
1274
1275
1276
1277
1278
1279
1280
1281
1282
1283
1284
1285
1286
1287
1288
1289
1290
1291
1292
1293
1294
1295
1296
1297
1298
1299
1300
1301
1302
1303
1304
1305
1306
1307
1308
1309
1310
1311
1312
1313
1314
1315
1316
1317
1318
1319
1320
1321
1322
1323
1324
1325
1326
1327
1328
1329
1330
1331
1332
1333
1334
1335
1336
1337
1338
1339
1340
1341
1342
1343
1344
1345
1346
1347
1348
1349
1350
1351
1352
1353
1354
1355
1356
1357
1358
1359
1360
1361
1362
1363
1364
1365
1366
1367
1368
1369
1370
1371
1372
1373
1374
1375
1376
1377
1378
1379
1380
1381
1382
1383
1384
1385
1386
1387
1388
1389
1390
1391
1392
1393
1394
1395
1396
1397
1398
1399
1400
1401
1402
1403
1404
1405
1406
1407
1408
1409
1410
1411
1412
1413
1414
1415
1416
1417
1418
1419
1420
1421
1422
1423
1424
1425
1426
1427
1428
1429
1430
1431
1432
1433
1434
1435
1436
1437
1438
1439
1440
1441
1442
1443
1444
1445
1446
1447
1448
1449
1450
1451
1452
1453
1454
1455
1456
1457
1458
1459
1460
1461
1462
1463
1464
1465
1466
1467
1468
1469
1470
1471
1472
1473
1474
1475
1476
1477
1478
1479
1480
1481
1482
1483
1484
1485
1486
1487
1488
1489
1490
1491
1492
1493
1494
1495
1496
1497
1498
1499
1500
1501
1502
1503
1504
1505
1506
1507
1508
1509
1510
1511
1512
1513
1514
1515
1516
1517
1518
1519
1520
1521
1522
1523
1524
1525
1526
1527
1528
1529
1530
1531
1532
1533
1534
1535
1536
1537
1538
1539
1540
1541
1542
1543
1544
1545
1546
1547
1548
1549
1550
1551
1552
1553
1554
1555
1556
1557
1558
1559
1560
1561
1562
1563
1564
1565
1566
1567
1568
1569
1570
1571
1572
1573
1574
1575
1576
1577
1578
1579
1580
1581
1582
1583
1584
1585
1586
1587
1588
1589
1590
1591
1592
1593
1594
1595
1596
1597
1598
1599
1600
1601
1602
1603
1604
1605
1606
1607
1608
1609
1610
1611
1612
1613
1614
1615
1616
1617
1618
1619
1620
1621
1622
1623
1624
1625
1626
1627
1628
1629
1630
1631
1632
1633
1634
1635
1636
1637
1638
1639
1640
1641
1642
1643
1644
1645
1646
1647
1648
1649
1650
1651
1652
1653
1654
1655
1656
1657
1658
1659
1660
1661
1662
1663
1664
1665
1666
1667
1668
1669
1670
1671
1672
1673
1674
1675
1676
1677
1678
1679
1680
1681
1682
1683
1684
1685
1686
1687
1688
1689
1690
1691
1692
1693
1694
1695
1696
1697
1698
1699
1700
1701
1702
1703
1704
1705
1706
1707
1708
1709
1710
1711
1712
1713
1714
1715
1716
1717
1718
1719
1720
1721
1722
1723
1724
1725
1726
1727
1728
1729
1730
1731
1732
1733
1734
1735
1736
1737
1738
1739
1740
1741
1742
1743
1744
1745
1746
1747
1748
1749
1750
1751
1752
1753
1754
1755
1756
1757
1758
1759
1760
1761
1762
1763
1764
1765
1766
1767
1768
1769
1770
1771
1772
1773
1774
1775
1776
1777
1778
1779
1780
1781
1782
1783
1784
1785
1786
1787
1788
1789
1790
1791
1792
1793
1794
1795
1796
1797
1798
1799
1800
1801
1802
1803
1804
1805
1806
1807
1808
1809
1810
1811
1812
1813
1814
1815
1816
1817
1818
1819
1820
1821
1822
1823
1824
1825
1826
1827
1828
1829
1830
1831
1832
1833
1834
1835
1836
1837
1838
1839
1840
1841
1842
1843
1844
1845
1846
1847
1848
1849
1850
1851
1852
1853
1854
1855
1856
1857
1858
1859
1860
1861
1862
1863
1864
1865
1866
1867
1868
1869
1870
1871
1872
1873
1874
1875
1876
1877
1878
1879
1880
1881
1882
1883
1884
1885
1886
1887
1888
1889
1890
1891
1892
1893
1894
1895
1896
1897
1898
1899
1900
1901
1902
1903
1904
1905
1906
1907
1908
1909
1910
1911
1912
1913
1914
1915
1916
1917
1918
1919
1920
1921
1922
1923
1924
1925
1926
1927
1928
1929
1930
1931
1932
1933
1934
1935
1936
1937
1938
1939
1940
1941
1942
1943
1944
1945
1946
1947
1948
1949
1950
1951
1952
1953
1954
1955
1956
1957
1958
1959
1960
1961
1962
1963
1964
1965
1966
1967
1968
1969
1970
1971
1972
1973
1974
1975
1976
1977
1978
1979
1980
1981
1982
1983
1984
1985
1986
1987
[truncated: 513 more rows]

## Sheet: Averages and SEs
1	2	3	4	5	6	7	8	9	10	11	12	13	14	15	16	17	18	19	20	21	22
Gene_ID	Length	GC [%]	BLASTx_best_hit_Isoform		blue_15d.2			red_15d.2			black_15d.2			blue_ds.2			red_ds.2			black_ds.2
List	#	#	#		Mean	SE		Mean	SE		Mean	SE		Mean	SE		Mean	SE		Mean	SE
TRINITY_DN100000_c0_g1	1711	41.2	pentatricopeptide repeat-containing protein At1g15510, chloroplastic [Brassica napus]		9.78739	1.48618		9.26779	0.44575		8.16993	1.01072		7.54397	0.502426		7.78171	0.289123		9.03905	0.686316
TRINITY_DN100001_c0_g1	2866	38.59	ribosome biogenesis regulatory protein homolog [Brassica napus]		65.4882	2.24311		68.2604	2.60152		63.3313	3.34617		59.7437	1.89048		62.2967	2.23582		62.3255	2.10204
TRINITY_DN100002_c0_g1	604	42.38	PREDICTED: RING-H2 finger protein ATL38 [Brassica oleracea var. oleracea]		1.73405	0.596743		0.537646	0.394378		0.23511	0.23511		0.330343	0.330343		0.622929	0.277361		1.37371	1.18389
TRINITY_DN100002_c1_g1	938	47.23	PREDICTED: E3 ubiquitin-protein ligase ATL9-like [Raphanus sativus]		1.02413	0.341016		1.09839	0.265404		1.11645	0.210509		1.51982	0.456245		1.96426	0.415229		1.45744	0.211867
TRINITY_DN100002_c1_g2	1504	45.81	PREDICTED: RING-H2 finger protein ATL2-like [Brassica rapa]		3.35378	0.532436		2.70265	0.0986008		2.20365	0.20087		2.16107	0.303763		2.13562	0.400171		3.04692	0.615338
TRINITY_DN100003_c1_g2	631	56.89	hypothetical protein PRUPE_8G046700 [Prunus persica]		6.62685	6.62685		0.219337	0.219337		0	0		0	0		0	0		0	0
TRINITY_DN100004_c0_g1	740	44.73	BnaC03g72330D [Brassica napus]		36.4477	4.14145		30.7748	0.883392		37.5541	1.4077		33.7107	2.15026		44.9563	5.05774		44.6083	2.67712
TRINITY_DN100004_c1_g1	1691	43.58	BnaA05g31220D [Brassica napus]		6.36203	0.442772		6.19217	0.128204		6.31575	1.12658		7.19894	1.06062		5.77968	0.236816		5.0635	0.128235
TRINITY_DN100004_c1_g2	2024	40.42	3-dehydrosphinganine reductase TSC10A-like [Brassica napus]		14.7165	0.410963		14.8001	0.968222		14.3401	0.558636		12.0681	0.254472		12.7205	0.975287		12.7637	0.801611
TRINITY_DN100005_c0_g2	1412	39.31	hypothetical protein CUMW_071660 [Citrus unshiu]		2.55273	0.296876		1.64235	0.388146		2.28276	0.267708		2.30689	0.187265		1.20578	0.375448		1.70276	0.674429
TRINITY_DN100005_c0_g3	1793	40.83	PREDICTED: gamma carbonic anhydrase 1, mitochondrial [Brassica rapa]		8.89488	1.22184		9.23853	0.510341		8.96245	0.26367		8.13757	1.68326		9.65928	1.15088		8.34118	1.71358
TRINITY_DN100006_c0_g1	958	42.17	glutathione S-transferase T3-like [Brassica napus]		3.61502	1.211		3.20891	1.21324		2.95853	0.967231		1.8079	0.0665709		2.44719	0.663195		2.62636	0.554681
TRINITY_DN100006_c0_g2	925	40.43	PREDICTED: probable pectinesterase 53 [Raphanus sativus]		0.48822	0.244795		0.77888	0.284967		0.587095	0.253941		1.26359	0.462053		0.93712	0.593551		0.397639	0.205014
TRINITY_DN100007_c1_g1	1508	37.33	PREDICTED: uncharacterized protein LOC108841809 isoform X1 [Raphanus sativus]		14.9853	2.19899		13.7723	0.304259		11.8564	0.501454		11.9765	1.65169		14.8225	1.75729		13.4212	2.46991
TRINITY_DN100007_c1_g4	559	42.22	BnaA09g54990D [Brassica napus]		1.91172	0.732652		2.6669	1.40872		1.01058	0.391138		1.68327	0.969398		2.09423	0.244943		2.09487	0.549981
TRINITY_DN100008_c0_g1	1447	38.49	BnaA09g14370D [Brassica napus]		8.26233	0.357349		9.32453	1.34876		7.61	0.283816		10.9341	4.78544		9.03476	2.13007		9.92835	0.673
TRINITY_DN100008_c1_g1	570	38.6	BnaA02g28030D [Brassica napus]		3.15286	1.2662		2.96901	1.66762		1.47167	0.493146		2.01327	0.263026		2.96472	0.517352		2.22639	1.13501
TRINITY_DN100008_c1_g3	1049	41.18	auxin-responsive protein IAA26 [Brassica napus]		14.4356	1.49136		21.8194	1.61413		15.7154	2.34059		14.8321	2.28658		13.3584	1.80755		14.9352	3.4749
TRINITY_DN100008_c1_g4	818	41.2	PREDICTED: uncharacterized protein LOC103854320 [Brassica rapa]		16.3481	0.253872		13.006	2.83325		15.1014	0.46913		14.5947	0.772347		15.7015	3.33214		13.6345	3.07116
TRINITY_DN100008_c1_g5	985	38.27	BnaA06g32950D [Brassica napus]		18.8914	2.13957		18.0071	1.35868		17.1075	0.602322		16.9752	2.67369		20.3279	1.88773		21.2808	1.27923
TRINITY_DN100011_c0_g1	1389	39.6	PREDICTED: 40S ribosomal protein S15a-1-like [Fragaria vesca subsp. vesca]		91.5276	1.35821		92.0589	3.44217		88.0442	3.62591		82.6021	9.34153		97.288	2.62263		104.183	2.61038
TRINITY_DN100011_c0_g2	635	37.01	40S ribosomal protein S15a-1 isoform X2 [Setaria italica]		438.649	18.8559		523.025	16.8239		414.652	26.4248		431.097	0.620314		464.817	38.1142		574.236	14.3476
TRINITY_DN100011_c0_g3	588	44.22	hypothetical protein B456_003G136100 [Gossypium raimondii]		1.10506	0.445783		1.96995	0.633671		1.49528	0.427205		0.824228	0.193769		1.07051	0.360762		1.13994	0.395349
TRINITY_DN100011_c0_g4	511	36.99	hypothetical protein, partial [Arabidopsis thaliana]		5.93324	1.49103		5.63265	0.660213		3.82086	1.02042		7.51808	0.0992549		8.88862	2.21492		7.92992	2.54647
TRINITY_DN100012_c0_g2	4436	39.83	PREDICTED: RNA polymerase sigma factor sigF, chloroplastic-like isoform X1 [Raphanus sativus]		8.92725	0.382424		7.46854	0.475823		6.97651	0.276956		5.93052	0.128209		5.10252	0.390527		6.43253	0.273485
TRINITY_DN100012_c0_g3	1919	38.3	BnaAnng21640D, partial [Brassica napus]		17.7196	2.4568		14.5063	2.16861		20.7992	1.81386		9.33362	0.543976		11.1029	1.54351		10.1565	1.98933
TRINITY_DN100013_c0_g1	1226	41.68	protein ECERIFERUM 26-like [Brassica napus]		4.37794	0.33604		6.98306	1.84784		6.18636	0.199528		5.68594	0.966286		3.96039	0.440958		2.98868	0.370514
TRINITY_DN100013_c0_g2	868	43.89	PREDICTED: LOW QUALITY PROTEIN: protein ECERIFERUM 26, partial [Raphanus sativus]		1.107	0.422392		0.461161	0.276708		0.74214	0.387874		0.66512	0.0244911		1.18281	0.21555		1.07848	0.548024
TRINITY_DN100014_c7_g1	2380	42.02	PREDICTED: cytochrome P450 84A1 isoform X1 [Brassica rapa]		8.8386	0.713326		10.3265	1.4447		11.5461	1.55717		13.0838	1.16813		12.3502	1.34916		7.11107	0.745595
TRINITY_DN100015_c4_g1	531	40.87	hypothetical protein EUTSA_v10025419mg [Eutrema salsugineum]		3.03187	1.94359		1.12635	0.436086		0.695714	0.386957		4.41568	1.9722		0.874965	0.316491		0.314343	0.314343
TRINITY_DN100015_c4_g2	1073	34.76	PREDICTED: plant intracellular Ras-group-related LRR protein 8-like isoform X1 [Raphanus sativus]		14.4391	1.96546		13.2326	1.33338		15.7132	1.61223		13.7042	2.36107		9.73716	2.05104		12.6819	1.0567
TRINITY_DN100016_c2_g1	3805	40.76	PREDICTED: IAA-amino acid hydrolase ILR1-like 4 [Brassica oleracea var. oleracea]		24.508	2.36814		24.6853	0.696584		22.6564	2.49974		22.0829	0.989915		17.4272	1.32894		16.964	0.808059
TRINITY_DN100016_c2_g2	1268	39.67	probable inactive leucine-rich repeat receptor kinase XIAO [Brassica napus]		1.26349	0.36433		0.778322	0.106684		0.805796	0.237329		0.910606	0.0335304		0.543206	0.185011		0.546731	0.183983
TRINITY_DN100016_c2_g3	1194	45.64	PREDICTED: transcription repressor OFP13 [Raphanus sativus]		0.769135	0.162947		0.920843	0.164475		1.05979	0.403639		1.46837	0.536934		0.460128	0.152411		0.762933	0.174449
TRINITY_DN100016_c2_g4	714	47.06	PREDICTED: transcription repressor OFP13 [Brassica oleracea var. oleracea]		0.247449	0.247449		0.43798	0.310275		0.326396	0.171591		0.688701	0.4291		1.24285	0.349908		1.36426	0.586214
TRINITY_DN100017_c1_g1	1565	37.83	BnaAnng07380D [Brassica napus]		10.0553	0.344225		12.2166	1.41981		10.428	1.42846		9.91911	0.917838		11.2855	0.805899		9.04229	1.09645
TRINITY_DN100018_c2_g2	1081	41.81	uncharacterized protein LOC9320790 isoform X1 [Arabidopsis lyrata subsp. lyrata]		7.39847	0.53388		7.70965	0.834723		5.98924	1.07413		8.59092	1.5608		8.09079	0.697963		8.46201	1.50996
TRINITY_DN100018_c2_g3	716	42.32	PREDICTED: probable myosin-binding protein 6 isoform X1 [Raphanus sativus]		0.390796	0.202592		0.808115	0.242826		0.704147	0.232323		0.398211	0.119541		0.767879	0.615395		1.21802	0.338553
TRINITY_DN100018_c2_g4	1455	34.57	hypothetical protein EUTSA_v10009901mg, partial [Eutrema salsugineum]		10.3815	1.18096		13.4598	1.45987		10.5751	2.11343		11.6784	0.296431		10.1686	0.727275		19.6212	0.499923
TRINITY_DN100018_c2_g5	878	42.94	PREDICTED: uncharacterized protein LOC103848217 isoform X2 [Brassica rapa]		41.5963	4.24956		44.8066	1.72145		49.0499	6.01188		35.8731	0.649033		40.4065	1.46		36.8348	2.15664
TRINITY_DN100019_c0_g1	845	37.4	AT-hook motif nuclear-localized protein 9 [Brassica napus]		0.639398	0.372709		0.54401	0.311661		0.672835	0.350278		0.699995	0.48064		0.389707	0.266311		0.777555	0.432744
TRINITY_DN100019_c1_g1	1119	40.84	AT-hook motif nuclear-localized protein 9 [Brassica napus]		1.57216	0.468027		1.13649	0.394191		1.83916	0.551843		0.93637	0.223135		0.275548	0.148466		0.934839	0.495253
TRINITY_DN100021_c0_g1	527	44.97	phosphoglucan, water dikinase, chloroplastic [Brassica napus]		17.718	2.60908		18.0642	2.62216		20.8034	2.18944		19.0703	2.03281		11.2882	1.216		23.2092	3.13971
TRINITY_DN100024_c0_g1	1401	38.62	bifunctional UDP-glucose 4-epimerase and UDP-xylose 4-epimerase 1 [Brassica napus]		174.988	6.57855		163.759	3.73066		172.427	2.68846		204.496	4.54131		194.627	5.53598		162.401	4.63765
TRINITY_DN100024_c0_g2	1213	39.24	hypothetical protein, partial [Brassica rapa]		50.5208	4.12117		55.6118	3.03169		55.4446	2.42651		75.7601	7.82542		69.7689	4.39454		54.3545	5.79456
TRINITY_DN100024_c0_g3	1554	40.41	PREDICTED: bifunctional UDP-glucose 4-epimerase and UDP-xylose 4-epimerase 3 [Raphanus sativus]		18.4125	1.07893		20.7397	2.3191		22.2211	1.20273		20.8964	0.0962278		19.0088	1.33161		15.8614	2.236
TRINITY_DN100025_c0_g1	1436	43.87	translocator protein homolog [Brassica napus]		681.982	91.1479		687.302	35.9045		767.137	69.591		788.039	33.2807		740.431	41.5296		727.552	34.6688
TRINITY_DN100025_c0_g2	789	47.02	PREDICTED: translocator protein homolog [Brassica rapa]		43.7914	4.84853		51.2332	2.80785		45.7359	2.98181		52.117	10.1379		51.0985	9.61313		55.5146	3.17442
TRINITY_DN100025_c0_g3	2521	43.59	PREDICTED: uncharacterized protein LOC108854855 isoform X1 [Raphanus sativus]		13.9193	1.57158		14.802	0.475935		14.313	1.26821		9.94327	0.899755		8.14781	0.407486		10.377	1.0326
TRINITY_DN100026_c8_g1	1192	40.69	PREDICTED: uncharacterized protein LOC106294816 isoform X1 [Brassica oleracea var. oleracea]		1.62	0.505775		1.8486	0.314807		1.88027	0.410657		2.60688	0.740892		1.24764	0.185591		2.26821	0.0761713
TRINITY_DN100026_c9_g1	892	41.26	BnaA01g33640D [Brassica napus]		15.3873	1.92475		11.5754	1.58795		10.9078	1.91324		10.4919	1.76815		7.70732	0.528382		9.63418	2.99293
TRINITY_DN100027_c0_g2	786	49.36	29 kDa ribonucleoprotein, chloroplastic-like [Brassica napus]		48.0686	1.55374		49.677	1.05835		45.6892	3.05827		57.1655	1.3181		47.6402	2.77083		37.597	5.10871
TRINITY_DN100028_c3_g1	1521	41.75	DNA ligase 1-like isoform X3 [Brassica napus]		10.1837	0.793589		9.63417	0.912039		8.28419	0.38174		5.75446	0.148716		5.43465	0.61919		8.12704	1.24235
TRINITY_DN100028_c3_g4	947	42.03	PREDICTED: DNA ligase 1 [Brassica rapa]		4.56615	0.457258		5.348	1.28022		3.97976	0.4362		3.67277	0.541111		3.09603	0.787877		3.85006	0.266642
TRINITY_DN100030_c0_g1	2212	39.92	dynein light chain 1, cytoplasmic [Brassica napus]		7.4701	0.98772		6.31418	0.886674		6.09235	0.950494		6.60525	1.24235		6.47728	1.01722		4.93243	0.869198
TRINITY_DN100030_c0_g2	1180	38.31	BnaCnng11020D [Brassica napus]		7.68897	0.239348		8.22109	0.82234		12.2091	1.12953		11.4585	0.636693		11.2261	1.45405		11.4235	2.54981
TRINITY_DN100031_c0_g1	1462	42	PREDICTED: uncharacterized protein LOC103854316 [Brassica rapa]		14.5962	2.33296		12.8362	0.775951		15.2089	2.20888		10.584	0.0610998		8.85841	1.87088		10.8186	1.0628
TRINITY_DN100032_c0_g1	1767	38.77	PREDICTED: bromodomain testis-specific protein [Raphanus sativus]		5.27199	0.706664		5.15234	0.977377		5.76206	0.6479		5.45376	1.04993		5.6279	1.4122		6.24463	1.42508
TRINITY_DN100033_c1_g2	1826	37.24	PREDICTED: probable UMP-CMP kinase 2 [Brassica oleracea var. oleracea]		2.96337	0.137579		2.94242	0.797287		3.14589	0.48623		3.04854	0.0982397		2.29602	0.361801		2.49946	0.366019
TRINITY_DN100035_c0_g1	2374	40.02	PREDICTED: heptahelical transmembrane protein 3-like [Raphanus sativus]		118.954	6.81732		134.174	3.94697		135.506	10.609		119.223	11.5543		123.924	0.830472		126.316	3.83979
TRINITY_DN100036_c0_g1	1986	43.61	hypothetical protein CARUB_v10017236mg [Capsella rubella]		4.77568	0.613079		3.70229	0.856908		3.63945	0.0732098		3.99098	0.675568		3.62586	0.697574		3.96342	0.465061
TRINITY_DN100037_c0_g1	2221	48	serine/threonine-protein kinase-like protein CCR2 isoform X2 [Brassica napus]		1.43389	0.391807		2.68555	0.92191		2.54074	0.367057		2.68284	0.0122593		3.68519	0.421504		3.94988	1.31799
TRINITY_DN100038_c0_g2	1219	42.82	uncharacterized protein LOC106349189 [Brassica napus]		86.7352	0.903585		86.3334	4.98669		100.087	3.93489		80.8231	0.690097		88.8204	1.67742		93.4372	3.0558
TRINITY_DN100038_c1_g2	543	36.65	PREDICTED: protein NSP-INTERACTING KINASE 1 [Brassica rapa]		1.5436	0.79977		0.248527	0.124385		0.628227	0.327055		0	0		0.451261	0.226007		1.22546	0.615511
TRINITY_DN100038_c1_g3	798	39.35	BnaA09g30060D [Brassica napus]		1.0764	0.639864		1.47387	0.120411		0.346806	0.346806		0.946858	0.44679		0.301936	0.195419		0.8776	0.301292
TRINITY_DN100039_c0_g1	1998	43.04	rhodanese-like domain-containing protein 7 isoform X1 [Brassica napus]		38.7959	1.52523		35.333	3.20799		34.9402	0.0879737		36.6182	1.82929		33.8509	1.03724		33.1049	1.14378
TRINITY_DN100039_c0_g3	2518	37.89	unknown [Arabidopsis thaliana]		27.3582	3.80389		24.7267	1.49553		26.25	1.09872		22.5711	1.51802		25.3742	0.367665		30.7484	3.08062
TRINITY_DN100041_c0_g2	2486	39.66	BnaC05g51820D [Brassica napus]		8.28579	0.672172		7.91889	0.470896		8.09937	0.699346		8.97124	0.945193		8.03053	1.16013		8.29438	0.887918
TRINITY_DN100042_c0_g1	695	50.22	PREDICTED: elongation factor 1-alpha 1 [Brassica rapa]		525.125	30.0345		577.854	41.4631		637.797	35.1029		528.365	20.8381		561.325	11.0856		527.343	43.1604
TRINITY_DN100042_c0_g3	653	43.19	elongation factor 1-alpha (EF1-a), partial [Cicer arietinum]		7.40144	1.55121		11.5241	1.84402		14.2296	1.14972		11.4826	0.128509		10.3334	1.54627		13.959	0.393441
TRINITY_DN100043_c0_g1	1492	46.05	PREDICTED: probable transcription factor At1g61730 [Raphanus sativus]		64.8143	5.21334		63.8172	1.61209		59.4009	4.07214		50.7726	4.63521		54.825	0.718233		63.0615	5.95868
TRINITY_DN100047_c0_g1	2778	39.38	PREDICTED: uncharacterized protein LOC106321056 [Brassica oleracea var. oleracea]		6.33407	1.15958		7.96991	1.09924		7.87835	0.274868		5.83661	1.63309		6.86014	1.15309		4.95733	1.2485
TRINITY_DN100047_c0_g2	2753	37.92	PREDICTED: uncharacterized protein LOC103856770 [Brassica rapa]		3.84667	1.03249		2.8975	0.0632759		2.51567	0.577316		2.07648	0.482		2.15311	0.310954		2.063	0.65144
TRINITY_DN100049_c0_g1	2007	39.76	PREDICTED: alpha-L-fucosidase 3 [Brassica oleracea var. oleracea]		2.68247	0.199026		3.76548	0.850044		3.09796	0.317215		2.6989	0.4824		2.95471	0.578443		2.16009	0.447723
TRINITY_DN100050_c0_g1	2049	44.27	MACPF domain-containing protein At1g14780 [Brassica napus]		2.39636	0.225885		5.37009	1.09543		4.68744	0.513422		3.04374	0.122404		3.6244	0.712307		3.22112	0.257053
TRINITY_DN100051_c0_g1	1597	44.21	PREDICTED: FAD-dependent urate hydroxylase [Brassica oleracea var. oleracea]		11.0979	1.49854		12.4231	1.66632		13.4816	1.49482		18.9498	1.54014		15.5678	1.0492		13.8389	1.28533
TRINITY_DN100051_c0_g2	849	39.34	PREDICTED: uncharacterized protein LOC103828095 [Brassica rapa]		2.01682	0.65929		1.66468	0.589233		0.95838	0.365188		2.28337	0.5368		3.34946	0.337915		1.5192	0.500077
TRINITY_DN100052_c0_g1	1763	40.73	PREDICTED: diacylglycerol O-acyltransferase 2 [Brassica rapa]		5.84574	0.816371		6.45316	0.813652		5.52886	0.683963		6.04005	0.268127		5.0881	0.321246		5.78967	0.82299
TRINITY_DN100052_c0_g2	1899	40.81	diacylglycerol O-acyltransferase 2 [Brassica napus]		12.3066	1.52598		12.7658	1.36422		13.7572	0.684036		14.3332	3.1084		10.1899	1.01953		10.7198	1.75511
TRINITY_DN100053_c0_g1	1202	43.01	phytolongin Phyl2.2-like [Brassica napus]		2.15035	0.342665		3.30721	1.2217		1.74618	0.473588		2.8224	0.66352		3.3822	0.388479		1.59837	0.409313
TRINITY_DN100053_c0_g2	1327	42.88	phytolongin Phyl2.2 [Brassica napus]		2.58531	0.329274		2.24084	0.806716		2.84307	0.424175		2.12724	1.22508		1.72633	0.299516		1.9729	0.37056
TRINITY_DN100053_c0_g4	1173	40.75	phytolongin Phyl2.1 [Brassica napus]		1.1558	0.588595		1.29718	0.467772		0.609858	0.157416		2.29683	0.0845741		1.28965	0.0435852		1.63789	0.419432
TRINITY_DN100054_c0_g1	2656	40.85	uncharacterized protein LOC106420492 [Brassica napus]		5.0477	0.236494		4.42306	0.252601		4.43666	0.18702		3.93393	0.723712		3.84333	0.374339		3.95347	0.101342
TRINITY_DN100054_c0_g2	563	44.4	hypothetical protein ARALYDRAFT_496078, partial [Arabidopsis lyrata subsp. lyrata]		23.1883	3.89422		25.534	1.85726		28.3061	2.30824		25.7745	4.70393		23.996	1.18574		20.2249	2.80186
TRINITY_DN100055_c1_g1	3248	39.59	PREDICTED: putative clathrin assembly protein At5g35200 [Raphanus sativus]		10.8546	0.513302		11.9996	0.647129		13.0091	0.465961		12.4863	0.0455906		10.1621	0.0507535		9.94948	0.889418
TRINITY_DN100055_c1_g2	1123	42.74	uncharacterized protein LOC106350744 [Brassica napus]		1.4795	0.277833		0.811049	0.144287		0.736487	0.285225		0.837888	0.482541		2.45765	0.513632		0.888633	0.303571
TRINITY_DN100056_c0_g1	1908	42.77	PREDICTED: uncharacterized protein LOC103869421 isoform X1 [Brassica rapa]		10.4333	0.54489		12.1311	0.691811		12.727	0.685507		9.12228	0.184817		6.69987	0.612581		9.80184	1.58612
TRINITY_DN100062_c0_g1	3054	41.09	PREDICTED: serine acetyltransferase 1, chloroplastic-like [Raphanus sativus]		2.18511	0.405334		2.1221	0.311272		2.29946	0.261089		1.59871	0.161378		2.01876	0.121378		2.94174	0.766781
TRINITY_DN100062_c0_g2	1707	44.11	PREDICTED: DNA-dependent metalloprotease WSS1 [Brassica oleracea var. oleracea]		1.7952	0.257272		2.90308	0.270665		2.11305	0.403279		2.10016	0.471375		1.20327	0.169243		1.92251	0.282654
TRINITY_DN100064_c0_g1	2242	39.16	PREDICTED: protein C2-DOMAIN ABA-RELATED 10-like [Brassica rapa]		13.076	0.281144		11.2334	1.75547		12.8968	0.862427		11.7375	1.32503		12.8601	0.208113		15.6413	0.109874
TRINITY_DN100065_c1_g1	878	39.41	BnaCnng36580D [Brassica napus]		1.44285	0.107375		2.32031	0.431575		1.95587	0.699945		3.19831	0.664979		2.14612	0.692674		1.58169	0.149177
TRINITY_DN100065_c2_g2	2562	41.53	transcription factor bHLH13-like isoform X1 [Brassica napus]		3.08325	0.0600642		3.55813	0.217236		3.0684	0.183187		2.69026	0.275998		2.17731	0.125292		2.00635	0.50426
TRINITY_DN100065_c2_g5	637	37.83	PREDICTED: tyrosine-sulfated glycopeptide receptor 1-like [Raphanus sativus]		1.27211	0.254144		2.00056	0.862832		0.832761	0.453529		0.302106	0.0111242		1.44508	0.801768		1.14929	0.591158
TRINITY_DN100065_c3_g1	1141	46.63	PREDICTED: dof zinc finger protein DOF5.8 [Brassica oleracea var. oleracea]		11.4478	1.82387		14.2122	2.22368		17.6307	1.15741		14.2243	2.508		15.7161	1.95618		16.0225	0.550968
TRINITY_DN100067_c1_g3	603	31.51	PREDICTED: NAD-dependent malic enzyme 2, mitochondrial-like isoform X1 [Raphanus sativus]		0.564531	0.146057		0.416211	0.269726		0.585738	0.425397		0	0		0	0		0.487688	0.304651
TRINITY_DN100067_c2_g1	917	38.82	hypothetical protein CARUB_v10016151mg [Capsella rubella]		17.6046	1.09102		16.663	1.87556		16.3601	1.30636		11.2783	1.05173		9.03683	0.356948		15.3411	2.79646
TRINITY_DN100067_c2_g2	2087	43.75	stem-specific protein TSJT1-like [Brassica napus]		7.43624	0.845711		7.25173	0.964012		6.96551	0.334155		7.71504	0.544676		7.95151	0.255178		8.44516	1.23851
TRINITY_DN100067_c2_g3	751	42.88	PREDICTED: histone-lysine N-methyltransferase, H3 lysine-9 specific SUVH4-like [Raphanus sativus]		0.726257	0.726257		1.18152	0.642487		0.998415	0.559358		0.892146	0.0950989		0.41057	0.221216		0.520354	0.289433
TRINITY_DN100069_c2_g1	1525	39.15	PREDICTED: nudix hydrolase 16, mitochondrial-like [Raphanus sativus]		8.95018	1.30856		7.5216	0.238464		7.72804	0.350237		6.51975	0.807161		6.79964	0.782839		9.1732	1.17748
TRINITY_DN100069_c2_g2	3194	38.35	BnaA01g30470D [Brassica napus]		3.60672	0.180904		3.61499	0.217873		3.04784	0.467661		3.18886	0.00291773		3.31125	0.512696		3.22852	0.750672
TRINITY_DN100071_c0_g1	1416	48.87	PREDICTED: heterodimeric geranylgeranyl pyrophosphate synthase small subunit, chloroplastic [Brassica oleracea var. oleracea]		19.4628	0.972988		20.8163	1.10376		19.7304	0.496065		17.7381	0.721015		15.8286	0.855974		15.5374	0.94283
TRINITY_DN100071_c0_g2	1314	38.58	PREDICTED: uncharacterized protein LOC108809215 [Raphanus sativus]		2.7805	0.27129		2.55964	0.838982		2.81088	0.147934		4.01899	1.90306		2.31586	0.603196		3.16591	0.634666
TRINITY_DN100072_c1_g1	1809	39.25	BnaA04g19520D [Brassica napus]		34.9129	1.57745		36.5586	3.26396		37.1328	3.37914		32.7382	2.40652		38.0997	2.74474		34.5578	3.47856
TRINITY_DN100073_c1_g1	1295	48.34	PREDICTED: DEAD-box ATP-dependent RNA helicase 11-like [Brassica rapa]		7.70516	0.863259		7.39878	1.25404		9.08851	1.1843		6.50024	0.79946		6.17617	0.665626		6.40494	1.00957
TRINITY_DN100073_c1_g2	1411	41.03	PREDICTED: DEAD-box ATP-dependent RNA helicase 11 [Raphanus sativus]		3.80668	0.931346		3.58473	0.467541		4.35833	0.0625096		3.25279	1.41369		3.53548	1.0375		3.42173	0.300907
TRINITY_DN100074_c0_g1	2187	36.31	patatin-like protein 1 isoform X2 [Brassica napus]		6.78729	0.322694		6.18531	0.419618		7.049	1.07722		5.41994	0.76704		8.00941	0.533652		8.03035	0.418598
TRINITY_DN100075_c0_g1	2734	36.87	PREDICTED: GATA transcription factor 21-like [Raphanus sativus]		6.70975	0.654947		5.75044	0.632252		6.66227	0.310806		5.8161	0.460186		6.35485	0.647708		5.55796	0.767977
TRINITY_DN100075_c0_g3	520	35.38	PREDICTED: GATA transcription factor 21-like [Raphanus sativus]		0.34634	0.201884		0.133079	0.133079		1.50177	0.848131		0.767413	0.767413		0.146326	0.146326		0	0
TRINITY_DN100075_c1_g1	1219	39.62	putative GATA transcription factor 22 [Brassica napus]		13.1754	1.61689		13.0897	1.07235		9.51617	0.91984		11.9805	0.0318131		9.57267	1.3523		13.4455	1.10516
TRINITY_DN100075_c1_g2	958	31.94	PREDICTED: putative GATA transcription factor 22 [Raphanus sativus]		19.7762	5.65909		19.3933	3.78826		18.6039	2.38865		16.0555	0.189985		15.384	2.14463		16.5992	0.59022
TRINITY_DN100076_c0_g1	750	38.8	PREDICTED: root meristem growth factor 1 [Brassica oleracea var. oleracea]		0.240129	0.139973		0.493937	0.493937		1.14869	0.355508		0.893335	0.0952257		0.833139	0.611763		0.995018	0.842721
TRINITY_DN100076_c1_g1	1846	46.86	PREDICTED: uncharacterized oxidoreductase At4g09670 [Brassica rapa]		14.5043	1.12669		14.9237	1.39073		13.7849	1.14536		12.9427	1.91787		11.9903	1.43401		9.5181	1.92627
TRINITY_DN100076_c1_g3	968	39.77	PREDICTED: probable receptor-like protein kinase At1g49730 [Raphanus sativus]		3.12732	1.15789		2.81161	0.867564		3.82607	0.976099		2.91558	1.00076		3.6239	0.533282		5.82653	0.601769
TRINITY_DN100076_c1_g4	975	35.18	transcription factor MYB1 protein [Brassica rapa var. purpuraria]		0.522082	0.154435		0.422312	0.326426		0.559873	0.128557		0	0		0.602178	0.188262		0.22961	0.125457
TRINITY_DN100076_c2_g1	1104	40.31	hypothetical protein EUTSA_v10014952mg [Eutrema salsugineum]		88.1042	3.89411		78.6018	5.97352		84.9295	1.72081		93.1305	7.10236		100.318	2.80048		98.9759	11.0209
TRINITY_DN100077_c0_g1	1847	39.42	PREDICTED: 3-ketoacyl-CoA synthase 16-like [Raphanus sativus]		6.87491	0.702378		6.36367	1.78804		5.47226	0.224746		6.52185	0.904402		7.18685	1.60215		5.71809	0.359957
TRINITY_DN100078_c0_g2	506	40.71	PREDICTED: 60S ribosomal protein L18a-2-like [Brassica oleracea var. oleracea]		3.74284	0.498849		1.0294	0.106424		1.99276	0.657484		1.15496	0.422331		1.95444	0.230643		2.33088	0.569302
TRINITY_DN100079_c0_g1	1584	41.1	protein MRG1 [Brassica napus]		41.1301	3.39559		39.4165	3.54168		33.2794	2.04771		33.8814	5.79731		29.0008	2.89651		29.5005	2.92854
TRINITY_DN100080_c1_g3	1675	50.81	trihelix transcription factor ASIL2-like [Brassica napus]		8.81265	1.2903		10.0453	1.15387		10.7655	1.26047		8.80425	0.823154		8.02749	0.643832		8.22682	0.520797
TRINITY_DN100080_c1_g4	1281	52.07	trihelix transcription factor ASIL2-like [Brassica napus]		2.12875	0.180261		2.47182	0.583833		3.48515	1.1869		2.72622	0.70048		1.49739	0.200486		1.75558	0.203324
TRINITY_DN100081_c0_g1	1586	43.95	PREDICTED: F-box protein SKIP19-like [Brassica oleracea var. oleracea]		30.3859	4.22566		29.6088	2.37327		27.1718	1.86657		33.229	0.896966		33.7135	1.4025		30.9852	3.95563
TRINITY_DN100082_c0_g1	774	40.44	BnaA05g31070D [Brassica napus]		11.791	1.19138		13.0249	1.29311		11.0152	0.947975		9.99178	1.74259		9.09019	0.313785		12.4442	0.176026
TRINITY_DN100082_c0_g2	1019	42.2	BnaC09g38850D [Brassica napus]		7.75491	0.836547		7.24289	0.72895		8.94119	1.60265		7.78525	1.12781		6.46965	0.695554		4.91704	0.88042
TRINITY_DN100082_c0_g3	1353	43.98	BTB/POZ and MATH domain-containing protein 2-like isoform X2 [Brassica napus]		4.51355	0.110637		5.54201	0.604569		6.34836	1.16379		3.32938	0.232505		3.44829	0.479511		4.87846	1.17349
TRINITY_DN100082_c0_g4	1612	42.25	BTB/POZ and MATH domain-containing protein 1 isoform X2 [Brassica napus]		2.1334	0.279842		2.38053	0.731598		2.02541	0.292465		3.00244	1.02202		2.12576	0.227044		1.86953	0.520722
TRINITY_DN100082_c0_g5	589	42.28	PREDICTED: BTB/POZ and MATH domain-containing protein 2 [Brassica rapa]		84.2828	5.24248		71.7841	4.87356		82.0911	1.31427		72.1943	2.33207		53.8186	3.79383		67.384	2.96466
TRINITY_DN100082_c0_g6	600	46.5	PREDICTED: BTB/POZ and MATH domain-containing protein 1-like [Raphanus sativus]		8.78795	1.46868		6.99336	1.76793		10.8422	0.764292		5.42888	0.440698		6.57252	1.23392		5.01249	0.566278
TRINITY_DN100083_c0_g1	1128	45.39	protein RER1C isoform X1 [Brassica napus]		36.9921	3.30082		35.8039	2.20823		41.0508	4.18478		38.3351	2.34863		35.1762	2.96193		39.2127	1.38601
TRINITY_DN100085_c4_g1	512	43.36	protein phosphatase 2Ac, partial [Brassica juncea]		39.9025	2.84938		49.2267	3.1248		46.9925	6.46139		50.1972	7.47865		36.6425	1.91435		35.6643	4.90127
TRINITY_DN100085_c5_g1	722	42.24	PREDICTED: serine/threonine-protein phosphatase PP2A-5 catalytic subunit [Raphanus sativus]		11.0474	0.29958		13.3059	1.30671		15.4406	2.29742		9.16125	0.594285		10.903	2.06839		7.92677	0.320215
TRINITY_DN100088_c0_g1	1787	42.92	PREDICTED: tetratricopeptide repeat protein SKI3 isoform X1 [Raphanus sativus]		8.15161	0.670443		7.7813	0.487921		6.78754	0.957754		4.86221	0.842627		4.75782	1.0396		5.37955	0.655639
TRINITY_DN100090_c1_g1	2422	46.99	BnaCnng51520D [Brassica napus]		66.8501	2.16735		65.6077	2.26428		64.995	3.15082		66.95	3.76356		69.6124	4.21379		60.8294	0.658993
TRINITY_DN100090_c2_g2	1237	36.62	PREDICTED: ruvB-like protein 1 [Raphanus sativus]		4.38659	0.698385		6.08057	1.83077		4.32577	0.617778		5.1052	0.588816		4.81871	1.0797		5.95558	0.919441
TRINITY_DN100091_c0_g1	928	45.37	50S ribosomal protein L10, chloroplastic [Brassica napus]		302.635	1.00747		315.211	18.6345		312.232	1.86242		346.716	23.7426		396.597	14.0579		417.43	24.8026
TRINITY_DN100091_c1_g2	1485	46.46	PREDICTED: 50S ribosomal protein L10, chloroplastic [Raphanus sativus]		16.4515	2.28443		16.6424	1.34895		17.3168	1.34343		19.6922	4.08988		19.3312	1.26615		19.0278	1.59161
TRINITY_DN100092_c0_g1	1936	41.48	LOW QUALITY PROTEIN: thyroid adenoma-associated protein homolog [Brassica napus]		5.25962	1.2515		5.46241	0.656638		6.68246	0.436608		4.20443	0.391151		4.45093	0.352777		4.42958	0.763851
TRINITY_DN100093_c0_g1	1349	42.62	PREDICTED: urease [Raphanus sativus]		3.73056	1.0997		3.0613	1.09303		3.19142	0.404503		1.85976	0.210942		1.70074	0.344985		1.91389	1.07312
TRINITY_DN100094_c0_g1	2546	44.11	PREDICTED: protein trichome birefringence-like 13 [Brassica oleracea var. oleracea]		6.5165	0.504167		6.30874	0.646936		5.74524	0.373335		4.75634	0.0241719		4.33029	0.256117		6.82762	0.518714
TRINITY_DN100094_c0_g2	1285	41.4	PREDICTED: nudix hydrolase 26, chloroplastic [Brassica rapa]		17.1289	2.73943		17.8417	0.539454		16.6679	2.24817		18.165	1.86533		16.3981	1.2603		19.9439	3.71348
TRINITY_DN100094_c0_g3	1002	41.92	PREDICTED: uncharacterized protein LOC103847384 [Brassica rapa]		8.53297	1.03358		9.89632	1.07814		9.92142	1.34606		8.13768	0.371642		8.15264	1.54084		9.87798	2.69073
TRINITY_DN100096_c0_g1	3019	40.31	PREDICTED: suppressor of mec-8 and unc-52 protein homolog 2 [Raphanus sativus]		13.2727	0.699927		14.6707	1.01498		14.0136	0.625476		10.747	1.16387		10.6171	0.526558		10.8947	0.976292
TRINITY_DN100097_c0_g1	1366	46.34	protein QUIRKY-like isoform X2 [Brassica napus]		3.88455	0.620488		4.49964	0.571219		4.51216	1.0223		3.55871	0.783435		3.96589	0.0988123		4.29736	0.779562
TRINITY_DN100097_c0_g3	537	44.69	AF479049_1 ribosomal protein L2, partial [Triticum aestivum]		65.9701	3.00049		87.3778	11.6837		74.6033	7.55471		66.4456	8.11073		63.8561	7.77126		73.9814	6.2719
TRINITY_DN100097_c1_g1	898	39.87	uncharacterized protein LOC106443837 [Brassica napus]		49.8184	2.78736		48.238	3.97636		55.1629	3.56374		50.8522	3.58456		57.0686	3.24328		61.4223	3.95468
TRINITY_DN100098_c0_g1	2888	41	BnaC06g12870D [Brassica napus]		12.9841	1.44282		13.9401	0.560992		13.3491	1.08784		10.2891	0.685843		11.4833	1.05719		10.3558	1.60778
TRINITY_DN100099_c2_g1	3736	40.82	SART-1 family protein DOT2 [Brassica napus]		40.4734	2.15712		40.5461	2.93548		41.1994	1.66945		28.7585	2.00174		25.0882	1.41686		30.6898	2.88378
TRINITY_DN100100_c0_g1	1393	37.69	BnaA04g15900D [Brassica napus]		628.91	15.3431		652.794	15.7851		611.232	25.3108		587.729	5.98282		585.855	28.7051		713.452	30.0057
TRINITY_DN100100_c0_g2	1199	45.7	PREDICTED: 60S ribosomal protein L10a-3-like [Brassica rapa]		163.576	10.4032		176.298	12.5589		183.454	15.8602		183.507	3.87202		208.118	9.55856		181.966	16.7056
TRINITY_DN100100_c0_g3	581	45.44	unknown [Lotus japonicus]		4.89707	1.04459		4.44548	0.853682		3.45218	0.492989		4.47763	0.330263		3.86897	0.565843		4.44531	1.01526
TRINITY_DN100101_c0_g1	886	46.05	PREDICTED: uncharacterized protein LOC106292935 [Brassica oleracea var. oleracea]		11.8677	0.29651		8.43851	0.934629		10.46	1.99366		8.47089	0.311916		10.3722	0.928214		8.87914	0.237258
TRINITY_DN100102_c0_g1	2830	41.94	PREDICTED: serine/threonine-protein phosphatase 6 regulatory subunit 3-like [Raphanus sativus]		22.2485	2.30907		21.486	1.79845		22.7252	2.66536		19.6194	0.756382		15.2777	0.359543		16.8749	1.15013
TRINITY_DN100102_c0_g2	1638	40.48	serine/threonine-protein phosphatase 6 regulatory subunit 3-like isoform X2 [Brassica napus]		12.8946	1.48209		11.6454	0.35246		12.1816	0.687229		9.46442	1.05941		6.87449	0.705628		9.63758	0.946223
TRINITY_DN100105_c0_g1	2146	41.19	PREDICTED: glucan endo-1,3-beta-glucosidase 1 [Raphanus sativus]		1.88025	0.363665		2.46085	0.593021		2.03357	0.29411		0.667605	0.109747		1.54376	0.0824856		1.32738	0.34428
TRINITY_DN100106_c1_g2	508	46.85	PREDICTED: DNA gyrase subunit B, chloroplastic isoform X1 [Raphanus sativus]		0.550807	0.285543		1.30786	0.929636		0.695276	0.50495		0.196385	0.196385		0.515571	0.119566		0.466776	0.285747
TRINITY_DN100109_c0_g1	1719	44.97	divinyl chlorophyllide a 8-vinyl-reductase, chloroplastic [Brassica napus]		7.46395	1.26743		7.69564	0.776951		9.47163	1.44034		8.08543	0.540761		9.17523	0.992644		8.70313	0.827346
TRINITY_DN100110_c1_g1	790	32.53	egg cell-secreted protein 1.2 [Arabidopsis lyrata subsp. lyrata]		0.373047	0.158769		0.165751	0.0832777		0.395988	0.310477		0.117313	0.117313		0	0		0.49299	0.201747
TRINITY_DN100110_c1_g2	1140	41.93	uncharacterized protein LOC106419323 [Brassica napus]		15.098	0.941787		16.1362	1.66581		13.3803	0.698444		16.0999	2.27301		15.0653	2.29426		11.8474	1.09161
TRINITY_DN100110_c2_g1	3881	42.28	uncharacterized protein LOC106424782 isoform X1 [Brassica napus]		12.8532	1.15338		13.7836	0.131044		14.9038	0.818346		12.8046	1.90538		12.2547	0.938683		11.8359	1.21838
TRINITY_DN100112_c2_g1	661	40.24	BnaA09g46460D [Brassica napus]		2.02784	0.958474		2.04222	0.669116		1.26402	0.384257		3.10518	1.42268		1.59809	0.127179		2.0154	0.801533
TRINITY_DN100112_c3_g1	628	50.16	uncharacterized protein LOC106439060 [Brassica napus]		0.752949	0.613913		0.393262	0.393262		1.50443	0.739236		0.635438	0.635438		0.457775	0.326709		1.21149	0.765647
TRINITY_DN100112_c3_g2	1513	45.01	hypothetical protein EUTSA_v10008352mg [Eutrema salsugineum]		125.338	3.47119		127.121	9.5364		130.999	7.26897		126.12	3.73929		128.961	5.08957		145.026	5.92349
TRINITY_DN100112_c3_g4	810	56.54	PREDICTED: universal stress protein PHOS34 [Raphanus sativus]		31.1181	2.89654		37.5805	3.51283		43.2694	4.49003		45.1426	7.94677		42.5656	3.1007		37.1743	0.871447
TRINITY_DN100113_c0_g1	1227	42.38	PREDICTED: oleosin 1 [Brassica rapa]		128.413	7.5844		111.567	2.99147		133.96	5.4514		150.496	23.9825		180.415	16.2681		156.765	12.4213
TRINITY_DN100113_c0_g2	2459	39.04	SH3 domain-containing protein 1-like [Brassica napus]		27.0393	0.56014		30.1113	2.4316		28.0996	1.99145		27.1509	1.26671		26.9999	1.15287		25.6678	0.381385
TRINITY_DN100113_c0_g3	1108	39.62	PREDICTED: ADP-ribosylation factor-like protein 5 [Brassica rapa]		11.2116	1.47389		8.9569	0.287519		13.0328	1.22254		12.0614	0.183955		11.1637	1.00495		9.55027	1.72961
TRINITY_DN100113_c0_g4	1276	40.36	hypothetical protein EUTSA_v10026343mg [Eutrema salsugineum]		8.01651	0.953274		6.44194	0.728946		4.89804	0.265471		9.31085	3.35508		6.95053	0.691536		7.33187	0.871512
TRINITY_DN100114_c3_g1	1957	37	PREDICTED: thioredoxin H-type 2 [Brassica oleracea var. oleracea]		87.5874	3.94717		96.8046	2.15982		99.456	4.3302		86.994	0.993773		92.6534	5.6238		102.812	8.77596
TRINITY_DN100115_c7_g1	1217	39.77	PREDICTED: auxin response factor 19 [Brassica rapa]		4.41032	0.338525		5.4471	1.02251		4.11181	0.253511		3.34979	0.912913		4.43388	0.179728		5.1032	0.833743
TRINITY_DN100116_c0_g1	2021	40.28	PREDICTED: uncharacterized protein LOC106297664 [Brassica oleracea var. oleracea]		5.25912	0.517735		5.85954	0.442757		5.92787	0.399517		5.92122	0.693491		5.85686	0.746459		3.69282	1.52622
TRINITY_DN100116_c0_g4	1949	41.77	PREDICTED: FKBP12-interacting protein of 37 kDa-like [Raphanus sativus]		5.41381	0.971152		4.86951	0.490296		5.13592	0.780794		4.68462	0.024591		3.63578	0.529465		4.44986	0.688786
TRINITY_DN100118_c0_g1	1949	43.51	BnaA04g19640D [Brassica napus]		8.40601	0.4773		10.5926	0.43187		7.43118	0.302395		8.2792	1.2416		9.58382	0.576904		8.98761	0.566433
TRINITY_DN100118_c0_g4	1641	44	PREDICTED: AT-hook motif nuclear-localized protein 10-like [Brassica rapa]		8.2685	1.24474		8.79221	0.515423		9.46524	1.43698		7.63555	0.632493		6.14529	1.05522		6.96273	1.22742
TRINITY_DN100118_c0_g6	1786	44.06	PREDICTED: short-chain dehydrogenase/reductase family 42E member 1 [Brassica oleracea var. oleracea]		5.69318	0.15638		5.43649	1.05215		4.83668	0.66521		4.76115	0.739317		3.91543	0.222234		6.07236	0.980423
TRINITY_DN100120_c0_g1	2350	38.47	BnaA04g20820D [Brassica napus]		15.3216	1.02822		23.0116	3.24441		20.9556	3.91636		22.3049	1.67294		19.6807	1.5336		17.9381	2.68049
TRINITY_DN100121_c0_g1	3764	43.17	PREDICTED: C2 and GRAM domain-containing protein At1g03370 [Raphanus sativus]		5.72505	0.209204		4.83974	0.442934		6.11984	0.306594		5.00869	0.555903		5.20832	0.704295		4.83118	0.812865
TRINITY_DN100123_c0_g1	3256	42.81	BnaA10g29620D [Brassica napus]		3.49863	0.486295		3.14606	0.387452		3.72627	0.630522		2.78657	0.338701		2.82126	0.344738		2.46699	0.069149
TRINITY_DN100125_c0_g1	797	45.29	BnaA06g15080D [Brassica napus]		2.76783	0.95201		1.49946	0.333275		0.724974	0.411662		0.366631	0.134065		1.09275	0.568743		0.610003	0.305412
TRINITY_DN100125_c1_g1	2068	41.68	cyclic dof factor 3-like [Brassica napus]		10.7624	2.01091		8.94076	0.767286		8.07253	0.222386		7.26212	0.894225		6.50723	0.651971		9.48842	2.71276
TRINITY_DN100125_c1_g2	685	38.1	BnaC01g39830D [Brassica napus]		5.02728	0.418041		3.19366	1.02522		4.22371	0.796934		1.51929	0.645445		1.82069	0.906272		1.80554	1.09586
TRINITY_DN100126_c1_g1	1663	43.66	PREDICTED: uncharacterized protein LOC106306659 isoform X2 [Brassica oleracea var. oleracea]		61.5404	3.53977		66.0935	3.01297		62.8968	1.27442		66.4531	1.69579		65.8994	2.93412		69.2676	3.55954
TRINITY_DN100126_c2_g1	1169	39.26	PREDICTED: profilin-1 [Brassica rapa]		88.4478	16.1514		80.1856	4.92382		86.4394	10.6243		81.5846	3.41511		91.0227	4.26684		78.8712	3.11004
TRINITY_DN100126_c2_g2	1357	37.73	switch-associated protein 70-like [Brassica napus]		3.18976	1.35667		3.71884	0.470821		2.24809	0.426437		2.4265	0.514213		2.10206	0.214667		1.2043	0.139459
TRINITY_DN100127_c1_g2	598	35.79	PREDICTED: putative nuclease HARBI1 [Brassica rapa]		0.848363	0.303903		1.01077	0.542583		1.15972	0.247104		1.58534	0.584368		0.791477	0.177238		1.07065	0.880877
TRINITY_DN100128_c0_g1	1270	38.98	60S acidic ribosomal protein family [Arabidopsis thaliana]		304.615	2.13325		316.104	24.2483		313.748	18.0197		297.368	2.5513		288.815	15.0822		358.606	9.73709
TRINITY_DN100128_c0_g2	706	37.68	putative protein [Arabidopsis thaliana]		20.369	2.04284		21.2978	4.474		17.6811	2.62782		15.3749	3.56045		23.134	4.168		24.5663	1.72667
TRINITY_DN100128_c0_g4	1148	39.29	60S acidic ribosomal protein P2-2-like [Brassica napus]		456.498	19.589		455.156	6.85233		478.94	25.9925		491.422	18.3463		559.477	8.25207		594.419	25.4767
TRINITY_DN100130_c0_g1	1847	43.85	PREDICTED: uncharacterized protein ycf39 [Brassica rapa]		4.59367	0.757189		4.04223	0.794032		3.91711	0.170775		5.49528	0.526002		4.13611	0.294381		4.97697	0.938822
TRINITY_DN100131_c0_g1	1630	46.56	PREDICTED: LOW QUALITY PROTEIN: receptor-like serine/threonine-protein kinase At4g25390 [Raphanus sativus]		1.81269	0.214871		2.46282	0.840725		2.82375	0.467435		2.3482	0.26724		2.10518	0.150115		2.23004	0.404046
TRINITY_DN100136_c0_g1	627	46.09	PREDICTED: E3 ubiquitin-protein ligase EL5-like [Raphanus sativus]		7.53218	1.34473		7.97694	2.27481		7.97247	1.01207		5.45682	1.63811		3.96436	1.85085		4.0832	0.983089
TRINITY_DN100136_c1_g1	662	52.72	PREDICTED: auxin-responsive protein SAUR72-like [Brassica rapa]		0.756385	0.424496		0.721304	0.456963		0.209027	0.209027		1.00138	0.398581		1.02193	0.522752		1.31937	0.686136
TRINITY_DN100136_c2_g1	718	49.86	PREDICTED: auxin-responsive protein SAUR72-like [Brassica rapa]		3.48856	0.937704		3.71326	0.410931		2.47055	0.806586		2.86853	1.57776		1.91262	0.645935		2.52391	0.95844
TRINITY_DN100136_c3_g1	2445	41.35	BnaAnng10750D [Brassica napus]		1.61191	0.930017		2.73527	1.65798		0.795915	0.293787		3.05223	0.359219		1.81539	0.874729		1.43035	0.125102
TRINITY_DN100136_c3_g2	3217	40.6	PREDICTED: uncharacterized protein LOC106322621 [Brassica oleracea var. oleracea]		26.8207	5.42036		21.5588	5.07305		21.1128	2.97993		20.5842	3.3566		20.57	3.7033		22.5756	5.49863
TRINITY_DN100137_c1_g2	1194	37.77	PREDICTED: uncharacterized protein LOC106318764 [Brassica oleracea var. oleracea]		0.944517	0.411399		0.835698	0.27997		0.81938	0.49143		0.805868	0.0296738		0.859954	0.259499		1.17529	0.262813
TRINITY_DN100137_c1_g4	869	45.22	AC008113_23 F12A21.12 [Arabidopsis thaliana]		1.35429	0.400017		1.19354	0.295674		0.899582	0.152021		0.434749	0.205143		0.846642	0.424063		0.741881	0.359949
TRINITY_DN100137_c2_g1	2725	42.86	cytochrome P450 72A13-like [Brassica napus]		7.09035	0.657899		7.75079	0.509868		7.89355	0.731287		6.43948	0.58974		5.52876	0.741369		5.81356	0.365967
TRINITY_DN100137_c2_g2	730	42.33	cytochrome P450 72A13-like [Brassica napus]		3.54773	0.938619		3.31919	1.39144		4.45013	1.63576		3.10518	1.46523		1.53375	0.175087		2.10261	1.05022
TRINITY_DN100139_c0_g1	578	41	protein WVD2-like 5 isoform X1 [Brassica napus]		0.891663	0.530046		1.15256	0.53225		0.844196	0.521086		0.838488	0.197121		1.35958	0.798364		0.265855	0.134402
TRINITY_DN100139_c0_g2	3349	38.31	protein WVD2-like 5 isoform X1 [Brassica napus]		16.8508	0.483009		18.3251	1.16174		14.6731	0.519259		14.8295	0.660823		16.8487	1.36233		18.4118	1.73915
TRINITY_DN100139_c0_g3	1136	39.35	BnaC06g00390D [Brassica napus]		5.70638	1.15845		5.32917	0.830649		4.54845	0.989563		5.25148	0.193371		4.79949	2.22611		2.40104	1.0396
TRINITY_DN100140_c0_g1	1297	37.47	hypothetical protein EUTSA_v10020909mg [Eutrema salsugineum]		2.48137	0.549096		3.23165	0.757934		4.79606	0.777902		4.4344	1.7191		4.08468	0.767257		5.09752	1.78098
TRINITY_DN100140_c0_g2	2507	38.45	PREDICTED: tubby-like F-box protein 9 [Camelina sativa]		43.0236	1.76966		40.3516	3.11766		46.6666	0.9123		39.8008	4.78204		38.5921	1.99581		32.4723	1.89147
TRINITY_DN100142_c1_g1	1023	42.03	PREDICTED: F-box protein SKP2A [Brassica rapa]		145.817	9.52292		137.698	5.88902		140.64	3.59917		134.822	8.53376		124.841	8.17461		127.185	8.28774
TRINITY_DN100143_c1_g1	939	35.36	novel plant SNARE 13 [Arabidopsis lyrata subsp. lyrata]		1.67727	0.53204		1.12531	0.16922		0.631749	0.118005		0.614828	0.0226393		0.720466	0.368543		1.83866	0.470848
TRINITY_DN100143_c1_g3	733	39.84	novel plant SNARE 13 [Arabidopsis lyrata subsp. lyrata]		2.46903	1.29693		1.31041	0.482084		1.40201	0.648654		1.32236	0.310876		2.43926	0.575		1.78071	0.257196
TRINITY_DN100143_c2_g2	1252	47.92	BnaA01g13410D [Brassica napus]		1.80564	0.270457		0.837584	0.108222		0.926201	0.309071		0.614828	0.0226393		0.664751	0.278796		1.4206	0.566055
TRINITY_DN100144_c0_g1	1846	37.22	PREDICTED: uncharacterized protein At3g49055 [Brassica oleracea var. oleracea]		3.13525	0.184028		4.22221	0.757123		3.94913	0.885179		4.46346	0.356178		4.68134	0.503942		4.35589	1.2062
TRINITY_DN100145_c0_g1	519	35.45	AF147262_2 contains similarity to mouse and human SL15 proteins (GB:AF038961 and U41996) [Arabidopsis thaliana]		0.447776	0.117051		0.633421	0.633421		0.759327	0.206188		0	0		0.114092	0.114092		0.135272	0.135272
TRINITY_DN100145_c0_g2	1548	38.37	mannose-P-dolichol utilization defect 1 protein homolog 2 [Brassica napus]		25.7445	0.393116		24.714	1.61695		26.6794	2.94399		24.0582	2.40404		26.2148	1.59575		24.8345	2.35946
TRINITY_DN100147_c0_g1	1863	44.55	PREDICTED: F-box/kelch-repeat protein At1g30090 [Brassica oleracea var. oleracea]		14.589	1.44246		12.2903	1.12147		13.8674	0.918129		12.2276	1.30341		12.4943	1.60234		11.6551	0.136961
TRINITY_DN100148_c0_g1	2715	47.22	PREDICTED: ATP sulfurylase 1, chloroplastic [Raphanus sativus]		7.09417	1.18988		7.94745	1.1219		8.62609	1.34126		7.87841	0.382354		8.28798	0.0779034		6.44276	0.335381
TRINITY_DN100148_c0_g2	853	54.28	PREDICTED: ATP sulfurylase 4, chloroplastic [Brassica oleracea var. oleracea]		0.616221	0.369893		0.447736	0.210455		0.657402	0.328783		0.701738	0.701738		0.178405	0.178405		0.452435	0.0920229
TRINITY_DN100148_c1_g1	1530	38.43	tRNase Z TRZ1 isoform X2 [Carica papaya]		3.90832	0.4823		3.65069	0.419655		2.83217	0.0242226		4.46319	1.59417		5.65081	0.31519		3.86009	0.634867
TRINITY_DN100148_c1_g2	1009	45.89	PREDICTED: vegetative cell wall protein gp1 [Brassica rapa]		33.5037	4.15319		29.8891	1.11835		34.7191	2.0329		34.7768	4.71913		34.539	5.02527		24.9438	1.03655
TRINITY_DN100148_c1_g3	1015	46.5	ATP sulfurylase precursor [Arabidopsis thaliana]		1.98001	0.394662		2.62836	0.775406		2.50608	0.714841		2.14197	0.962499		2.99847	0.752032		0.885728	0.294343
TRINITY_DN100149_c0_g1	2488	40.55	F-box/kelch-repeat protein At5g15710 [Brassica napus]		5.08266	0.76525		5.34873	0.315741		4.43198	0.499231		5.16521	0.273263		4.84372	0.541561		3.7831	0.452622
TRINITY_DN100149_c0_g2	662	35.95	PREDICTED: uncharacterized protein LOC103846393 [Brassica rapa]		0.24475	0.24475		0.874873	0.281419		0.698584	0.594562		2.18558	0.225629		0.944837	0.38977		1.39272	0.704088
TRINITY_DN100149_c0_g3	1152	40.54	PREDICTED: F-box/kelch-repeat protein At5g15710-like [Raphanus sativus]		2.3892	0.923312		3.64837	0.745664		2.63579	0.463437		2.3756	1.08841		2.95594	0.570271		3.53982	0.838483
TRINITY_DN100150_c7_g1	1676	41.35	BnaA03g54160D [Brassica napus]		7.87467	0.42175		7.07487	0.366554		6.17392	0.691661		5.43501	0.315869		6.64878	0.354878		9.07652	1.13397
TRINITY_DN100151_c7_g2	884	36.88	probable protein S-acyltransferase 4 isoform X1 [Brassica napus]		9.33663	1.39913		10.967	1.81692		6.76802	0.118351		10.9414	1.0102		9.26439	0.336626		8.76131	1.55161
TRINITY_DN100152_c0_g1	1995	43.36	PREDICTED: protein unc-45 homolog A [Brassica oleracea var. oleracea]		7.17727	0.135696		8.8462	1.03349		8.00088	0.653582		6.23805	0.637281		7.05966	1.1595		7.12097	1.40205
TRINITY_DN100153_c0_g1	2177	39.64	allantoinase [Brassica napus]		1.78221	0.418679		1.20076	0.444737		1.28429	0.278464		1.49274	0.981881		0.886924	0.145856		0.872186	0.453655
TRINITY_DN100155_c0_g1	1232	35.8	40S ribosomal protein S12 [Capsicum chinense]		46.0658	2.29528		41.2804	1.20486		33.0996	3.19711		33.7158	4.82927		32.1045	3.61351		39.7214	1.86177
TRINITY_DN100155_c0_g2	1006	36.58	PREDICTED: 40S ribosomal protein S12-1 [Raphanus sativus]		113.025	7.31033		111.403	3.59468		107.639	1.4561		110.767	0.888206		127.472	9.87674		132.948	6.99791
TRINITY_DN100156_c0_g1	1699	39.02	hypothetical protein EUTSA_v10026300mg [Eutrema salsugineum]		7.90037	0.94747		7.21225	0.48652		6.5253	0.411097		5.61716	0.489621		4.77208	0.805303		7.84994	0.58295
TRINITY_DN100156_c0_g2	987	39.72	PREDICTED: GATA transcription factor 17-like [Brassica oleracea var. oleracea]		34.8569	7.6381		33.9879	3.55644		27.6485	1.34463		25.0945	0.633661		25.4219	2.1942		24.3092	3.42575
TRINITY_DN100156_c0_g3	1058	40.36	PREDICTED: phosphate transporter PHO1 isoform X1 [Brassica rapa]		0.714861	0.161337		0.261629	0.261629		1.93147	0.568871		0.087597	0.087597		0.119666	0.119666		0.371453	0.371453
TRINITY_DN100156_c0_g4	1199	40.45	PREDICTED: GATA transcription factor 17-like [Brassica oleracea var. oleracea]		5.17864	0.934899		2.9495	0.0926449		3.92758	1.00098		1.86054	0.469219		2.51944	0.465562		4.16705	0.132377
TRINITY_DN100156_c0_g6	540	36.11	BnaA01g23840D [Brassica napus]		0.218122	0.218122		0.464769	0.301194		0.478758	0.307302		0.171625	0.171625		0.234457	0.234457		0.582218	0.582218
TRINITY_DN100157_c1_g1	4957	39.72	PREDICTED: uncharacterized GPI-anchored protein At1g61900 [Brassica rapa]		4.18339	0.190116		4.27545	0.502583		4.27905	0.252683		3.57164	0.131515		3.35256	0.290934		3.10788	0.137081
TRINITY_DN100159_c0_g1	1850	39.57	selenoprotein F-like, partial [Brassica napus]		18.1323	0.338648		19.3208	1.79568		16.7905	0.813855		18.2543	0.782175		19.1272	1.97245		17.4262	1.43039
TRINITY_DN100160_c0_g1	2657	41.02	PREDICTED: cytosolic sulfotransferase 1-like [Brassica rapa]		2.19797	0.243648		2.64546	0.247379		2.31064	0.530239		2.63675	0.892719		1.92992	0.647589		2.22046	0.20972
TRINITY_DN100161_c0_g1	3376	32.29	hypothetical protein PHAVU_002G312700g [Phaseolus vulgaris]		18.9461	2.27578		18.278	1.07544		19.9259	0.277214		17.137	0.706727		20.1938	3.13003		23.8392	1.44891
TRINITY_DN100161_c1_g2	2006	40.18	PREDICTED: transcription factor Pur-alpha 1 [Brassica oleracea var. oleracea]		11.9425	1.00739		9.74783	0.1594		12.2539	0.352671		12.8441	1.47888		14.4331	2.541		10.0636	1.52103
TRINITY_DN100161_c1_g3	2218	42.47	hypothetical protein EUTSA_v10007411mg [Eutrema salsugineum]		28.2209	2.77735		26.249	1.8239		27.7602	0.3493		22.7868	0.0273978		20.1725	0.693262		21.3158	1.49915
TRINITY_DN100163_c0_g1	3082	41.5	phosphoribosylglycinamide formyltransferase, chloroplastic [Brassica napus]		9.80562	1.88102		10.2355	0.336604		8.82169	0.340719		9.13469	0.835205		10.7346	0.577169		9.15437	0.435853
TRINITY_DN100163_c0_g2	4704	44.09	PREDICTED: bifunctional aspartokinase/homoserine dehydrogenase 1, chloroplastic [Raphanus sativus]		6.82061	0.370092		7.57737	0.183768		7.19142	0.638092		6.07603	0.307378		5.157	0.210086		5.10146	1.04457
TRINITY_DN100165_c0_g1	1926	43.35	UDP-glycosyltransferase 74C1 [Brassica napus]		3.67253	0.486309		4.1899	0.934536		4.69999	1.00575		4.07058	0.798471		2.46092	0.682378		3.0222	0.634024
TRINITY_DN100165_c0_g2	1770	47.29	BnaCnng43810D [Brassica napus]		2.24697	0.24556		2.20924	0.240707		2.0378	0.51694		2.29121	0.30152		3.1295	0.713861		1.43246	0.297499
TRINITY_DN100165_c0_g3	1200	47.33	PREDICTED: UDP-glycosyltransferase 74D1 [Raphanus sativus]		1.07359	0.243423		1.29977	0.371061		0.828557	0.332686		0.237599	0.0713262		1.05644	0.138697		0.430518	0.217698
TRINITY_DN100165_c0_g4	2622	42.68	PREDICTED: uncharacterized protein LOC103873402 [Brassica rapa]		11.9523	1.31914		13.244	1.17543		11.8835	0.364753		11.3222	1.049		9.72554	1.10969		10.1464	0.482679
TRINITY_DN100165_c0_g6	1600	42.62	PREDICTED: UDP-glycosyltransferase 74D1 [Brassica rapa]		15.0018	2.09552		12.9853	1.69269		11.5931	2.69426		21.2173	2.10251		11.0786	2.1239		9.78726	1.0687
TRINITY_DN100166_c0_g1	1172	46.93	putative glycosyltransferase 7 [Brassica napus]		0.251457	0.10702		0.832292	0.17565		0.592874	0.38362		1.22242	0.200952		0.645203	0.251296		0.131113	0.0662836
TRINITY_DN100166_c0_g2	1829	45.93	putative glycosyltransferase 7 [Brassica napus]		2.92177	0.220182		3.37206	0.63758		2.32001	0.574234		2.11596	0.393136		2.72609	0.110726		2.71577	0.422338
TRINITY_DN100167_c1_g1	1915	44.8	PREDICTED: uncharacterized protein LOC108853372 [Raphanus sativus]		26.9943	3.62833		36.861	2.11835		31.3932	3.85843		36.2476	1.88667		42.9503	0.651684		43.1031	2.28898
TRINITY_DN100168_c0_g2	1133	43.16	PREDICTED: uncharacterized protein LOC108856851 isoform X1 [Raphanus sativus]		2.30135	0.151786		1.97729	0.217933		1.35569	0.0374864		0.660642	0.484536		1.30224	0.490723		1.63651	0.722115
TRINITY_DN100169_c0_g1	2124	43.31	mitogen-activated protein kinase 18 [Brassica napus]		10.7572	0.433031		11.3497	0.758248		13.4058	1.61009		10.6909	1.61515		7.32298	0.405932		7.78435	0.667948
TRINITY_DN100171_c0_g1	935	45.03	hypothetical protein EUTSA_v10008568mg [Eutrema salsugineum]		1.30966	0.318576		2.2053	0.5817		1.59729	0.533311		2.3404	0.633213		0.492532	0.0662429		1.69496	0.947799
TRINITY_DN100171_c0_g2	569	41.3	PREDICTED: protein MIZU-KUSSEI 1 [Raphanus sativus]		0.491757	0.254931		1.14458	0.401904		1.49196	0.387797		0.33821	0.0124536		1.42584	0.311993		1.15011	0.97093
TRINITY_DN100172_c0_g1	1620	39.32	PREDICTED: probable protein phosphatase 2C 62 isoform X2 [Brassica rapa]		3.86858	1.24617		4.37623	0.321383		3.98088	0.0874821		2.57841	0.854096		3.44402	0.673772		2.15002	0.396819
TRINITY_DN100173_c0_g1	1953	41.17	PREDICTED: protein indeterminate-domain 1-like isoform X1 [Brassica oleracea var. oleracea]		31.7463	0.281457		33.6949	2.72257		36.7755	1.85285		35.1967	3.52571		30.4558	1.883		31.4232	1.17062
TRINITY_DN100174_c0_g1	1895	43.01	PREDICTED: uncharacterized protein LOC106339843 [Brassica oleracea var. oleracea]		13.1609	1.37176		12.8164	0.555641		14.5205	0.0671606		10.287	0.178991		10.2419	1.06261		11.8083	0.759792
TRINITY_DN100176_c0_g1	3166	38.98	PREDICTED: dephospho-CoA kinase-like [Raphanus sativus]		10.779	1.11052		12.2611	0.52522		11.2586	0.495421		10.9864	0.839836		10.8333	0.789937		10.5688	0.555857
TRINITY_DN100177_c0_g1	2148	40.83	branched-chain-amino-acid aminotransferase 1, mitochondrial-like isoform X1 [Brassica napus]		1.6454	0.304399		1.63115	0.236328		1.40109	0.458446		1.90476	0.511414		0.889189	0.0374465		1.50539	0.0736225
TRINITY_DN100181_c0_g1	2017	39.12	PREDICTED: uncharacterized protein LOC108817096 [Raphanus sativus]		9.42369	0.789669		8.69669	1.13327		8.06899	1.08953		5.68242	0.934125		7.73333	0.862558		5.92072	1.23377
TRINITY_DN100182_c0_g1	1908	44.03	lysosomal Pro-X carboxypeptidase [Brassica napus]		4.11663	0.856786		2.3981	0.510094		1.39936	0.502611		2.44664	0.795155		1.73354	0.733814		1.91853	0.483029
TRINITY_DN100182_c0_g2	704	44.46	PREDICTED: lysosomal Pro-X carboxypeptidase-like [Brassica oleracea var. oleracea]		0.557828	0.283084		0.574283	0.30268		0.323037	0.168173		0.394933	0.394933		0.935519	0.639297		0.436545	0.220694
TRINITY_DN100183_c1_g1	589	38.37	PREDICTED: uncharacterized protein LOC103828728 [Brassica rapa]		1.61147	0.786386		0.574781	0.427298		0.234933	0.234933		1.77894	0.423919		0.86763	0.377424		0.521779	0.263784
TRINITY_DN100183_c1_g2	1953	35.94	PREDICTED: uncharacterized protein LOC108813234 isoform X1 [Raphanus sativus]		10.8797	1.14037		10.3486	0.565933		9.39124	1.49352		9.16024	0.238897		8.71825	1.023		8.24816	1.53226
TRINITY_DN100184_c2_g1	1140	41.14	PREDICTED: HEAT repeat-containing protein 5B isoform X1 [Brassica rapa]		10.6104	1.02248		12.7754	0.968072		14.0389	1.20399		10.5536	0.472896		8.37827	0.922757		8.93892	1.16656
TRINITY_DN100185_c0_g1	2007	39.96	PREDICTED: F-box protein CPR30-like [Brassica rapa]		14.8056	0.833418		16.5409	0.657647		14.2677	0.969031		13.2718	2.33608		11.4841	0.863024		12.4852	0.618802
TRINITY_DN100185_c1_g1	2795	40.47	zinc finger CCHC domain-containing protein 8-like [Brassica napus]		18.108	1.10342		19.1194	1.17605		16.8825	0.330507		16.9887	0.14425		15.4239	1.73195		16.5043	1.4413
TRINITY_DN100185_c1_g3	664	37.8	disease resistance protein [Brassica rapa subsp. pekinensis]		1.637	0.427065		2.6687	1.05774		2.8532	0.744508		1.47045	0.633002		2.46294	0.669189		2.00368	0.79026
TRINITY_DN100187_c0_g1	796	39.07	PREDICTED: mechanosensitive ion channel protein 6 [Malus domestica]		2.05012	0.315934		0.745639	0.159866		1.02285	0.371029		1.191	0.43901		1.52324	0.37201		1.2326	0.303319
TRINITY_DN100187_c1_g1	1522	46.06	protein TRANSPORT INHIBITOR RESPONSE 1 [Brassica napus]		1.00543	0.260659		1.41403	0.0862972		0.745152	0.278781		0.688435	0.164053		1.75235	0.350484		1.14135	0.420761
TRINITY_DN100187_c2_g1	2328	43.34	PREDICTED: alanine aminotransferase 1, mitochondrial [Raphanus sativus]		8.72256	1.19883		12.5315	3.39885		8.89869	1.41332		11.5765	1.72007		9.69871	0.337694		6.97363	1.00701
TRINITY_DN100187_c2_g2	554	39.35	BnaCnng13630D [Brassica napus]		1.0939	1.0939		0.46749	0.315446		0.619359	0.451724		1.95529	1.28613		0.922444	0.401268		1.28166	0.302368
TRINITY_DN100187_c2_g3	782	42.2	PREDICTED: alanine aminotransferase 2, mitochondrial-like isoform X2 [Cucumis melo]		0.225932	0.225932		0.567341	0.308509		0.90759	0.0641563		0.628814	0.391787		0.410645	0.0600575		0.621704	0.311271
TRINITY_DN100188_c1_g1	1730	45.72	uncharacterized protein BNAC08G27490D [Brassica napus]		1.45987	0.113511		1.62941	0.09249		1.42764	0.312913		1.44199	0.0579896		1.49521	0.707974		1.94134	0.312321
TRINITY_DN100189_c0_g1	2065	41.5	PREDICTED: RHOMBOID-like protein 9, chloroplastic [Brassica oleracea var. oleracea]		20.7049	0.493384		17.7614	1.08814		18.0959	1.78343		14.8933	1.33946		12.2962	1.67675		13.3464	1.34474
TRINITY_DN100190_c0_g1	2600	39.81	PREDICTED: U4/U6 small nuclear ribonucleoprotein Prp31 [Brassica oleracea var. oleracea]		35.0516	2.68519		32.6804	0.968915		37.0737	2.71798		32.7735	3.22814		35.7221	1.36123		33.4675	0.497687
TRINITY_DN100192_c2_g1	1815	39.78	uncharacterized protein LOC106389627 [Brassica napus]		3.74377	0.482875		3.70446	0.619406		3.86414	0.260736		2.76454	0.313565		3.3786	0.314735		4.05582	0.234603
TRINITY_DN100192_c3_g1	1016	41.14	PREDICTED: uncharacterized protein LOC106339842 [Brassica oleracea var. oleracea]		4.06292	0.367603		4.64791	0.603124		3.65181	0.726068		4.93863	0.560159		4.40481	0.759449		6.12624	1.21589
TRINITY_DN100192_c3_g2	1013	41.36	PREDICTED: disease resistance protein RRS1 [Raphanus sativus]		1.66572	0.398609		1.79483	0.435248		1.38853	0.424491		1.87174	0.689935		1.68981	0.473353		1.01129	0.350512
TRINITY_DN100192_c4_g1	1628	41.28	PREDICTED: exocyst complex component EXO70A1 [Brassica oleracea var. oleracea]		1.64199	0.239967		1.86394	0.236788		3.12439	0.754602		1.59797	0.117864		2.00141	0.157541		1.38598	0.339654
TRINITY_DN100192_c5_g1	624	48.4	PREDICTED: LOW QUALITY PROTEIN: zinc finger protein KNUCKLES [Brassica oleracea var. oleracea]		0.925789	0.251418		0.742212	0.281941		1.47003	0.265911		1.70188	0.216657		0.324834	0.176903		0.637589	0.45206
TRINITY_DN100194_c4_g1	1353	40.72	BnaCnng34380D, partial [Brassica napus]		79.3713	0.792752		79.1878	3.37292		80.395	7.39404		62.5982	2.73112		52.1906	1.55732		73.3906	4.87083
TRINITY_DN100195_c1_g1	2292	36.82	PREDICTED: ras-related protein RABH1e [Brassica oleracea var. oleracea]		9.60499	0.916564		10.5119	0.677004		11.0697	1.39028		9.57193	0.779493		11.549	0.700562		10.0994	1.28273
TRINITY_DN100195_c1_g2	1035	34.88	ras-related protein RABC1 [Arabidopsis lyrata subsp. lyrata]		12.9288	1.95665		13.925	1.63378		13.9529	2.05039		13.3867	2.99963		11.8589	1.13581		15.5606	0.0820621
TRINITY_DN100195_c1_g3	1754	42.59	PREDICTED: cyclin-dependent kinase C-1 [Raphanus sativus]		21.8197	1.86416		21.2576	0.670645		23.3301	3.647		18.6921	1.78395		14.46	0.440518		15.098	1.85605
TRINITY_DN100195_c1_g4	1694	36.89	ras-related protein RABC1 [Arabidopsis lyrata subsp. lyrata]		62.2157	3.48405		59.8253	2.82191		61.9866	3.35073		65.114	6.02796		72.2236	4.40753		57.4306	3.90992
TRINITY_DN100197_c0_g1	2068	41.05	PREDICTED: uncharacterized protein At4g19900-like [Raphanus sativus]		60.1403	5.52156		62.7372	3.27684		65.2184	1.43153		53.3926	7.68126		49.213	2.43293		51.5422	2.11148
TRINITY_DN100198_c0_g1	949	36.88	PREDICTED: alpha/beta hydrolase domain-containing protein 17C-like [Brassica oleracea var. oleracea]		8.66085	1.11825		8.41961	1.21377		6.85875	0.228463		10.8222	2.42358		11.0888	1.2589		11.7095	3.41283
TRINITY_DN100198_c0_g3	1763	40.22	PREDICTED: protein ABHD17B-like [Raphanus sativus]		9.43919	1.85144		7.77371	0.427449		9.56787	0.524609		8.17059	0.135172		8.8887	0.941813		9.32	1.75394
TRINITY_DN100198_c0_g4	1336	35.85	PREDICTED: protein ABHD17C-like [Raphanus sativus]		15.0001	1.66049		14.0042	1.54563		15.3527	1.02399		16.1858	2.03447		14.8247	1.16412		15.5162	1.07661
TRINITY_DN100199_c0_g1	2821	41.23	PREDICTED: polyribonucleotide nucleotidyltransferase 2, mitochondrial-like isoform X1 [Brassica oleracea var. oleracea]		9.29501	0.767767		10.7487	0.556075		8.77998	0.839078		8.20116	0.710734		6.5805	0.117017		6.42686	0.412686
TRINITY_DN100199_c0_g2	659	38.24	hypothetical protein AXX17_AT5G14040 [Arabidopsis thaliana]		3.2936	0.786997		4.20961	0.899653		4.10696	1.18006		2.01188	0.800791		2.22352	1.17229		1.50158	0.403288
TRINITY_DN100199_c0_g3	2654	38.88	hypothetical protein AXX17_AT5G14040 [Arabidopsis thaliana]		2.77933	0.535607		2.09922	0.290691		2.48742	0.110954		1.76448	0.26088		1.81657	0.139187		2.11265	0.254784
TRINITY_DN100199_c0_g4	1398	41.92	polyribonucleotide nucleotidyltransferase 2, mitochondrial-like [Brassica napus]		1.28897	0.250225		1.06539	0.171093		1.1836	0.532064		1.03494	0.106843		1.04604	0.457447		1.51514	0.630966
TRINITY_DN100202_c0_g1	2222	43.34	PREDICTED: uncharacterized protein LOC106296027 [Brassica oleracea var. oleracea]		13.7522	0.939339		13.8186	1.12102		15.165	0.307388		13.5301	0.150466		15.1075	2.21385		14.8095	0.55523
TRINITY_DN100202_c0_g4	700	43.43	uncharacterized protein BNAC04G10730D [Brassica napus]		0.738701	0.290176		0.972998	0.699821		0.972739	0.587099		0.549832	0.020246		0.929181	0.351796		0.89512	0.147782
TRINITY_DN100206_c5_g1	2593	41.42	PREDICTED: ubiquitin carboxyl-terminal hydrolase 24-like [Raphanus sativus]		28.959	1.23498		27.7496	0.676794		25.7389	1.9289		23.7984	1.20983		20.3268	1.24709		24.1987	2.06737
TRINITY_DN100206_c5_g2	1833	40.26	PREDICTED: ubiquitin carboxyl-terminal hydrolase 24-like [Brassica oleracea var. oleracea]		4.68824	0.277662		4.44785	0.340587		4.4492	0.755421		2.63241	0.30662		3.52725	0.312231		3.22995	0.0554518
TRINITY_DN100207_c0_g1	2112	40.86	PREDICTED: kinesin-like protein KIN-7K, chloroplastic [Raphanus sativus]		4.57479	0.209247		4.13326	0.369252		3.32646	0.368093		2.06216	0.834012		3.01074	0.741349		4.87854	0.717432
TRINITY_DN100208_c1_g2	1081	39.78	calcium-dependent protein kinase 34-like [Brassica napus]		0.975438	0.453983		0.778545	0.208856		2.09171	0.258981		0.876997	0.323267		0.816536	0.403404		0.871698	0.165573
TRINITY_DN100208_c1_g3	1842	42.67	PREDICTED: calcium-dependent protein kinase 34 isoform X1 [Tarenaya hassleriana]		3.88368	0.611173		4.14424	1.14184		4.82154	0.139006		5.74992	0.316057		3.64066	0.107963		2.66548	0.757083
TRINITY_DN100210_c0_g1	1120	36.96	polyadenylate-binding protein, cytoplasmic and nuclear-like [Brassica napus]		4.06703	0.197463		5.02891	0.817533		2.69509	0.428274		2.86354	0.877595		2.12053	0.310663		3.00184	0.305886
TRINITY_DN100210_c1_g1	3377	38.26	PREDICTED: polyadenylate-binding protein, cytoplasmic and nuclear-like [Brassica rapa]		19.8437	3.51266		22.4285	1.16951		19.9888	1.31569		17.1355	2.48049		18.9112	0.880731		17.3981	1.10809
TRINITY_DN100211_c0_g1	1718	45.93	unknown protein, partial [Arabidopsis thaliana]		20.6122	1.03767		27.2255	0.736417		26.3915	0.740336		23.598	0.137837		23.3271	1.10029		17.3655	2.77088
TRINITY_DN100212_c0_g2	1183	42.1	PREDICTED: BAHD acyltransferase At5g47980-like [Brassica oleracea var. oleracea]		2.46004	0.417926		3.11061	1.36661		2.811	0.530167		2.3857	0.818879		3.07247	1.3841		2.77554	0.343782
TRINITY_DN100213_c1_g1	847	42.27	BnaA06g33550D [Brassica napus]		0.411706	0.126515		0.770872	0.433205		1.25791	0.552653		0.68161	0.0250984		0.45387	0.117642		0.268482	0.161035
TRINITY_DN100213_c1_g2	737	40.84	PREDICTED: probable receptor-like protein kinase At1g67000 isoform X1 [Brassica oleracea var. oleracea]		0.666157	0.550659		0.51896	0.259864		1.11729	0.147349		0.531844	0.280344		0	0		0.530239	0.294931
TRINITY_DN100213_c1_g3	731	40.08	PREDICTED: probable LRR receptor-like serine/threonine-protein kinase At5g63710 isoform X4 [Raphanus sativus]		1.21582	0.51315		0.364498	0.237122		0.754453	0.190978		0.272951	0.272951		0.0810041	0.0810041		0.107523	0.107523
TRINITY_DN100213_c2_g1	1203	41.23	PREDICTED: nucleolin 1-like [Raphanus sativus]		1.72398	0.660256		2.3222	0.298252		3.06734	1.0441		1.03685	0.0416966		2.10446	0.584105		2.47576	0.431287
TRINITY_DN100213_c2_g3	921	42.13	PREDICTED: MACPF domain-containing protein At1g14780 isoform X1 [Raphanus sativus]		0.689597	0.0622067		1.71721	0.273314		0.554413	0.171307		1.50111	1.0986		0.417402	0.10819		1.28488	0.51982
TRINITY_DN100213_c3_g2	707	38.76	PREDICTED: protein NSP-INTERACTING KINASE 1 [Brassica oleracea var. oleracea]		3.78548	0.476529		3.83921	0.685541		2.27439	0.196335		2.72194	0.100228		2.28407	0.705395		3.30952	0.676701
TRINITY_DN100213_c3_g4	1619	38.36	PREDICTED: protein NSP-INTERACTING KINASE 1 [Brassica oleracea var. oleracea]		2.09625	0.818483		3.26256	0.547967		2.84312	0.330571		1.60686	0.118519		2.01986	0.351898		3.20463	1.22882
TRINITY_DN100214_c0_g1	3090	43.04	beta-glucuronosyltransferase GlcAT14A-like [Brassica napus]		3.21329	0.31459		3.94447	0.245693		4.07061	0.58424		3.59135	0.412115		3.15855	0.432587		2.98691	0.286574
TRINITY_DN100215_c0_g1	1397	50.89	PREDICTED: F-box/kelch-repeat protein At1g23390 [Brassica oleracea var. oleracea]		1.40133	0.0717685		2.27845	0.258009		2.06807	0.0682837		1.45402	0.25989		4.17115	0.649057		3.6068	0.714773
TRINITY_DN100216_c1_g1	3038	38.02	uncharacterized protein LOC106358876 [Brassica napus]		3.82082	0.295737		2.55379	0.322578		1.78276	0.148653		2.22406	0.271671		2.65475	0.411151		1.74242	0.436421
TRINITY_DN100217_c0_g1	2450	33.06	PREDICTED: F-box protein At4g05010 [Raphanus sativus]		23.486	1.09494		24.0698	1.45131		20.893	3.95607		21.7256	0.996086		27.7454	3.99115		27.5079	1.27577
TRINITY_DN100218_c0_g1	1387	41.82	PREDICTED: factor of DNA methylation 3 [Raphanus sativus]		2.90497	0.648936		2.77199	0.586827		3.26368	0.313258		3.23244	0.643045		2.611	0.430136		2.3705	0.667447
TRINITY_DN100219_c0_g2	2360	38.6	PREDICTED: probable Ufm1-specific protease [Raphanus sativus]		4.77517	0.12459		5.15176	0.900437		5.0108	0.310308		5.01339	0.143888		3.65123	0.35729		4.17671	0.141313
TRINITY_DN100219_c0_g3	1986	38.77	PREDICTED: uncharacterized protein LOC104798959 [Tarenaya hassleriana]		15.1732	0.996159		9.96786	0.911227		16.8994	1.20519		12.1269	0.472753		8.12879	1.79487		12.6124	1.40455
TRINITY_DN100219_c0_g4	1396	43.48	PREDICTED: uncharacterized protein LOC103867299 [Brassica rapa]		2.98441	0.782094		3.08251	0.430379		1.81298	0.370857		2.49656	0.504924		1.74671	0.135577		2.25558	0.417908
TRINITY_DN100219_c0_g5	1302	43.39	uncharacterized protein LOC106428952 [Brassica napus]		2.08557	0.752409		2.71967	0.176566		2.21311	0.554857		1.3248	0.0988221		2.38486	0.492302		2.72875	0.266411
TRINITY_DN100220_c0_g1	1606	40.04	PREDICTED: high mobility group B protein 3-like [Raphanus sativus]		16.562	2.08218		13.8652	1.26278		16.8099	1.55387		16.199	0.420663		13.7991	1.64915		14.3649	2.80161
TRINITY_DN100220_c0_g3	1762	43.76	hypothetical protein AALP_AA8G263200 [Arabis alpina]		5.36657	0.430531		5.07274	0.409781		5.34135	0.213243		4.61931	1.04265		4.30946	0.27768		2.75235	0.961123
TRINITY_DN100221_c0_g1	2795	43.72	PREDICTED: josephin-like protein [Brassica oleracea var. oleracea]		4.00376	0.310918		4.48108	0.196583		5.10409	1.05739		3.12896	0.0120772		2.9244	0.814034		3.07737	0.362159
TRINITY_DN100225_c0_g1	2271	42.98	BnaC09g17730D [Brassica napus]		7.96706	0.999727		7.35615	0.883206		8.65856	0.607713		7.75202	0.243134		6.13862	0.420582		6.3575	0.574659
TRINITY_DN100228_c0_g1	1655	44.17	BnaC09g41100D [Brassica napus]		0.552827	0.0716183		1.1626	0.251865		0.488554	0.299573		1.03795	0.194023		0.832616	0.189388		1.09338	0.22968
TRINITY_DN100229_c3_g1	1132	37.37	PREDICTED: ATP phosphoribosyltransferase 1, chloroplastic [Raphanus sativus]		19.9829	1.65045		16.5971	0.353699		14.8562	0.88183		15.9806	1.70346		16.8629	1.04454		13.5251	2.16703
TRINITY_DN100229_c4_g1	1567	40.27	uncharacterized protein LOC106377300 isoform X2 [Brassica napus]		2.03371	0.146118		2.26564	0.369137		2.83058	0.385664		2.04669	0.627254		2.23797	0.22693		1.11703	0.480478
TRINITY_DN100229_c4_g2	598	36.62	BnaCnng42020D [Brassica napus]		0.377595	0.189327		0.225669	0.112945		0.115699	0.115699		0.655466	0.345508		0.360338	0.221421		1.76998	1.43229
TRINITY_DN100229_c4_g3	1509	39.43	BnaA02g08970D [Brassica napus]		2.81426	0.8954		1.94786	0.807825		1.88453	0.229355		2.74892	0.292255		2.98199	0.453002		1.761	0.54656
TRINITY_DN100229_c4_g4	1034	38.49	PREDICTED: calcium-dependent protein kinase 16 [Brassica oleracea var. oleracea]		1.02261	0.279043		1.06333	0.189926		1.92265	0.381238		1.12353	0.227232		1.14455	0.205448		0.605981	0.100046
TRINITY_DN10023_c0_g1	737	41.79	hypothetical protein EUTSA_v10017056mg [Eutrema salsugineum]		1.36375	0.469834		0.993874	0.264272		0.86802	0.296653		0.12575	0.12575		1.13552	0.519757		1.97955	0.156522
TRINITY_DN100230_c0_g1	1181	33.19	uncharacterized protein BNAA03G48340D [Brassica napus]		2.54424	1.14679		3.07995	1.34722		1.60486	0.203163		3.29496	1.09769		1.99247	0.376782		3.78864	1.0106
TRINITY_DN100230_c0_g2	1216	46.96	PREDICTED: uncharacterized protein LOC108857054 isoform X1 [Raphanus sativus]		0.434878	0.156495		0.545921	0.237583		0.968063	0.335937		0.644685	0.339825		0.570135	0.22697		1.39369	0.277786
TRINITY_DN100232_c2_g1	657	27.09	receptor-like serine/threonine-protein kinase At3g01300 [Brassica napus]		2.47717	1.12288		1.91906	0.414371		1.20395	0.452501		1.17164	0.0431422		0.997175	0.717475		2.20584	1.60788
TRINITY_DN100232_c2_g2	502	43.43	PREDICTED: putative Peroxidase 48 [Raphanus sativus]		1.95691	0.85284		1.38374	0.79137		0.955185	0.117558		1.50517	0.710235		2.19674	0.242197		1.0652	0.0981757
TRINITY_DN100232_c3_g2	993	38.97	PREDICTED: ATPase family AAA domain-containing protein 1 [Brassica rapa]		121.311	1.7701		129.093	2.00698		123.523	7.46399		102.261	2.02366		103.636	3.3304		113.891	0.611637
TRINITY_DN100232_c3_g3	2228	40.98	PREDICTED: HD domain-containing protein 2-like [Brassica oleracea var. oleracea]		25.9922	1.87338		24.563	1.86335		20.9888	0.769954		25.0803	1.78608		17.9958	1.03283		18.5406	0.46657
TRINITY_DN100232_c3_g4	517	33.85	BnaCnng47120D [Brassica napus]		1.23792	0.14931		1.4112	0.67547		1.31262	0.499169		0	0		0.906568	0.530326		0	0
TRINITY_DN100234_c0_g1	566	38.16	hypothetical protein EUTSA_v10026742mg [Eutrema salsugineum]		15.2331	2.50038		16.3893	2.32237		11.6598	0.918065		11.0188	0.443118		12.1985	2.06866		15.4579	3.2471
TRINITY_DN100234_c0_g2	561	39.57	BnaC07g34150D [Brassica napus]		25.6887	3.3021		26.4991	1.35836		27.7366	0.706043		20.6199	1.78697		18.48	3.47306		27.0174	4.26092
TRINITY_DN100234_c1_g1	1532	35.51	BnaA03g12720D [Brassica napus]		20.7437	2.33371		21.3595	1.62452		22.4904	1.45484		19.6752	0.529958		22.5908	1.6457		25.7862	0.680581
TRINITY_DN100236_c0_g1	1363	38.37	PREDICTED: catalase-1 [Brassica oleracea var. oleracea]		1.58544	0.407812		1.95403	0.636785		2.07367	0.904788		2.6826	0.0987791		2.68758	0.262944		2.02283	0.169711
TRINITY_DN100236_c1_g1	921	47.23	catalase 3, partial [Brassica rapa]		203.568	7.92808		250.808	11.708		198.606	15.2088		257.584	56.3301		215.564	17.7838		192.18	11.9316
TRINITY_DN100236_c1_g3	538	48.88	catalase [Arabidopsis thaliana]		12.8331	0.88003		17.3213	1.15068		13.8845	1.8368		19.1566	1.24121		15.5751	1.67403		12.8284	2.18458
TRINITY_DN100236_c1_g4	1098	36.98	catalase [Raphanus sativus]		123.385	8.68018		157.994	17.5207		144.709	6.66373		140.847	10.5246		119.691	10.7808		82.1583	10.9833
TRINITY_DN100236_c1_g5	582	30.24	BnaA01g37360D, partial [Brassica napus]		0.49504	0.0977248		0.331074	0.184193		0.461012	0.300856		0.50207	0.183591		0.863122	0.715951		0.120629	0.120629
TRINITY_DN100236_c1_g7	661	27.99	catalase 2, partial [Ravenala madagascariensis]		4.0534	0.700836		3.72983	0.484102		3.51413	1.16525		2.90065	0.183934		1.50232	0.115339		5.37293	1.06259
TRINITY_DN100238_c0_g1	1558	39.09	PREDICTED: methyltransferase-like protein 13 [Brassica rapa]		57.9117	3.11982		51.6209	1.44254		52.7464	5.26872		54.6773	2.56841		42.5377	4.8345		53.0553	4.83774
TRINITY_DN100238_c0_g2	669	43.5	PREDICTED: uncharacterized protein LOC108816022 [Raphanus sativus]		18.818	2.52367		24.1296	2.4454		21.6538	1.98805		17.3237	1.51659		16.2132	0.822695		22.8003	1.70781
TRINITY_DN100240_c0_g1	1598	41.3	PREDICTED: 50S ribosomal protein L9, chloroplastic [Brassica rapa]		34.8769	1.06533		27.7601	1.77842		29.598	0.466738		28.4697	0.747659		30.3962	3.24982		27.6555	1.14316
TRINITY_DN100241_c0_g1	4446	40.08	mitochondrial fission 1 protein B-like [Brassica napus]		11.0492	0.168591		12.2431	0.450622		12.9106	1.07288		12.1773	0.25388		11.2662	0.384471		13.0723	0.108757
TRINITY_DN100243_c0_g1	1099	41.95	BnaAnng14080D [Brassica napus]		6.87996	1.34999		5.71723	0.107178		4.63431	0.0561167		6.89411	0.358183		6.33183	0.732185		7.88107	0.695763
TRINITY_DN100243_c0_g2	1301	42.35	sufE-like protein 2, chloroplastic [Brassica napus]		19.6449	0.818864		23.0506	1.35943		22.207	1.8942		24.3688	2.1309		21.9829	2.79611		28.1138	1.94939
TRINITY_DN100243_c0_g3	604	40.07	sufE-like protein 2, chloroplastic [Brassica napus]		7.22641	1.98642		8.04311	2.94041		6.86565	1.67059		10.7615	2.78261		11.8461	2.36253		10.9653	1.39264
TRINITY_DN100243_c0_g4	1174	45.14	PREDICTED: sufE-like protein 2, chloroplastic [Brassica oleracea var. oleracea]		12.6603	1.06813		13.1385	1.19268		16.1861	2.32743		17.8431	0.00223154		17.2051	3.47506		14.431	3.13601
TRINITY_DN100244_c0_g1	1387	43.91	BnaA09g00540D [Brassica napus]		1.94916	0.544516		1.40287	0.645016		1.29061	0.328301		1.44407	0.293222		1.67531	0.541424		1.98082	0.190857
TRINITY_DN100245_c1_g1	1299	43.03	PREDICTED: RNA-directed DNA methylation 4 [Brassica oleracea var. oleracea]		4.95177	0.38765		4.68419	0.620206		5.54125	1.28414		5.13601	1.14239		6.50875	1.063		5.29366	0.434455
TRINITY_DN100245_c1_g2	973	41.93	RNA-directed DNA methylation 4-like [Brassica napus]		4.10959	0.353392		3.5653	0.773671		4.8116	1.01628		3.6626	0.233621		2.66247	0.332645		3.07691	0.705483
TRINITY_DN100245_c2_g2	2769	39.8	PREDICTED: uncharacterized protein LOC108817881 isoform X1 [Raphanus sativus]		54.4068	1.27289		51.572	1.9648		52.0092	0.952448		50.5152	1.58246		59.1183	0.777875		51.7623	1.32951
TRINITY_DN100246_c0_g1	4015	39.78	PREDICTED: outer envelope pore protein 16-3, chloroplastic/mitochondrial [Raphanus sativus]		33.1757	2.44507		32.058	1.62893		32.6277	0.777464		35.7008	3.06167		41.3428	1.76483		36.0395	0.391648
TRINITY_DN100246_c0_g3	933	33.12	PREDICTED: outer envelope pore protein 16-3, chloroplastic/mitochondrial [Raphanus sativus]		1.92824	0.309176		1.43782	0.54272		1.9931	0.688493		1.6349	0.351762		1.2771	0.394655		1.62237	0.585099
TRINITY_DN100247_c0_g1	1751	37.64	putative non-LTR retroelement reverse transcriptase [Arabidopsis thaliana]		2.25194	0.162098		2.91335	0.895211		2.41592	0.842429		2.58881	0.259957		2.45555	0.949199		2.79714	0.733187
TRINITY_DN100247_c1_g1	2372	42.75	hypothetical protein EUTSA_v10000106mg [Eutrema salsugineum]		4.1826	1.26488		3.12956	0.408557		2.6933	0.480075		2.73453	0.547472		2.74647	0.433996		2.23984	0.329373
TRINITY_DN100250_c0_g1	672	37.8	PREDICTED: uncharacterized protein LOC103844959 [Brassica rapa]		3.94593	0.133085		4.98158	1.53789		4.88028	0.187181		5.60005	0.63518		3.40821	0.0142507		5.00184	1.83204
TRINITY_DN100250_c0_g2	724	36.74	PREDICTED: uncharacterized protein LOC108840599 [Raphanus sativus]		180.56	15.1289		185.185	17.5809		185.78	6.50252		177.107	9.27237		195.544	6.31674		200.057	6.34679
TRINITY_DN100250_c1_g1	3021	37.54	PREDICTED: homocysteine S-methyltransferase 3 [Raphanus sativus]		15.5604	1.70624		19.0941	0.514297		20.0871	1.0189		21.5974	0.858722		20.9332	1.73857		19.8128	2.49798
TRINITY_DN100252_c0_g3	3031	36.23	PREDICTED: vacuolar cation/proton exchanger 3 [Raphanus sativus]		16.3278	1.54543		18.3291	1.32635		14.4973	0.392983		13.4741	0.876576		16.5872	0.807299		13.8847	0.981427
TRINITY_DN100252_c0_g4	966	37.68	PREDICTED: uncharacterized protein LOC106309243 [Brassica oleracea var. oleracea]		8.34486	2.03969		8.17948	0.741636		8.00717	0.415243		7.2084	1.26015		6.95787	1.34787		6.96905	0.403527
TRINITY_DN100253_c0_g1	2398	40.28	PREDICTED: uncharacterized protein LOC108863244 [Raphanus sativus]		11.0095	2.42057		12.1608	0.217941		10.023	1.27268		10.7561	2.64004		9.29487	0.76932		11.3247	1.14493
TRINITY_DN100256_c3_g1	1345	41.34	PHD finger protein ALFIN-LIKE 2 [Arabidopsis lyrata subsp. lyrata]		4.21628	0.690644		5.24592	0.718669		5.13656	0.293939		4.68431	1.10124		4.33864	0.302626		4.74068	0.436443
TRINITY_DN100257_c2_g1	990	45.15	BnaC09g41840D [Brassica napus]		3.37775	0.0384632		4.40568	0.710087		5.21999	1.01653		6.32825	0.524202		7.09966	1.09505		5.46652	0.958709
TRINITY_DN100257_c2_g2	1365	38.9	PREDICTED: very-long-chain enoyl-CoA reductase-like [Brassica oleracea var. oleracea]		4.96063	0.385239		4.5513	0.725224		3.94086	0.538544		4.41759	0.470896		4.43625	1.15561		2.73445	0.697006
TRINITY_DN100257_c2_g3	1898	43.47	BnaCnng40350D [Brassica napus]		6.84718	0.76419		6.05573	0.194235		6.2367	0.292173		6.50056	0.823804		5.10024	0.582078		7.28953	0.57627
TRINITY_DN100257_c2_g4	815	36.44	very-long-chain enoyl-CoA reductase-like [Brassica napus]		8.38714	0.529143		5.17559	0.615062		9.73265	3.75664		9.54061	2.94515		12.3478	3.09433		7.33166	1.60961
TRINITY_DN100257_c2_g6	688	44.04	very-long-chain enoyl-CoA reductase-like [Brassica napus]		0.1712	0.1712		0.570973	0.286872		1.10976	0.381677		0.714727	0.445316		1.01378	0.509228		0	0
TRINITY_DN100259_c0_g1	1467	41.58	uncharacterized protein LOC106363684, partial [Brassica napus]		2.4765	0.939258		3.62614	0.906624		3.68963	0.581106		2.42925	0.154951		2.57506	0.224349		3.15838	0.245834
TRINITY_DN100260_c0_g1	1844	39.75	uncharacterized protein BNAC06G38420D [Brassica napus]		3.30113	0.244436		3.8002	0.635331		3.28781	0.254674		3.54827	0.130655		2.89903	0.354955		1.38097	0.0622297
TRINITY_DN100261_c2_g1	2373	46.82	PREDICTED: LOB domain-containing protein 41-like [Raphanus sativus]		34.9187	13.5597		31.5737	7.49144		31.1555	7.78029		29.5505	5.75522		26.0258	6.45095		26.4451	3.42978
TRINITY_DN100261_c2_g2	837	40.74	PREDICTED: LOW QUALITY PROTEIN: LOB domain-containing protein 41 [Raphanus sativus]		2.90416	1.04209		4.78607	0.495209		3.11674	0.244698		3.4833	2.053		3.41275	0.206505		2.9369	0.124476
TRINITY_DN100262_c0_g2	1698	43.46	PREDICTED: glucan endo-1,3-beta-glucosidase 13-like [Brassica rapa]		1.36073	0.587317		1.70681	0.410815		2.33675	0.609771		2.35498	0.592367		2.12067	0.284966		1.77042	0.0198507
TRINITY_DN100263_c0_g1	1226	34.67	Duplicated homeodomain-like superfamily protein [Arabidopsis thaliana]		1.18438	0.230233		0.835405	0.546196		0.293773	0.190095		1.02317	0.116052		1.0136	0.204253		1.7486	0.21124
TRINITY_DN100263_c0_g2	1919	42.21	PREDICTED: probable receptor-like protein kinase At5g47070 isoform X1 [Raphanus sativus]		1.6096	0.234318		1.8153	0.682915		1.54312	0.538708		1.3852	0.902248		1.22375	0.501777		1.97656	0.437478
TRINITY_DN100263_c0_g3	925	39.03	PREDICTED: probable receptor-like protein kinase At5g47070 [Raphanus sativus]		9.97429	0.704781		10.2704	2.77311		13.0709	1.42023		10.7724	0.849914		11.2383	0.920915		8.96541	0.557937
TRINITY_DN100263_c0_g4	1622	44.94	probable serine/threonine-protein kinase PBL19 [Brassica napus]		5.64927	0.930692		4.48638	0.736494		4.5859	0.279345		3.38355	0.183831		4.4817	0.620748		3.81726	0.306018
TRINITY_DN100263_c0_g5	1145	37.12	PREDICTED: probable receptor-like protein kinase At5g47070 [Raphanus sativus]		5.80598	0.998544		6.12931	0.404041		7.98746	1.92271		6.43621	1.57974		5.52237	1.01514		5.46147	1.63861
TRINITY_DN100265_c0_g1	708	35.73	PREDICTED: uncharacterized protein LOC106340183 [Brassica oleracea var. oleracea]		1.59287	0.6938		2.8788	1.18191		2.5856	0.708079		3.44266	1.34825		1.08595	0.281476		1.94092	1.33795
TRINITY_DN100265_c0_g2	758	40.63	AF324679_1 AT3g28710 [Arabidopsis thaliana]		3.08979	0.49519		2.23808	0.34445		0.799606	0.557923		4.42888	0.217223		2.3414	0.659193		3.32745	0.774909
TRINITY_DN100265_c0_g3	842	36.46	hypothetical protein EUTSA_v10008228mg [Eutrema salsugineum]		15.9547	1.89988		13.111	1.08871		15.6895	0.845715		13.3234	2.31654		9.13269	2.03792		8.10494	0.499096
TRINITY_DN100265_c1_g3	515	29.32	BnaA03g49980D [Brassica napus]		1.95731	1.31599		1.10125	0.708217		0.526452	0.263396		0.387432	0.387432		0.689078	0.38462		0.622485	0.434354
TRINITY_DN100266_c0_g1	1808	43.2	PREDICTED: probable E3 ubiquitin-protein ligase RHC1A [Raphanus sativus]		3.12965	0.0517157		2.29536	0.278148		1.52809	0.179205		1.89207	0.866879		1.66124	0.382151		2.083	0.626294
TRINITY_DN100267_c3_g1	877	46.41	PREDICTED: uncharacterized protein LOC108816066 [Raphanus sativus]		0.649524	0.150982		0.668899	0.124294		0.597519	0.195467		0.544538	0.0895158		0.708419	0.277263		0.639951	0.265296
TRINITY_DN100267_c4_g3	2709	42.52	PREDICTED: uncharacterized protein LOC106327698 [Brassica oleracea var. oleracea]		4.59712	0.421354		5.36915	0.901842		5.04054	0.863618		6.35134	0.0565164		5.15556	0.582165		5.08278	0.945397
TRINITY_DN100269_c0_g1	1927	40.17	hypothetical protein PRUPE_1G415400 [Prunus persica]		4.39536	0.706259		4.23949	0.0731998		4.54451	0.576321		3.22173	0.529616		3.38104	0.44852		3.57126	0.577173
TRINITY_DN100269_c0_g2	2127	41.51	PREDICTED: uncharacterized protein LOC106318414 [Brassica oleracea var. oleracea]		2.3857	0.559928		3.21477	0.332924		3.18132	0.215319		3.47498	0.0979259		3.48543	0.701916		1.6178	0.480597
TRINITY_DN100271_c0_g1	1864	43.29	PREDICTED: FAD-dependent urate hydroxylase [Brassica oleracea var. oleracea]		3.37976	0.207425		4.8926	0.545228		3.02449	0.284377		2.36314	0.222287		2.86409	0.752356		2.89196	0.0546957
TRINITY_DN100272_c0_g2	2272	32.13	hypothetical protein EUTSA_v10023720mg [Eutrema salsugineum]		40.9417	2.05785		35.0093	2.69768		39.7437	3.35412		34.6311	2.48891		35.2734	0.921747		37.4009	1.59072
TRINITY_DN100272_c0_g3	863	36.04	BnaAnng34150D, partial [Brassica napus]		4.50513	2.16539		10.2332	1.16993		6.25032	1.7664		8.58926	0.427619		9.00624	1.88223		6.43825	0.212399
TRINITY_DN100274_c0_g1	514	36.77	PREDICTED: uncharacterized protein LOC103855038 [Brassica rapa]		9.27566	0.926164		11.0012	2.33981		7.04196	1.87637		8.05757	4.5639		8.46987	1.64954		13.4901	1.61961
TRINITY_DN100274_c0_g2	1412	45.96	PREDICTED: uncharacterized protein LOC106332400 [Brassica oleracea var. oleracea]		11.8652	1.01221		13.5963	0.725527		12.7998	1.78259		12.5993	0.259775		13.1849	2.40375		12.0711	0.859533
TRINITY_DN100274_c0_g4	1604	42.58	PREDICTED: 21 kDa protein [Brassica oleracea var. oleracea]		3.83999	0.405874		3.60929	0.364698		3.54075	0.232305		2.20409	0.338187		2.93253	0.378758		3.10139	0.927726
TRINITY_DN100274_c0_g5	1659	42.13	PREDICTED: uncharacterized protein LOC108829050 [Raphanus sativus]		42.1725	2.79547		40.9041	3.07583		41.0718	0.686631		40.541	6.38439		45.4275	5.09615		45.6968	4.88353
TRINITY_DN100274_c0_g6	567	46.03	PREDICTED: uncharacterized protein LOC106332400 [Brassica oleracea var. oleracea]		0.941264	0.380335		1.74667	0.442244		1.14108	0.474739		1.00571	0.30191		3.86838	0.52723		1.12846	0.407041
TRINITY_DN100275_c1_g1	1526	38.47	PREDICTED: protein BRICK 1 [Brassica rapa]		16.3842	0.18887		15.8824	0.306492		17.8682	2.28761		15.1323	3.95751		14.8031	0.720079		16.563	1.10492
TRINITY_DN100277_c0_g1	2279	41.9	PREDICTED: rac-like GTP-binding protein RHO1 [Raphanus sativus]		7.49527	0.409052		7.20732	0.832686		6.45598	0.642173		7.60592	0.448719		9.46977	1.11759		9.09752	0.394849
TRINITY_DN100277_c0_g2	4029	42.57	brefeldin A-inhibited guanine nucleotide-exchange protein 3 isoform X1 [Brassica napus]		6.52001	0.6103		6.28323	0.257288		6.1461	0.339079		5.93343	0.139263		4.60835	0.101523		4.10691	0.0692682
TRINITY_DN100278_c0_g1	1122	34.67	uncharacterized protein LOC9313633 [Arabidopsis lyrata subsp. lyrata]		7.82797	1.3605		8.0751	0.502369		6.34055	1.00037		6.72071	1.10389		6.53326	0.904898		7.55815	0.133569
TRINITY_DN100278_c0_g2	893	47.48	PREDICTED: uncharacterized protein LOC106329254 [Brassica oleracea var. oleracea]		6.65216	0.945093		5.5102	1.27062		5.22092	0.51247		5.57856	2.46509		5.58978	0.993091		5.90943	0.474621
TRINITY_DN100279_c0_g1	1714	38.86	hypothetical protein EUTSA_v10014893mg [Eutrema salsugineum]		11.1723	0.38638		11.6388	0.795486		11.9262	1.73789		12.2133	0.223024		12.7101	1.08689		10.959	0.184443
TRINITY_DN100280_c4_g1	547	39.12	PREDICTED: cytochrome P450 71B37-like [Raphanus sativus]		3.23179	0.641292		7.51158	1.96357		4.03294	1.02088		2.46269	0.0906814		3.11445	1.20746		6.11013	2.44053
TRINITY_DN100280_c5_g1	941	38.36	BnaA06g32980D [Brassica napus]		16.1059	0.918299		15.9656	1.59855		17.8618	1.30828		12.5659	0.156358		13.5968	1.29393		15.266	1.99277
TRINITY_DN100280_c5_g2	774	31.78	hypothetical protein EUTSA_v10004067mg [Eutrema salsugineum]		2.38909	0.883917		2.18879	0.345102		3.88906	1.23168		2.35743	0.037342		2.18399	0.172824		3.38757	1.03575
TRINITY_DN100280_c5_g3	982	39.21	PREDICTED: cytochrome P450 71B34-like [Raphanus sativus]		4.51859	0.916187		5.02319	0.437273		4.43997	0.632644		5.61758	1.08751		4.84944	1.04183		3.51629	0.900462
TRINITY_DN100283_c0_g1	1487	42.17	PREDICTED: protein NETWORKED 4B-like [Brassica rapa]		0.748553	0.161967		1.39548	0.580006		1.13124	0.313686		1.30369	0.306485		0.889191	0.318656		1.93788	0.470364
TRINITY_DN100285_c0_g1	2410	38.67	phospholipase A(1) LCAT3 [Brassica napus]		14.7305	1.9651		15.6852	1.95361		14.9184	0.113417		15.8225	0.174938		16.5622	0.296581		14.7076	0.461101
TRINITY_DN100286_c0_g1	1993	40.04	PREDICTED: embryonic stem cell-specific 5-hydroxymethylcytosine-binding protein [Raphanus sativus]		14.7639	0.427745		14.0669	1.00856		14.7346	0.829046		14.3946	0.578877		17.1215	0.72514		14.8705	0.302386
TRINITY_DN100288_c0_g1	2200	37.59	uncharacterized protein LOC106450842 isoform X1 [Brassica napus]		9.15733	0.443583		7.42925	0.890447		7.20078	1.11618		6.70968	0.451773		6.08203	0.758348		7.39843	0.458511
TRINITY_DN100289_c0_g1	923	40.41	PREDICTED: TBC1 domain family member 15 [Raphanus sativus]		0.631441	0.181522		0.221182	0.129913		0.615091	0.163021		1.18127	0.980454		0.201322	0.118874		0.7822	0.442767
TRINITY_DN100289_c1_g1	1165	42.49	GTPase-activating protein gyp7 [Brassica napus]		4.51739	0.527105		5.73397	0.0918779		6.57577	0.834246		6.24664	0.594794		3.68195	0.630113		5.08803	0.404997
TRINITY_DN100290_c1_g1	1382	37.19	PREDICTED: 60S ribosomal protein L28-2 [Brassica rapa]		7.21124	0.57776		4.93237	0.580972		6.91337	0.395217		10.2839	0.177564		5.74886	2.00489		9.10649	2.57658
TRINITY_DN100290_c1_g3	953	40.4	PREDICTED: 60S ribosomal protein L28-2 [Brassica rapa]		201.161	15.4893		207.152	14.8802		201.742	9.03372		271.643	11.2124		348.703	31.4301		270.411	11.169
TRINITY_DN100291_c0_g1	1905	42.2	PREDICTED: bifunctional protein FolD 1, mitochondrial-like isoform X1 [Raphanus sativus]		5.64037	1.0202		6.50536	0.299043		8.26244	0.788672		6.21111	1.18364		6.89648	0.320338		9.16854	0.283031
TRINITY_DN100292_c0_g1	1947	43.66	PREDICTED: GDSL esterase/lipase At4g10955 [Brassica oleracea var. oleracea]		6.03671	0.544053		6.09125	0.495408		6.20613	0.564958		5.00415	0.529734		5.34314	0.737334		4.53563	0.262538
TRINITY_DN100293_c0_g1	2182	42.12	BnaA02g10490D [Brassica napus]		26.0276	0.710862		25.4986	1.81468		22.9269	0.860184		29.0591	1.35205		28.804	1.62781		23.2657	1.56604
TRINITY_DN100294_c0_g1	2106	39.89	BnaAnng31740D [Brassica napus]		1.8272	0.308854		2.34762	0.299813		2.02516	0.551998		1.86483	0.159467		2.47766	0.753648		2.89388	0.576001
TRINITY_DN100295_c0_g1	1239	40.44	PREDICTED: uncharacterized protein LOC108834142 [Raphanus sativus]		8.80743	0.574142		6.56921	0.609396		7.00499	0.902276		7.48395	1.05112		7.92936	0.11016		10.2661	0.704517
TRINITY_DN100296_c0_g1	1292	34.83	PREDICTED: uncharacterized protein LOC106337188 isoform X2 [Brassica oleracea var. oleracea]		16.6992	1.81189		18.4804	1.58659		20.3816	1.05622		19.3409	2.12527		22.1078	1.28989		19.7789	1.74245
TRINITY_DN100297_c0_g1	2137	42.07	BnaA08g27420D [Brassica napus]		6.69864	0.377199		6.20321	0.534177		4.20522	0.257234		5.08628	0.142323		5.11615	0.815582		4.65985	0.627457
TRINITY_DN100298_c1_g1	1598	37.61	transcription factor HHO5 [Brassica napus]		2.23727	1.20489		2.0005	0.209666		2.40899	0.332344		2.23489	1.36086		1.96545	0.603012		1.60128	0.375592
TRINITY_DN100300_c0_g2	1468	46.12	ATP-dependent RNA helicase DEAH12, chloroplastic-like isoform X1 [Brassica napus]		2.87368	0.51938		4.02581	0.450551		4.22473	0.389535		2.46659	0.56374		2.46471	0.56876		2.45326	0.207753
TRINITY_DN100300_c0_g3	1928	43.1	probable transcription factor At3g04930 isoform X4 [Brassica napus]		1.88652	0.177896		2.19397	0.362833		1.29943	0.531464		1.89618	1.41548		1.29094	0.0063273		1.70761	0.511957
TRINITY_DN100300_c0_g4	1833	45.83	probable transcription factor At5g28040 [Brassica napus]		6.56332	1.30846		6.66458	0.462407		6.94072	1.10183		6.51723	0.965736		5.81468	0.530299		4.75171	0.561759
TRINITY_DN100300_c0_g5	1661	45.64	PREDICTED: uncharacterized protein LOC106294796 [Brassica oleracea var. oleracea]		18.2935	0.17294		17.649	1.75602		14.978	2.27674		18.2889	1.35134		17.7837	1.27817		17.8888	0.537711
TRINITY_DN100300_c1_g1	1468	35.42	PREDICTED: zinc finger A20 and AN1 domain-containing stress-associated protein 9-like [Raphanus sativus]		33.0078	4.21526		33.36	1.35486		36.6723	2.12621		35.6329	1.10981		32.7855	2.27992		29.7995	1.87834
TRINITY_DN100301_c0_g1	1796	38.2	BnaA06g23960D [Brassica napus]		10.4222	0.807789		9.80691	0.692536		10.748	0.226512		12.9612	0.370254		12.4645	1.92235		9.28531	2.43441
TRINITY_DN100302_c0_g1	1848	38.04	PREDICTED: endonuclease III homolog 2, chloroplastic [Raphanus sativus]		2.5462	0.341554		2.09096	0.0942329		2.8062	0.616532		1.92074	0.0852647		1.70814	0.191491		1.89982	0.192092
TRINITY_DN100302_c0_g2	519	37.76	PREDICTED: endonuclease III homolog 2, chloroplastic [Raphanus sativus]		1.0382	0.886697		0.632351	0.254208		0.52939	0.265146		0	0		0.464249	0.300471		0.135272	0.135272
TRINITY_DN100303_c0_g1	2757	38.96	PREDICTED: F-box protein At1g55000 [Raphanus sativus]		8.96606	1.26041		7.97371	0.7418		8.82313	0.389013		7.76076	0.634299		9.45083	0.220529		9.77211	0.90323
TRINITY_DN100304_c0_g1	1577	39.25	PREDICTED: malonyl-CoA decarboxylase, mitochondrial [Raphanus sativus]		1.37649	0.368878		1.9638	0.779225		0.326421	0.215921		0.98972	0.402037		0.498313	0.292615		1.47898	0.216871
TRINITY_DN100308_c0_g1	1661	40.64	BnaAnng31430D, partial [Brassica napus]		44.9262	1.8975		47.4067	2.44962		45.7231	1.04475		46.2223	6.27222		46.753	3.49671		52.0656	2.16111
TRINITY_DN100309_c0_g1	2201	39.25	AP2-like ethylene-responsive transcription factor AIL1 [Brassica napus]		3.95799	0.406297		4.93434	0.490261		3.3256	0.520212		3.84386	0.0542241		3.13135	0.555301		3.48297	0.249484
TRINITY_DN100310_c1_g1	1472	55.77	PREDICTED: E3 ubiquitin-protein ligase PUB23 [Raphanus sativus]		1.26319	0.1383		1.01493	0.262685		1.63715	0.532193		0.978102	0.0292628		1.37792	0.310626		1.12912	0.371762
TRINITY_DN100310_c2_g1	661	64.6	BnaCnng59400D [Brassica napus]		0.455826	0.331292		0.0934071	0.0934071		0.172026	0.0895567		1.01362	0.108047		0.543681	0.408535		1.53914	0.371487
TRINITY_DN100311_c0_g1	690	47.39	uncharacterized protein BNAC05G22510D [Brassica napus]		64.2518	1.47618		68.9307	3.00671		66.3949	4.57137		83.8139	6.98552		91.602	2.25383		72.4019	3.55777
TRINITY_DN100311_c0_g2	2009	39.37	uncharacterized protein BNAC03G59170D [Brassica napus]		51.1879	1.03814		47.5767	3.0499		49.5385	1.90394		48.6717	2.07918		48.9347	1.7204		47.4753	3.30294
TRINITY_DN100313_c0_g1	1576	39.91	(S)-ureidoglycine aminohydrolase [Arabidopsis lyrata subsp. lyrata]		8.6661	1.90387		7.38187	1.31932		8.96749	0.838367		5.88399	0.819845		7.35209	0.0628581		8.08831	1.78486
TRINITY_DN100314_c0_g1	1207	38.86	pentatricopeptide repeat-containing protein At1g18485-like [Brassica napus]		2.01084	0.391292		2.0687	0.527287		1.48443	0.161952		3.9087	2.37303		3.09096	0.795498		3.27644	0.469403
TRINITY_DN100316_c0_g1	1669	42.72	PREDICTED: PLASMODESMATA CALLOSE-BINDING PROTEIN 4-like [Brassica rapa]		2.91533	0.477294		2.51748	0.725992		1.45265	0.253893		3.24123	0.46479		2.75703	0.223444		2.54089	0.648617
TRINITY_DN100318_c1_g1	2154	39.09	PREDICTED: uncharacterized protein LOC108841998 [Raphanus sativus]		14.0294	1.05792		12.4688	0.849549		13.0936	0.608506		13.9208	0.0664927		12.8717	0.496948		14.5109	0.878545
TRINITY_DN100318_c2_g2	2105	37.43	PREDICTED: MICOS complex subunit Mic10-like [Raphanus sativus]		27.7185	1.16304		26.9618	0.969987		29.7276	0.729229		29.3661	2.86162		33.1662	2.08159		30.6343	0.762174
TRINITY_DN100322_c0_g1	2438	37.53	PREDICTED: 30S ribosomal protein S1 [Brassica oleracea var. oleracea]		40.1846	1.3683		39.2025	4.53478		39.9119	2.43599		41.3787	3.06078		38.1042	0.376688		33.3685	1.82162
TRINITY_DN100324_c6_g1	2527	42.58	PREDICTED: NAC domain-containing protein 14 [Raphanus sativus]		12.5205	0.890537		12.2267	0.449526		12.7538	1.00085		11.6578	2.49869		10.2274	0.587107		11.019	0.511818
TRINITY_DN100328_c0_g1	1991	39.33	PREDICTED: uncharacterized protein LOC103837514 isoform X1 [Brassica rapa]		34.108	0.981411		35.9966	1.526		34.105	1.52498		35.3006	1.87899		49.5616	3.24652		44.0504	2.67085
TRINITY_DN100329_c0_g1	1080	41.11	PREDICTED: protein FAM192A-like [Brassica rapa]		2.59936	0.50378		2.19237	0.176773		2.28947	0.50458		1.96661	0.25036		5.47872	1.25673		2.13262	0.907668
TRINITY_DN100329_c0_g2	1270	39.13	PREDICTED: protein FAM192A-like [Brassica rapa]		4.63746	0.406681		4.13934	0.320565		4.51871	0.56454		3.14304	0.943528		4.06152	0.871124		3.52174	0.574219
TRINITY_DN100329_c0_g3	952	46.53	BnaCnng66900D [Brassica napus]		1.61252	0.760108		0.80235	0.377139		0.5734	0.131663		0.104794	0.104794		0.790009	0.23839		0.170228	0.0852289
TRINITY_DN100330_c1_g1	666	45.35	PREDICTED: uncharacterized protein LOC106305992 isoform X1 [Brassica oleracea var. oleracea]		0.356277	0.233486		0.202628	0.101413		0.610637	0.305516		0.449386	0.449386		0.418597	0.211924		0.105414	0.105414
TRINITY_DN100330_c1_g2	1593	44.57	LOW QUALITY PROTEIN: probable disease resistance protein At5g45510 [Brassica napus]		0.710089	0.312902		0.639212	0.322572		0.528539	0.28127		0.411694	0.286442		0.373699	0.244807		0.473991	0.241712
TRINITY_DN100330_c1_g4	1819	41.67	PREDICTED: probable disease resistance protein At5g45510 isoform X2 [Brassica rapa]		7.29096	0.627122		7.40015	1.22128		5.47953	0.962203		5.27448	1.65469		5.8051	0.459722		5.0218	0.384439
TRINITY_DN100331_c1_g1	630	40.79	PREDICTED: uncharacterized protein LOC103861940 [Brassica rapa]		14.6244	4.53016		12.5018	1.10198		17.0446	2.60226		19.4934	0.807454		17.0103	0.562722		16.4633	3.37551
TRINITY_DN100331_c1_g2	535	38.69	PREDICTED: uncharacterized protein LOC103861479 [Brassica rapa]		4.81612	1.09199		4.51479	1.85202		2.95699	1.11138		4.11672	0.387237		5.33156	0.370493		5.83116	0.750543
TRINITY_DN100331_c2_g1	3234	36.64	PREDICTED: solute carrier family 35 member F2-like isoform X1 [Raphanus sativus]		2.53589	0.310531		2.25743	0.187189		1.96179	0.284709		2.12231	0.34556		1.94273	0.177884		2.83505	0.690194
TRINITY_DN100332_c1_g1	2120	36.56	PREDICTED: tripeptidyl-peptidase 2 [Brassica rapa]		1.66898	0.457308		3.02282	0.306047		2.00687	0.475968		1.20373	0.544909		1.71851	0.266891		3.01429	0.381024
TRINITY_DN100332_c1_g2	553	43.58	beta-adaptin-like protein B [Brassica napus]		1.1273	0.578555		0.223299	0.223299		0.325647	0.21072		0.69599	0.0256279		0.5733	0.196224		0.586103	0.293446
TRINITY_DN100332_c2_g1	1158	42.57	PREDICTED: paramyosin [Brassica oleracea var. oleracea]		1.04628	0.466807		0.73524	0.284429		0.776854	0.3945		0.830921	0.0305963		1.71544	0.370033		1.1775	0.24226
TRINITY_DN100332_c2_g2	816	49.26	PREDICTED: paramyosin [Brassica oleracea var. oleracea]		0.278813	0.0591806		0.561983	0.161881		0.731425	0.372331		0.716189	0.261887		0.331626	0.169638		1.2392	0.394054
TRINITY_DN100332_c2_g3	2276	42.84	steroleosin SLO2-2 [Brassica napus]		202.899	12.4735		218.854	9.77647		223.529	13.1092		221.826	1.37088		180.424	13.0068		189.018	9.48014
TRINITY_DN100332_c2_g4	794	39.67	hypothetical protein AALP_AA2G029300 [Arabis alpina]		1.17137	0.661525		2.71416	0.489009		1.91472	0.545389		2.85418	1.9204		1.83675	1.38718		2.78789	0.72621
TRINITY_DN100334_c0_g1	3864	40.63	PREDICTED: eukaryotic translation initiation factor 3 subunit I [Raphanus sativus]		36.0481	1.76845		34.8088	1.20396		31.109	0.621142		32.6733	0.0900376		36.7215	1.80404		34.2531	1.77505
TRINITY_DN100334_c0_g2	1016	38.98	PREDICTED: eukaryotic translation initiation factor 3 subunit I [Brassica oleracea var. oleracea]		18.0887	0.508568		15.0942	2.95041		17.074	2.81731		16.7454	0.143717		25.6922	2.8187		20.6254	1.60237
TRINITY_DN100334_c0_g3	692	51.88	hypothetical protein AALP_AA8G005000 [Arabis alpina]		0.163152	0.0818045		0.267668	0.267668		0.391796	0.196025		0.844523	0.308814		0.47662	0.240431		0.929727	0.497952
TRINITY_DN100336_c0_g1	2340	45.77	uncharacterized protein LOC106388474 [Brassica napus]		9.65707	1.17706		10.0185	0.295886		10.2891	0.65726		9.10137	0.404023		7.27445	0.400876		8.81805	0.721694
TRINITY_DN100338_c5_g1	1117	46.55	uncharacterized protein LOC106370948 [Brassica napus]		2.56845	0.944041		1.57046	0.370963		2.86381	1.05047		2.40563	0.0834699		2.20635	0.686128		1.87378	0.665939
TRINITY_DN100338_c5_g3	858	45.22	PREDICTED: uncharacterized protein LOC106308069 [Brassica oleracea var. oleracea]		2.86183	0.745669		3.78303	0.713195		3.48794	1.4805		1.45376	0.0584627		1.88149	0.20429		1.14765	0.472787
TRINITY_DN100339_c0_g1	2766	39.8	PREDICTED: protein DOWNSTREAM OF FLC [Brassica rapa]		22.8568	1.54457		24.5284	0.759356		20.6429	1.22894		20.4297	2.75645		26.3184	3.27398		24.5771	1.65129
TRINITY_DN100339_c0_g4	1108	40.07	PREDICTED: protein DOWNSTREAM OF FLC-like [Raphanus sativus]		160.592	5.25757		158.94	1.98621		143.512	5.16726		156.643	23.0244		172.145	7.77916		159.614	7.01371
TRINITY_DN100340_c0_g1	1543	41.67	receptor-like protein 12 [Brassica napus]		1.33351	0.286767		2.39603	0.677586		0.841543	0.310164		1.48285	0.319048		1.21835	0.323235		2.06071	0.558613
TRINITY_DN100340_c0_g3	1065	40.75	PREDICTED: receptor-like protein 12 [Raphanus sativus]		1.12801	0.149786		2.0348	0.153209		1.12612	0.426366		1.07752	0.140774		0.960175	0.16107		1.38813	0.41905
TRINITY_DN100341_c0_g1	1876	42.54	BnaA03g54760D [Brassica napus]		3.76873	0.754452		3.26615	0.348548		3.17226	0.627196		3.63972	0.0828017		2.67819	0.0615812		3.39626	0.904462
TRINITY_DN100342_c0_g1	2338	36.78	BnaA07g24580D [Brassica napus]		4.55177	0.75687		3.84386	0.497076		4.12647	0.49016		4.47227	0.205215		4.37903	0.330998		5.27874	0.463088
TRINITY_DN100342_c1_g1	2431	33.16	cytokinin riboside 5'-monophosphate phosphoribohydrolase LOG1 [Brassica napus]		2.7525	0.343608		1.65633	0.257474		2.11741	0.133662		2.08174	0.358143		1.82528	0.176088		2.38764	0.324309
TRINITY_DN100343_c0_g1	1380	37.25	PREDICTED: CST complex subunit TEN1 isoform X1 [Brassica rapa]		6.64956	0.948905		5.84695	0.571641		4.80863	0.681014		4.51456	2.2012		6.02587	0.386496		5.27954	0.888523
TRINITY_DN100345_c0_g1	2313	43.06	PREDICTED: uncharacterized protein LOC106340641 [Brassica oleracea var. oleracea]		11.627	0.754126		12.0192	0.680272		10.9294	0.476049		10.1626	0.706558		8.97767	0.643428		8.44335	0.515443
TRINITY_DN100346_c0_g1	1528	40.25	PREDICTED: uncharacterized protein LOC106299908 [Brassica oleracea var. oleracea]		2.77733	0.444117		2.55056	0.734886		3.52696	0.379671		2.68227	0.592982		2.66082	0.699581		2.34163	0.470064
TRINITY_DN100347_c0_g1	2244	42.38	nuclear-pore anchor [Brassica napus]		1.72062	0.101295		0.878063	0.0704991		1.01325	0.256196		0.686065	0.0252624		1.34422	0.316432		1.13305	0.355164
TRINITY_DN100349_c0_g1	1708	44.26	PREDICTED: protein DECREASED SIZE EXCLUSION LIMIT 1 [Raphanus sativus]		11.092	0.842064		10.6738	1.05388		10.0941	2.48784		10.8167	1.1207		9.50455	0.600013		10.8088	1.46607
TRINITY_DN100350_c1_g1	1231	34.36	BnaC04g19710D [Brassica napus]		8.82238	0.652595		8.60445	2.51202		8.0426	1.80863		5.29793	0.273271		7.55827	0.411379		6.49438	1.13574
TRINITY_DN100351_c2_g2	560	44.11	transcription factor BIM1 isoform X1 [Brassica napus]		0.634047	0.48094		0.921988	0.48679		0.12355	0.12355		2.25267	0.597717		0.746747	0.378057		0.447097	0.447097
TRINITY_DN100351_c2_g5	1238	40.15	transcription factor BIM1-like isoform X1 [Brassica napus]		1.39497	0.198412		1.84652	0.366083		1.6735	0.378614		0.788674	0.33951		0.836746	0.372384		1.28795	0.239502
TRINITY_DN100353_c0_g1	967	40.95	putative protein [Arabidopsis thaliana]		0.358848	0.0122589		0.722485	0.329755		0.847791	0.204007		0.398017	0.0146558		0.563913	0.215979		0.906885	0.334408
TRINITY_DN100353_c0_g2	1604	43.45	PREDICTED: probable pre-mRNA-splicing factor ATP-dependent RNA helicase DEAH8 [Raphanus sativus]		0.77045	0.329011		1.12602	0.251941		0.904353	0.0916713		1.19976	0.0441777		0.679861	0.16083		1.02434	0.319691
TRINITY_DN100353_c0_g3	2083	44.07	VAN3-binding protein-like isoform X1 [Brassica napus]		9.96304	0.980316		11.5289	0.94092		11.3718	0.940951		9.91285	0.142425		6.6991	0.433848		8.67782	0.497008
TRINITY_DN100353_c0_g4	1506	44.75	BnaC01g19970D [Brassica napus]		2.12682	0.296768		2.64742	0.276406		2.83476	0.445689		2.37104	0.278722		2.44462	0.531497		2.11313	0.666332
TRINITY_DN100355_c0_g1	961	46.93	PREDICTED: F-box/LRR-repeat protein At3g59210-like [Brassica oleracea var. oleracea]		0.604694	0.0771603		1.11033	0.419363		0.414404	0.414404		0.393129	0.185504		0.131745	0.131745		0.0730551	0.0730551
TRINITY_DN100355_c1_g2	2295	39.65	PREDICTED: F-box/LRR-repeat protein At3g59210-like [Raphanus sativus]		5.46626	0.847181		5.91288	1.16286		5.45564	0.886857		4.08407	0.519526		3.79853	0.0449374		4.21937	0.539106
TRINITY_DN100355_c1_g3	646	39.32	PREDICTED: F-box/LRR-repeat protein At3g59210-like [Brassica oleracea var. oleracea]		0.891991	0.176086		1.30642	0.513706		1.46939	0.378993		0.871752	0.562886		1.55763	0.746169		0.339027	0.188684
TRINITY_DN100356_c0_g1	1237	34.03	Endomembrane protein 70 protein family [Arabidopsis thaliana]		53.8895	1.63061		52.9061	1.55164		52.2202	5.6198		44.1244	2.16852		50.2451	1.31749		49.2305	3.48025
TRINITY_DN100357_c0_g1	2566	44.23	PREDICTED: low-temperature-induced 65 kDa protein-like [Brassica oleracea var. oleracea]		5.18341	1.01885		4.78893	0.86843		5.39491	1.03811		4.4777	0.434281		4.49721	0.181751		4.6118	0.501924
TRINITY_DN100357_c0_g2	4772	45.14	PREDICTED: low-temperature-induced 65 kDa protein-like [Brassica rapa]		191.333	16.0851		162.862	10.9261		174.377	27.4797		166.525	51.4579		141.764	16.6872		139.835	6.9648
TRINITY_DN100357_c0_g3	2155	43.81	PREDICTED: uncharacterized protein LOC108827467 [Raphanus sativus]		25.8214	0.956682		25.4168	2.21428		22.7952	1.16236		22.692	1.10311		19.1603	0.995348		19.9671	1.18143
TRINITY_DN100357_c0_g4	1050	37.05	BnaA02g10980D [Brassica napus]		5.44225	0.393428		8.45056	1.57236		6.66555	0.860823		3.51655	1.42626		4.24562	0.825035		5.13816	0.758472
TRINITY_DN100357_c0_g5	631	47.54	low-temperature-induced 65 kDa protein-like [Brassica napus]		3.81274	0.610714		3.71846	1.8421		1.03955	0.414216		1.96551	0.384473		1.98251	0.817837		2.01536	0.674793
TRINITY_DN100358_c0_g1	673	40.56	BnaC05g36970D [Brassica napus]		2.86707	0.971864		1.24971	0.213097		2.73261	0.353094		2.67963	0.900782		1.60743	0.318732		2.09893	1.23606
TRINITY_DN100358_c0_g2	1202	36.94	BnaC05g36970D [Brassica napus]		0.435678	0.14993		1.1041	0.34428		0.692085	0.203623		0.889398	0.272575		1.6746	1.23392		2.08994	1.04328
TRINITY_DN100362_c1_g1	824	46	O-glucosyltransferase rumi homolog [Brassica napus]		1.90098	0.170224		2.00518	0.893934		2.21863	0.597468		3.58985	0.684114		2.03161	0.668981		3.16861	1.05943
TRINITY_DN100362_c1_g2	3382	47.04	BnaA02g23820D [Brassica napus]		10.8976	1.63655		11.1769	0.554172		11.4198	0.848174		9.55528	0.238197		11.9228	0.762218		10.9096	0.840157
TRINITY_DN100362_c1_g3	1375	51.71	BnaA02g23820D [Brassica napus]		28.0097	2.45335		24.9957	3.29674		19.6015	3.16972		31.5479	1.07462		26.1885	5.42024		27.5242	6.09228
TRINITY_DN100362_c2_g2	1640	37.99	uncharacterized protein LOC106406674 [Brassica napus]		32.3354	1.94326		31.6263	0.490705		35.7898	2.04423		37.9371	2.41153		37.2223	1.54258		38.4851	2.27583
TRINITY_DN100362_c3_g1	657	51.9	BnaA06g16350D [Brassica napus]		0.727888	0.608759		0.763159	0.612002		0.461264	0.321846		1.18242	0.336051		0.9324	0.466978		2.04385	0.919711
TRINITY_DN100363_c0_g2	649	47.15	PREDICTED: DNA-damage-repair/toleration protein DRT100-like [Raphanus sativus]		1.04151	0.360706		1.27122	0.838486		1.89336	0.670181		1.4826	0.0545925		0.527102	0.268317		0.514379	0.514379
TRINITY_DN100363_c0_g3	1432	46.16	PREDICTED: DNA-damage-repair/toleration protein DRT100 [Brassica oleracea var. oleracea]		4.86699	1.37895		4.55344	0.585662		5.59067	1.14876		4.9624	0.0856822		5.56473	0.519943		6.78253	1.02563
TRINITY_DN100365_c0_g1	3299	41.19	hypothetical protein F383_15364 [Gossypium arboreum]		20.6145	0.780747		21.2323	0.903244		19.1318	0.718623		19.2632	0.514025		18.5553	1.19717		16.79	1.21938
TRINITY_DN100367_c0_g1	5163	40.64	PREDICTED: lysine-specific demethylase JMJ25-like [Raphanus sativus]		2.32377	0.0409289		2.90844	0.293692		3.07473	0.135593		2.45042	0.170329		2.20117	0.372453		1.91132	0.309958
TRINITY_DN100368_c2_g1	2406	39.11	PREDICTED: sugar transporter ERD6-like 15 [Brassica rapa]		2.53847	0.60863		3.40051	0.392308		3.26636	0.425826		3.40079	0.165162		2.38671	0.51332		2.5459	0.48793
TRINITY_DN100369_c0_g1	1887	50.87	BnaC09g39870D [Brassica napus]		2.05638	0.407629		2.17042	0.31318		2.0461	0.24148		2.88556	0.921008		2.11517	0.806396		1.39185	0.211429
TRINITY_DN100370_c0_g1	1619	36.87	protein arv1 homolog isoform X1 [Brassica napus]		2.3403	0.513904		2.83103	0.5073		2.51781	0.363885		2.02069	0.0744063		2.11436	0.259807		2.61311	0.287888
TRINITY_DN100371_c0_g3	772	54.02	hypothetical protein CQW23_35179 [Capsicum baccatum]		13.5866	0.850323		13.8683	1.23475		14.7209	1.0536		11.9737	4.0505		14.5388	0.639002		29.8918	4.43361
TRINITY_DN100373_c1_g1	1156	39.53	PREDICTED: uncharacterized protein LOC108816516 [Raphanus sativus]		555.62	6.16202		557.857	18.3059		569.952	10.8298		551.814	25.8974		539.294	34.6633		512.134	3.53822
TRINITY_DN100373_c2_g1	1075	38.42	hypothetical protein EUTSA_v10004268mg [Eutrema salsugineum]		0.809945	0.171581		1.16643	0.277778		1.6224	0.564078		1.4453	0.410764		1.76863	0.185955		1.4393	0.0968517
TRINITY_DN100373_c3_g2	710	39.72	PREDICTED: uncharacterized protein LOC108813229 isoform X1 [Raphanus sativus]		1.44077	0.313037		0.657172	0.198547		1.90347	0.820941		1.71687	1.15483		1.40513	0.438097		1.43105	0.318494
TRINITY_DN100374_c1_g1	784	39.29	ras-related protein RABA4c [Brassica napus]		3.25661	0.631329		2.93837	0.704191		2.65336	0.730306		3.09989	0.972093		3.3852	0.92805		3.91606	0.650911
TRINITY_DN100374_c3_g1	960	46.35	PREDICTED: ras-related protein RABA1g [Brassica rapa]		2.72574	1.02966		3.23604	0.656171		2.66223	0.46209		4.06144	1.15167		5.10631	1.01564		4.40512	1.97038
TRINITY_DN100374_c3_g4	557	37.7	PREDICTED: ras-related protein RABA1a [Brassica rapa]		8.29106	2.61015		8.60723	1.5303		10.9116	2.22926		9.9685	1.01305		10.4077	1.34933		7.02617	0.268349
TRINITY_DN100374_c3_g5	788	42.89	PREDICTED: ras-related protein RABA1c [Brassica oleracea var. oleracea]		23.6809	2.00984		35.0166	2.74721		31.5277	3.03012		28.5012	0.901595		29.1321	1.96736		34.8343	3.61527
TRINITY_DN100374_c3_g6	1378	40.28	PREDICTED: ras-related protein RABA1c-like [Raphanus sativus]		12.1756	0.907149		10.2303	0.786892		12.2184	0.933066		10.2204	1.07365		11.1452	1.47587		12.1162	1.70832
TRINITY_DN100374_c3_g7	1443	37.49	ras-related protein RABA1d [Brassica napus]		13.2001	1.93266		13.2515	1.5783		12.4103	0.76502		15.4348	3.23197		18.0511	0.502385		13.6212	1.03604
TRINITY_DN100374_c3_g8	800	30.38	PREDICTED: probable leucine-rich repeat receptor-like protein kinase At5g49770 [Camelina sativa]		1.02543	0.53757		1.14282	0.0567159		0.450207	0.291321		0.489961	0.258267		1.05172	0.446535		1.37714	0.938398
TRINITY_DN100375_c0_g1	858	49.3	PREDICTED: phosphoacetylglucosamine mutase-like [Brassica oleracea var. oleracea]		0.612347	0.129276		0.373166	0.137283		0.940816	0.134137		1.22121	0.291012		0.718864	0.261066		0.286148	0.168572
TRINITY_DN100375_c0_g2	2178	44.72	BnaC09g39780D [Brassica napus]		5.76436	0.331571		6.25722	0.650491		6.4517	1.16864		7.01598	1.22895		5.40426	0.826836		5.32651	0.831184
TRINITY_DN100375_c0_g3	2284	44.92	PREDICTED: phosphoacetylglucosamine mutase-like [Raphanus sativus]		11.9247	0.940677		10.7743	0.840853		13.4572	1.70115		10.9975	1.82481		10.6965	0.818016		10.5558	0.419254
TRINITY_DN100377_c0_g1	636	47.01	PREDICTED: phenylalanine ammonia-lyase 2 [Brassica oleracea var. oleracea]		2.07447	0.350907		5.80938	2.58248		3.3923	0.249181		4.60556	1.98261		3.42234	1.00145		0.578328	0.298172
TRINITY_DN100377_c0_g2	1356	42.48	phenylalanine ammonia-lyase 1 [Brassica napus]		1.03118	0.46815		3.02027	2.14471		0.697944	0.178526		2.70167	0.241207		1.46821	0.871544		0.921558	0.186936
TRINITY_DN100377_c0_g3	1028	42.12	phenylalanine ammonia-lyase 1 [Arabidopsis lyrata subsp. lyrata]		2.4235	0.203244		2.60492	0.951119		1.56579	0.51082		2.39224	1.03359		1.27478	0.572618		1.50725	0.508146
TRINITY_DN100379_c0_g1	1955	39.9	PREDICTED: chromatin assembly factor 1 subunit A-B [Brassica oleracea var. oleracea]		9.04323	0.469063		7.93341	1.06746		6.8508	0.722701		4.59747	0.617127		5.03191	0.293462		6.04841	1.08905
TRINITY_DN100380_c0_g1	1985	47.2	AT-hook motif nuclear-localized protein 19 [Brassica napus]		0.899434	0.281991		1.72453	0.495595		0.615792	0.222541		0.929928	0.276283		1.15825	0.290321		1.22458	0.442114
TRINITY_DN100380_c0_g2	1093	42.63	AT-hook motif nuclear-localized protein 24 isoform X1 [Brassica napus]		3.81241	1.69742		1.67976	0.0820237		2.06528	1.24728		2.78466	0.776605		2.42002	0.275132		3.68119	0.221092
TRINITY_DN100380_c0_g4	850	44	PREDICTED: AT-hook motif nuclear-localized protein 24-like [Brassica oleracea var. oleracea]		1.47888	0.213898		1.21079	0.562097		1.73463	0.608862		0.561836	0.0923593		1.01859	0.580621		1.86966	0.744069
TRINITY_DN100382_c3_g1	681	39.65	PREDICTED: cyclin-dependent kinase inhibitor 4 isoform X1 [Brassica rapa]		3.93006	1.04988		5.22893	0.832974		4.62739	0.641134		4.4061	0.86775		4.21839	1.09395		7.65248	1.51713
TRINITY_DN100382_c3_g2	1745	40.11	PREDICTED: cyclin-dependent kinase inhibitor 4 isoform X1 [Brassica rapa]		2.07876	0.280855		2.06121	0.579676		1.4537	0.218085		2.20969	0.191498		1.9611	0.344675		1.73995	0.211353
TRINITY_DN100382_c3_g3	1182	38.32	PREDICTED: uncharacterized protein LOC103873100 [Brassica rapa]		1.72963	0.459873		1.95703	0.721363		2.03982	0.598762		1.47128	0.216765		1.09017	0.195365		2.32624	0.612129
TRINITY_DN100383_c0_g1	1426	38.15	PREDICTED: uncharacterized protein LOC108810159 [Raphanus sativus]		3.75091	0.283627		2.27802	0.614013		1.38508	0.363081		2.85387	0.644161		1.81293	0.661531		2.86581	0.643145
TRINITY_DN100384_c0_g1	1515	38.22	PREDICTED: coiled-coil domain-containing protein 12 [Brassica oleracea var. oleracea]		36.7016	3.91272		31.1569	2.13085		38.216	1.2376		32.8564	3.49317		33.5043	2.50091		33.7357	3.39816
TRINITY_DN100384_c0_g2	1561	39.46	BnaA05g30430D [Brassica napus]		8.69013	0.571111		12.1637	0.15236		11.9455	0.777862		12.5928	0.956148		11.5301	0.723981		12.7726	0.923621
TRINITY_DN100384_c0_g3	1083	36.29	WD repeat-containing protein 48 [Brassica napus]		31.9931	3.06518		34.1561	4.21289		28.7958	3.76376		29.8589	1.27692		25.5827	1.58092		28.6047	0.151405
TRINITY_DN100387_c0_g1	2252	37.43	PREDICTED: uncharacterized protein LOC103847203 isoform X1 [Brassica rapa]		25.7791	2.64152		25.5643	0.776867		20.4738	1.10074		22.2591	0.776958		21.1363	2.72329		18.4004	0.484477
TRINITY_DN100388_c0_g1	1196	40.13	BnaC01g39290D [Brassica napus]		11.6205	1.88039		10.204	0.652939		7.5352	0.823405		8.4682	0.874218		10.7343	0.449199		7.33708	1.35229
TRINITY_DN100389_c0_g1	633	42.81	BnaCnng22510D [Brassica napus]		0.287214	0.287214		0.437289	0.437289		0.179635	0.0935181		0.315209	0.315209		0	0		0.33273	0.33273
TRINITY_DN100389_c0_g2	1063	46.28	BnaCnng22510D [Brassica napus]		1.97682	0.504224		2.07346	0.474997		1.66496	0.279018		2.15243	0.463114		2.13447	0.323663		3.58529	1.53522
TRINITY_DN100389_c1_g1	962	41.58	PREDICTED: subtilisin-like protease SBT3.3 isoform X1 [Brassica oleracea var. oleracea]		1.57164	0.870728		1.159	0.142157		1.52821	0.546644		0.814904	0.42955		0.781797	0.235912		1.04378	0.165356
TRINITY_DN100389_c3_g1	828	38.53	hypothetical protein VITISV_034881 [Vitis vinifera]		1.14658	0.477974		0.923179	0.379954		1.21575	0.852516		2.02261	1.35104		1.22958	0.40049		0.964697	0.684936
TRINITY_DN100392_c0_g1	1477	41.71	PREDICTED: nifU-like protein 3, chloroplastic [Brassica oleracea var. oleracea]		5.02057	0.90732		3.38032	0.604129		4.43902	0.889651		3.94714	1.18627		3.51918	0.226656		3.48288	0.704359
TRINITY_DN100392_c0_g2	1064	43.8	PREDICTED: low-temperature-induced 65 kDa protein [Brassica rapa]		37.3876	0.987725		26.7024	0.682685		27.3863	1.59833		26.6283	2.81252		16.839	0.29484		22.2425	3.6198
TRINITY_DN100393_c0_g1	1038	43.45	PREDICTED: B3 domain-containing protein At3g19184 [Brassica rapa]		1.87305	0.415014		2.19393	0.474272		1.8044	0.378618		3.39911	0.707989		2.48343	0.19643		3.57248	0.648871
TRINITY_DN100393_c1_g2	1850	44.32	hypothetical protein EUTSA_v10018334mg [Eutrema salsugineum]		7.85061	0.775677		7.76421	1.05134		7.65559	0.915117		6.18358	0.0718708		6.17582	0.707665		5.99954	0.923636
TRINITY_DN100394_c0_g1	2086	36.58	PREDICTED: DNA-directed RNA polymerase III subunit RPC8-like [Raphanus sativus]		6.59213	0.532162		6.70523	0.577304		6.70769	0.428321		5.95913	0.793987		7.5159	0.639679		5.85359	1.36428
TRINITY_DN100395_c0_g1	1942	41.04	PREDICTED: INO80 complex subunit D [Brassica oleracea var. oleracea]		8.81486	0.99265		9.88472	0.354807		9.42621	1.20994		9.09057	2.31393		7.64169	0.208178		7.90927	0.693516
TRINITY_DN100395_c1_g1	2015	40.5	hypothetical protein EUTSA_v10008336mg [Eutrema salsugineum]		6.8664	0.0968746		8.56891	0.976117		5.57719	0.586392		5.56063	0.510557		5.58497	0.519617		7.73579	0.890284
TRINITY_DN100395_c1_g3	1692	43.85	PREDICTED: INO80 complex subunit D [Brassica oleracea var. oleracea]		10.3704	0.208546		9.71253	0.752803		10.1929	0.3773		9.66337	0.242244		8.22626	0.726943		10.8789	0.492219
TRINITY_DN100395_c1_g4	547	36.38	PREDICTED: INO80 complex subunit D [Brassica oleracea var. oleracea]		0.517785	0.266837		1.21157	0.353429		0.252972	0.252972		0.703624	0.025909		0.440485	0.28509		0.152574	0.152574
TRINITY_DN100397_c0_g1	2865	33.79	PREDICTED: PITH domain-containing protein At3g04780 [Brassica oleracea var. oleracea]		14.6854	0.76899		14.5402	0.627349		14.774	0.712859		13.441	2.50729		14.1151	0.510909		14.2702	1.13646
TRINITY_DN100397_c0_g2	1251	36.53	PITH domain-containing protein At3g04780 [Arabidopsis lyrata subsp. lyrata]		3.77964	0.470661		4.00778	0.830342		4.19173	0.778905		4.42097	1.16133		3.75542	0.553138		4.55189	0.392624
TRINITY_DN100398_c0_g1	3269	40.96	PREDICTED: uncharacterized protein LOC103840717 isoform X1 [Brassica rapa]		7.03485	0.656892		6.73508	0.880205		6.54602	0.775703		5.82565	0.949372		5.48677	0.469333		5.08601	0.494569
TRINITY_DN100398_c1_g1	1452	42.22	hypothetical protein EUTSA_v10008422mg [Eutrema salsugineum]		5.25565	0.404864		3.98188	0.499263		5.50264	0.405941		5.94945	0.177995		5.33722	0.160601		4.92772	1.1231
TRINITY_DN100399_c4_g1	1808	40.32	hypothetical protein EUTSA_v10012668mg [Eutrema salsugineum]		6.23386	1.12363		5.4265	0.204037		5.16706	0.558285		4.52984	1.10874		3.3092	0.255517		2.58541	0.527991
TRINITY_DN100399_c5_g1	1104	37.77	BnaC05g40600D [Brassica napus]		5.98934	1.05793		6.4693	0.259192		6.58886	0.594652		5.45555	0.756535		4.97989	0.822216		5.11517	0.630011
TRINITY_DN100399_c5_g3	698	45.85	PREDICTED: probable protein phosphatase 2C 48 [Brassica oleracea var. oleracea]		1.56881	0.0307918		1.79406	0.528958		1.29731	0.576973		1.81746	0.755248		2.36832	1.03348		2.33308	1.05894
TRINITY_DN100399_c5_g4	511	32.09	BnaC01g38550D [Brassica napus]		17.2216	2.2008		14.0749	1.85907		14.7634	1.23414		13.9064	0.240111		10.4516	0.748319		12.0761	4.63805
TRINITY_DN100401_c1_g1	719	41.45	PREDICTED: subtilisin-like protease SBT2.3 [Raphanus sativus]		0.316427	0.0671646		0.365009	0.0922696		0.41644	0.0873847		0.802954	0.0295665		1.24471	0.962646		0.604294	0.441771
TRINITY_DN100401_c4_g1	4487	42.05	BnaA09g23020D [Brassica napus]		12.0454	0.516476		10.819	0.453362		13.2768	1.16095		10.1822	0.310356		11.1743	0.742079		11.71	0.670149
TRINITY_DN100402_c2_g1	1290	40.23	BnaA04g10920D [Brassica napus]		15.0335	1.94066		17.5125	1.43842		16.1697	2.47814		14.134	2.53358		18.3458	1.37804		14.1208	1.28101
TRINITY_DN100405_c0_g1	1889	42.4	PREDICTED: uncharacterized protein At1g76660 isoform X2 [Brassica rapa]		8.88818	0.514038		6.30688	0.653365		9.13841	0.896418		8.39528	0.0547909		8.0757	0.737597		9.55479	1.60419
TRINITY_DN100408_c0_g1	2523	49.5	PREDICTED: E3 ubiquitin-protein ligase RDUF1 [Raphanus sativus]		2.18964	0.249646		1.87262	0.0922228		1.75848	0.34102		2.33643	0.675681		2.05328	0.168542		1.66054	0.180891
TRINITY_DN100410_c0_g1	966	37.89	PREDICTED: histidine biosynthesis bifunctional protein hisIE, chloroplastic-like [Brassica oleracea var. oleracea]		1.75359	0.449651		2.32327	0.31481		1.87363	0.153749		1.70433	0.361174		2.45828	0.600585		1.76809	0.34391
TRINITY_DN100410_c0_g2	1148	41.11	chaperonin 60 subunit beta 4, chloroplastic isoform X1 [Brassica napus]		2.06884	0.118422		0.755122	0.255535		0.378904	0.0866539		0.912716	0.217499		0.368185	0.224127		0.971226	0.671205
TRINITY_DN100410_c0_g3	711	38.54	chaperonin 60 subunit beta 4, chloroplastic isoform X1 [Brassica napus]		3.20473	2.01875		1.87141	0.54691		1.5376	0.636302		2.57628	0.230012		2.79465	1.06796		1.55822	0.509298
TRINITY_DN100410_c0_g4	1234	41.65	PREDICTED: dynamin-related protein 4C-like [Raphanus sativus]		1.62723	0.408063		1.51648	0.317635		1.60918	0.728717		1.56523	0.213373		0.349573	0.262569		0.960046	0.492444
TRINITY_DN100410_c0_g5	869	39.7	AT5g40810/MHK7_4 [Arabidopsis thaliana]		40.2929	5.59035		37.6971	1.16462		28.4605	3.68147		36.1129	1.77206		32.1346	2.11107		38.2622	4.35423
TRINITY_DN100412_c8_g1	1363	50.92	PREDICTED: transcription termination factor MTERF8, chloroplastic [Brassica rapa]		7.64222	0.884571		7.28523	0.890642		9.11222	1.28565		9.13573	0.791588		8.0259	0.814637		8.08783	1.26093
TRINITY_DN100413_c0_g1	3916	42.65	BnaAnng05690D [Brassica napus]		21.5428	1.44615		19.0483	1.14886		22.6101	0.551395		18.4359	0.449892		20.5128	1.07578		18.2495	0.449325
TRINITY_DN100414_c0_g3	2316	41.41	PREDICTED: shaggy-related protein kinase zeta [Raphanus sativus]		32.4263	2.75106		33.7301	0.96434		30.9213	1.71719		27.7372	1.72667		29.8476	0.257991		29.2327	0.970711
TRINITY_DN100414_c0_g4	1419	40.1	PREDICTED: pentatricopeptide repeat-containing protein At4g21065 [Raphanus sativus]		0.716245	0.22362		0.276835	0.13909		1.01991	0.473252		0.135618	0.00499373		0.705576	0.169382		0.404855	0.257243
TRINITY_DN100414_c0_g5	515	40.19	hypothetical protein CARUB_v10006451mg [Capsella rubella]		25.0668	0.415714		23.5572	1.95359		26.8105	1.09975		20.9669	1.89154		18.0221	2.74244		18.4016	3.77469
TRINITY_DN100415_c1_g1	1024	44.73	PREDICTED: nuclear transcription factor Y subunit B-8 [Brassica rapa]		5.63416	0.827287		9.71081	1.94617		7.82	0.198027		6.43864	0.98281		8.90909	0.35386		7.38885	0.825251
TRINITY_DN100415_c1_g5	637	49.92	nuclear transcription factor Y subunit B-10 isoform X1 [Brassica napus]		5.40648	0.554638		5.7948	1.03053		6.20284	0.288482		8.1346	0.303859		8.76387	1.71378		10.637	2.01978
TRINITY_DN100419_c0_g1	1136	45.42	PREDICTED: uncharacterized protein LOC108858773 [Raphanus sativus]		3.63613	1.10975		4.26587	0.935812		3.22843	0.486299		5.64692	0.553346		3.52981	0.211657		2.84335	0.0781479
TRINITY_DN100422_c0_g1	1836	38.51	PREDICTED: novel plant SNARE 11 [Brassica rapa]		2.51427	0.68798		2.26833	0.475673		2.65068	0.731175		3.33835	1.11732		2.04639	0.250555		3.15904	0.617385
TRINITY_DN100423_c1_g1	1611	39.42	PREDICTED: probable receptor-like protein kinase At1g80640 isoform X1 [Brassica oleracea var. oleracea]		16.8303	0.0345834		21.4817	1.69774		18.4657	1.50178		19.2677	0.0533695		14.904	0.779074		13.0803	1.36077
TRINITY_DN100425_c1_g1	1017	47.98	PREDICTED: VQ motif-containing protein 19 [Brassica rapa]		1.83797	0.518555		1.22508	0.0764615		0.769473	0.204748		0.658802	0.0702255		0.897596	0.0869183		1.15881	0.526769
TRINITY_DN100425_c3_g1	2374	39.68	PREDICTED: 3-hydroxybutyryl-CoA dehydrogenase [Brassica oleracea var. oleracea]		104.173	3.95559		105.413	3.14931		99.8453	3.0167		119.88	10.7285		116.035	2.04765		111.522	3.00195
TRINITY_DN100425_c4_g1	1551	42.36	PREDICTED: putative glucose-6-phosphate 1-epimerase isoform X2 [Brassica oleracea var. oleracea]		14.7558	1.04704		14.7534	1.90406		15.4586	1.98848		14.0297	0.764418		15.7079	1.32828		15.8294	1.12079
TRINITY_DN100426_c0_g1	1550	43.94	uncharacterized protein BNAA05G13480D [Brassica napus]		12.9681	1.25508		14.6368	0.64437		11.8726	0.660427		11.8824	0.554364		10.1217	0.605259		12.2866	1.00968
TRINITY_DN100435_c0_g1	2123	47.39	probable ribose-5-phosphate isomerase 3, chloroplastic [Brassica napus]		13.4047	1.26059		14.8062	1.17772		12.5668	0.636292		17.7068	2.19947		19.9664	1.90526		17.7778	0.735098
TRINITY_DN100441_c2_g1	1498	49.8	BnaC07g16040D [Brassica napus]		1.69249	0.0584366		2.45659	0.265809		1.91913	0.303674		1.97939	0.247843		1.73475	0.111266		2.10996	0.606292
TRINITY_DN100442_c1_g1	3228	37.36	PREDICTED: uncharacterized protein LOC108830935 [Raphanus sativus]		240.872	1.54091		250.263	6.21457		220.274	4.72288		205.077	18.4061		187.196	4.33544		236.084	11.655
TRINITY_DN100444_c0_g2	913	36.14	PREDICTED: uncharacterized protein LOC108820170 [Raphanus sativus]		2.02215	0.156954		3.52093	0.709061		2.55765	0.799702		2.70132	0.952998		2.09255	0.422339		2.02984	0.148827
TRINITY_DN100444_c0_g3	1326	40.35	PREDICTED: uncharacterized protein LOC103874785 [Brassica rapa]		3.13664	0.0770366		2.0193	0.192558		1.62858	0.207609		1.20955	0.607658		1.23633	0.105224		2.75496	0.434196
TRINITY_DN100444_c0_g5	1009	36.08	PREDICTED: probable serine/threonine-protein kinase At1g54610 [Brassica oleracea var. oleracea]		0.171955	0.00587433		1.23314	0.522015		0.625658	0.281715		0.38145	0.0140458		0.477187	0.239552		0.165427	0.165427
TRINITY_DN100445_c0_g1	963	44.86	PREDICTED: uncharacterized protein LOC103833393 [Brassica rapa]		1.22209	0.360971		1.26337	0.524896		0.959235	0.171999		1.12485	0.739894		1.07048	0.376731		1.45309	0.865923
TRINITY_DN100445_c1_g2	548	39.78	cytosolic tRNA-Ala synthetase [Arabidopsis lyrata subsp. lyrata]		0.964986	0.347259		0.724154	0.225466		0.12112	0.12112		0.338239	0.338239		1.05552	0.685686		0.512452	0.512452
TRINITY_DN100448_c0_g2	1601	42.35	BnaA09g44660D [Brassica napus]		4.34818	0.792917		4.06933	0.586243		3.63728	0.982078		4.83493	0.72225		5.26281	0.489099		3.6856	0.484569
TRINITY_DN100449_c3_g1	555	38.92	PREDICTED: putative casein kinase II subunit beta-4 [Brassica oleracea var. oleracea]		1.1646	0.698966		1.12691	0.79833		1.48875	0.0291183		1.54118	0.462657		1.11113	0.598679		2.31919	0.740182
TRINITY_DN100449_c3_g2	1627	44.31	PREDICTED: probable ATP-dependent DNA helicase CHR12 [Raphanus sativus]		30.8551	0.480405		30.0488	2.25144		29.5565	1.40128		26.4609	4.75445		30.5247	2.83075		27.5225	3.62451
TRINITY_DN100449_c3_g3	613	41.44	PREDICTED: putative casein kinase II subunit beta-4 isoform X1 [Brassica rapa]		1.62089	0.299068		0.604327	0.604327		0.641557	0.529964		1.61591	1.31353		2.37806	0.937364		0.953028	0.953028
TRINITY_DN100449_c4_g1	1161	39.02	uncharacterized protein LOC106348003 isoform X1 [Brassica napus]		4.63335	0.975125		5.48757	1.77091		3.21934	1.17281		4.80689	0.177		4.32386	1.0404		3.64169	1.01282
TRINITY_DN100451_c0_g2	2054	40.46	PREDICTED: probable F-actin-capping protein subunit beta [Raphanus sativus]		21.8356	2.42184		20.7641	0.466006		20.7398	2.17996		23.1796	1.88273		18.1377	0.989874		17.7169	0.566135
TRINITY_DN100451_c0_g3	808	45.05	PREDICTED: sphinganine C4-monooxygenase 1-like [Brassica rapa]		0.425232	0.252778		0.501052	0.250772		0.22984	0.150759		1.19085	0.0438496		0.371484	0.262873		1.36241	0.406213
TRINITY_DN100452_c0_g1	2390	46.82	PREDICTED: zinc finger BED domain-containing protein DAYSLEEPER-like [Brassica rapa]		14.1716	0.943408		17.4698	1.33056		17.5012	1.33975		16.1582	2.29979		16.3725	0.463377		13.6436	0.839747
TRINITY_DN100454_c0_g1	1349	44.92	tRNA (adenine(37)-N6)-methyltransferase isoform X1 [Brassica napus]		11.0432	0.821745		8.56946	0.933649		9.3069	1.53985		7.73004	0.926285		8.41182	1.49744		6.64176	1.03794
TRINITY_DN100454_c1_g1	3415	39	PREDICTED: E3 ubiquitin-protein ligase BOI-like [Brassica oleracea var. oleracea]		40.5858	2.64088		40.4866	4.55793		41.2694	2.6946		38.2359	0.676347		35.1542	1.86468		42.5781	1.39228
TRINITY_DN100454_c1_g2	1416	45.69	PREDICTED: BOI-related E3 ubiquitin-protein ligase 1 [Brassica oleracea var. oleracea]		2.91158	0.3755		3.31943	0.809297		2.57204	0.330816		2.43628	0.181732		4.33648	0.398216		5.03051	1.89523
TRINITY_DN100454_c1_g3	762	38.19	PREDICTED: E3 ubiquitin-protein ligase BOI-like [Raphanus sativus]		9.54141	1.07864		9.9027	2.38986		9.01516	1.95426		9.71843	0.231751		10.43	0.902886		7.05111	1.67117
TRINITY_DN100455_c0_g1	1379	39.59	PREDICTED: uncharacterized protein LOC108809660 isoform X1 [Raphanus sativus]		29.6848	1.21825		27.6781	0.706298		27.1516	2.70464		22.6484	1.94886		28.3314	2.53216		31.0313	3.91392
TRINITY_DN100456_c0_g1	1282	34.71	two-component response regulator ARR15-like [Brassica napus]		1.78228	0.255536		3.81475	0.682904		2.3087	0.534711		3.21355	0.256437		1.72357	0.25089		2.45584	0.731118
TRINITY_DN100456_c0_g2	1904	40.97	import inner membrane translocase subunit [Arabidopsis thaliana]		6.1656	0.205572		4.38298	0.293518		6.33617	1.24688		5.81351	0.264533		5.28621	1.14264		5.50334	0.412502
TRINITY_DN100456_c0_g4	1703	42.4	probable mitochondrial import inner membrane translocase subunit TIM21 [Brassica napus]		28.5113	0.858383		31.6591	0.758549		29.3264	1.27331		33.411	0.21463		31.9111	2.25818		28.3856	1.06743
TRINITY_DN100457_c0_g2	572	47.9	30S ribosomal protein S21, chloroplastic-like [Brassica napus]		40.6101	3.43621		40.9195	2.95388		40.031	0.905227		47.9463	11.0049		58.5428	5.65701		49.4706	8.73149
TRINITY_DN100457_c1_g1	575	37.74	BnaCnng26670D [Brassica napus]		12.3699	2.14131		9.38898	1.46016		6.54123	1.28179		10.0158	0.299651		9.61918	1.99825		14.5354	3.26582
TRINITY_DN100459_c0_g1	1256	43.15	PREDICTED: EIN3-binding F-box protein 2 [Brassica oleracea var. oleracea]		4.44593	1.06719		3.60757	0.730236		2.43046	0.483878		4.29009	0.15797		5.09708	1.14762		2.54528	1.0008
TRINITY_DN100460_c0_g1	1786	39.47	PREDICTED: GDSL esterase/lipase At4g01130 [Raphanus sativus]		2.82845	0.367255		3.63793	0.747896		3.38632	0.244302		3.30851	0.739004		2.92641	0.320702		2.48845	0.316574
TRINITY_DN100460_c0_g3	1473	39.04	PREDICTED: probable membrane-associated kinase regulator 5 [Brassica rapa]		2.78745	0.901754		2.62562	0.197387		2.91663	0.670095		2.33238	0.435991		4.25165	0.824926		3.39701	0.667489
TRINITY_DN100460_c0_g4	2234	34.47	BnaC02g42600D [Brassica napus]		1.06007	0.185518		1.33137	0.249006		1.87879	0.599192		1.28261	0.210847		0.969952	0.371124		0.989676	0.34831
TRINITY_DN100460_c0_g5	570	42.63	PREDICTED: uncharacterized protein LOC108849997 [Raphanus sativus]		0.301392	0.179162		0.575772	0.231463		0.0830446	0.0830446		0	0		0.207768	0.207768		0	0
TRINITY_DN100460_c0_g6	1179	40.03	BnaC03g15380D [Brassica napus]		2.96252	0.324377		2.70219	0.300605		1.96515	0.339666		2.46038	0.416602		2.59872	0.35821		2.48499	0.881119
TRINITY_DN100461_c0_g1	1076	43.87	PREDICTED: lipase 1 [Raphanus sativus]		13.1186	1.04594		13.1062	1.18895		14.6951	1.53373		12.639	1.14206		11.7539	0.363007		6.24308	1.31444
TRINITY_DN100461_c0_g3	1122	41.18	PREDICTED: uncharacterized protein LOC106311612 isoform X1 [Brassica oleracea var. oleracea]		1.55987	0.53713		2.67869	0.899223		1.63908	0.211793		0.965444	0.635043		0.979407	0.732833		1.34357	0.287206
TRINITY_DN100461_c0_g4	766	39.95	PREDICTED: lipase 1 [Raphanus sativus]		51.041	2.47624		37.5087	3.00981		41.9311	3.76656		42.5894	5.08031		29.1257	1.36605		32.1132	3.12239
TRINITY_DN100462_c0_g1	3196	40.86	PREDICTED: factor of DNA methylation 1 [Raphanus sativus]		43.9249	2.86719		43.1743	0.981791		34.8301	2.1646		33.5164	1.44461		29.1606	1.45768		34.0794	2.22459
TRINITY_DN100462_c0_g3	2577	37.49	PREDICTED: probable aminotransferase TAT2 [Raphanus sativus]		10.4279	1.0519		9.40391	1.44275		11.711	1.16927		10.9195	0.157236		10.078	0.062196		9.2847	0.870322
TRINITY_DN100463_c0_g1	2763	40.75	PREDICTED: protein strawberry notch-like [Raphanus sativus]		11.828	1.04691		13.3132	0.282462		10.4162	0.886858		8.98477	0.330839		10.0385	0.31297		8.48463	0.485228
TRINITY_DN100463_c0_g2	1731	41.88	metacaspase-4 [Brassica napus]		3.05199	0.952148		4.35454	0.344381		4.59044	0.804328		4.08886	0.515576		4.02353	0.554339		3.51438	0.914889
TRINITY_DN100464_c0_g1	792	41.79	PREDICTED: uncharacterized protein LOC103868473 [Brassica rapa]		5.60567	1.33341		9.62174	2.53649		9.72152	2.00048		9.61119	0.717883		9.42864	1.79869		7.92576	2.43328
TRINITY_DN100464_c0_g3	2399	39.93	hypothetical protein AALP_AA4G241700 [Arabis alpina]		94.4278	6.83066		97.0458	0.629838		96.7168	3.33459		106.175	1.94695		117.16	2.54844		101.937	2.27542
TRINITY_DN100465_c0_g1	1710	40.58	uncharacterized protein LOC106358517 [Brassica napus]		5.79714	0.557063		4.82853	0.533431		4.83691	1.14538		5.56445	0.0363158		5.47981	0.925069		4.64698	0.823122
TRINITY_DN100465_c0_g2	1931	39.93	PREDICTED: uncharacterized protein LOC106315870 isoform X1 [Brassica oleracea var. oleracea]		7.35175	0.168507		6.21105	0.536365		6.16219	0.374863		6.62181	0.0945436		3.8732	0.308088		5.57612	0.858467
TRINITY_DN100467_c0_g1	2984	36.46	PREDICTED: putative ubiquitin-conjugating enzyme E2 38 [Brassica oleracea var. oleracea]		4.03073	0.332358		4.99602	0.323224		3.85686	0.262534		3.7023	0.0246824		3.33085	0.592289		4.04734	0.478759
TRINITY_DN100467_c0_g2	1156	39.88	PREDICTED: putative ubiquitin-conjugating enzyme E2 38 isoform X1 [Raphanus sativus]		18.6544	1.61755		18.4248	0.371896		17.03	0.366981		16.0185	0.657008		17.9726	0.93818		18.4441	0.71865
TRINITY_DN100468_c6_g1	676	44.08	PREDICTED: E3 ubiquitin-protein ligase RHA1B-like [Raphanus sativus]		1.60541	0.320944		2.80564	0.528102		1.67058	0.327784		2.12983	0.0637203		3.3065	0.222612		2.16732	0.576663
TRINITY_DN100468_c6_g2	912	44.19	E3 ubiquitin-protein ligase RHA2B-like [Brassica napus]		3.71702	0.337917		4.65148	1.00578		2.71487	0.10618		4.17358	1.11066		3.97559	0.801243		2.8174	0.53081
TRINITY_DN100470_c3_g1	1800	44.78	BnaC07g49070D [Brassica napus]		90.1282	6.33201		91.4541	1.75091		103.377	2.33637		76.5892	0.436212		76.9274	1.40617		76.0041	2.9533
TRINITY_DN100471_c0_g1	1577	40.65	BnaA04g15410D [Brassica napus]		1.34333	0.439101		2.10921	0.551538		2.17262	0.592132		1.55458	0.849363		1.53779	0.203591		2.49341	0.490752
TRINITY_DN100472_c0_g1	1718	42.84	PREDICTED: pentatricopeptide repeat-containing protein At4g38150 [Raphanus sativus]		93.1193	2.21682		97.6195	2.23414		100.135	4.87663		83.7128	1.06895		93.6998	2.61115		100.826	1.43977
TRINITY_DN100473_c0_g1	775	48.26	PREDICTED: ethylene-responsive transcription factor 6 [Raphanus sativus]		0.836525	0.295634		0.253796	0.0083426		1.09691	0.658127		0.882805	0.404469		1.67919	0.145643		1.13665	0.545953
TRINITY_DN100473_c0_g2	1194	46.15	PREDICTED: ethylene-responsive transcription factor CRF6-like [Raphanus sativus]		2.08615	0.51154		1.90635	0.179298		1.92992	0.320738		3.7426	1.10354		0.888038	0.366169		2.32913	0.415607
TRINITY_DN100474_c0_g1	1487	37.79	PREDICTED: oleosin 14.9 kDa [Brassica rapa]		373.055	37.1693		376.016	9.0726		400.438	14.9932		460.385	4.43693		505.353	7.15845		411.088	14.2474
TRINITY_DN100474_c1_g1	1552	40.98	peroxidase 17-like [Brassica napus]		18.8616	1.85493		15.3333	1.51103		14.9305	0.491008		15.6969	0.887561		15.5299	0.455326		13.5801	1.72097
TRINITY_DN100475_c0_g1	1668	38.01	uncharacterized protein BNAC06G14520D [Brassica napus]		14.4357	1.72557		16.182	0.96062		16.8883	0.213226		14.4771	0.475471		17.8617	2.31856		18.3964	1.01896
TRINITY_DN100477_c0_g1	1886	40.19	LOW QUALITY PROTEIN: ABC transporter C family member 12-like [Brassica napus]		6.11666	0.141681		8.10736	0.644169		7.98948	1.17631		6.15256	0.333891		5.19756	0.412984		5.56311	0.141767
TRINITY_DN100481_c0_g1	812	40.39	PREDICTED: cell division protein FtsZ homolog 2-2, chloroplastic [Brassica oleracea var. oleracea]		15.907	1.78495		14.374	3.13067		14.7851	2.04452		12.6051	1.54759		10.0956	1.24151		13.7108	0.89992
TRINITY_DN100481_c0_g2	579	39.55	BnaAnng34970D [Brassica napus]		40.0056	5.16517		35.7247	0.296529		31.7886	0.455933		26.1705	3.12112		24.448	0.979475		32.5873	1.65199
TRINITY_DN100482_c0_g1	623	42.22	BnaA02g32880D [Brassica napus]		0.727629	0.224665		1.72093	0.714153		1.38333	0.945339		0.457655	0.137386		1.18668	0.308664		0.732156	0.186978
TRINITY_DN100482_c0_g2	1550	40.26	PREDICTED: ferredoxin-thioredoxin reductase, variable chain [Raphanus sativus]		9.70373	0.30392		7.77583	1.49614		8.80234	0.868688		8.21292	0.875462		7.61441	1.36638		7.24733	1.16746
TRINITY_DN100482_c0_g3	770	44.55	BnaA03g55720D [Brassica napus]		37.9814	4.86669		38.4036	5.98334		36.7763	1.22579		44.2266	4.74833		56.9608	1.72981		59.7445	7.10219
TRINITY_DN100483_c0_g1	507	34.12	PREDICTED: rho GTPase-activating protein gacII-like [Raphanus sativus]		4.92885	1.71734		3.93947	1.07316		4.65636	1.42063		5.08924	0.760238		4.6929	1.256		2.63373	0.852542
TRINITY_DN100483_c2_g1	3813	39.78	PREDICTED: urea-proton symporter DUR3 [Brassica rapa]		4.0738	0.0619685		4.83852	0.474815		4.53983	0.354199		4.62263	0.296219		3.16655	0.589086		4.34652	0.359062
TRINITY_DN100483_c3_g2	1674	41.82	PREDICTED: protein ROOT PRIMORDIUM DEFECTIVE 1-like [Raphanus sativus]		2.56255	0.37235		3.94329	0.336585		3.30936	0.386398		3.31264	0.452037		2.18852	0.280144		2.33181	0.357003
TRINITY_DN100483_c3_g3	2400	38.92	BnaA02g05390D [Brassica napus]		19.915	1.21089		17.5121	0.650934		19.8854	0.397289		15.975	2.17436		16.7492	0.219684		14.9939	0.76123
TRINITY_DN100483_c3_g4	667	40.93	putative uncharacterized protein DDB_G0285869 [Arabidopsis lyrata subsp. lyrata]		1.56551	0.280078		0.572591	0.269143		1.54996	0.315103		2.14795	0.353098		0.982674	0.844323		1.1731	0.82771
TRINITY_DN100484_c0_g1	1422	41.91	uncharacterized protein LOC106397863 isoform X1 [Brassica napus]		3.51847	0.448969		2.77836	0.425237		4.70406	0.832841		3.53357	0.535557		2.74624	0.356944		2.48669	0.90857
TRINITY_DN100486_c0_g1	2456	43.04	trans-cinnamate 4-monooxygenase [Arabidopsis lyrata subsp. lyrata]		35.2702	1.50346		42.7596	6.30977		37.8552	4.28334		52.3752	19.4726		64.5901	13.3396		32.575	2.73216
TRINITY_DN100486_c0_g2	740	43.51	PREDICTED: trans-cinnamate 4-monooxygenase-like [Brassica oleracea var. oleracea]		94.8856	3.39561		102.982	4.2562		95.3148	4.99195		94.594	1.84076		79.6144	11.9732		103.127	12.7987
TRINITY_DN100486_c0_g4	924	49.78	cinnamate 4-hydroxylase 1 [Astragalus membranaceus]		0.322384	0.16937		0.071157	0.071157		0.450155	0.132443		0.300901	0.300901		0.13702	0.13702		0.679554	0.391114
TRINITY_DN100488_c1_g1	677	42.25	hypothetical protein EUTSA_v10016165mg [Eutrema salsugineum]		2.53577	0.615165		2.53381	0.421883		1.89526	0.29158		1.72647	0.631313		0.536872	0.303229		0.226978	0.114748
TRINITY_DN100488_c4_g2	510	31.96	PREDICTED: anaphase-promoting complex subunit 4 [Brassica oleracea var. oleracea]		0.567803	0.419113		2.14123	0.600095		1.26541	0.793207		0.181721	0.181721		1.2182	0.476784		0.825952	0.825952
TRINITY_DN100489_c0_g1	2301	39.85	DUF21 domain-containing protein At4g14230-like isoform X1 [Brassica napus]		3.48916	0.0550456		4.47234	0.201579		4.07647	0.526415		4.02058	0.315087		3.85499	0.239609		2.7931	0.579994
TRINITY_DN100490_c0_g1	2568	37.54	PREDICTED: oligouridylate-binding protein 1A isoform X1 [Raphanus sativus]		29.7245	0.915365		32.7593	0.573256		31.2397	1.9153		24.3466	0.671986		20.9059	0.407762		25.6999	1.01569
TRINITY_DN100493_c1_g1	2249	36.86	uncharacterized protein LOC106374014 [Brassica napus]		3.2507	0.694993		3.2016	0.0733551		2.33372	0.107984		3.89805	0.271712		2.35023	0.218177		1.47018	0.264723
TRINITY_DN100494_c3_g1	1177	45.11	uncharacterized protein LOC106365720 [Brassica napus]		4.57914	1.10823		3.60984	0.632074		3.23606	0.750344		3.74849	0.188532		2.74649	0.618707		2.70264	0.987424
TRINITY_DN100494_c4_g1	1814	40.63	PREDICTED: SRSF protein kinase 1 [Raphanus sativus]		6.23011	0.580599		5.39188	0.297022		5.69987	1.26362		4.8878	0.391865		4.34678	0.359449		5.52079	0.640087
TRINITY_DN100494_c4_g2	1710	40.06	PREDICTED: probable serine/threonine-protein kinase sky1 [Brassica rapa]		6.57672	0.248815		5.51301	1.1531		5.18078	0.24781		4.60166	0.167716		7.12189	0.799025		5.50275	0.389469
TRINITY_DN100495_c0_g1	1856	39.44	hypothetical protein EUTSA_v10012263mg [Eutrema salsugineum]		185.117	3.06744		206.403	13.2676		196.951	0.902		199.508	3.56691		216.918	11.2863		218.563	2.24124
TRINITY_DN100495_c0_g2	1922	38.55	PREDICTED: zinc finger A20 and AN1 domain-containing stress-associated protein 2 isoform X1 [Brassica oleracea var. oleracea]		139.019	5.24199		135.519	10.8604		121.133	3.84812		146.053	7.27779		146.786	8.09954		163.392	10.2009
TRINITY_DN100496_c0_g1	1607	40.26	PREDICTED: phosphoenolpyruvate carboxylase 3 [Brassica rapa]		2.70269	0.971063		3.57004	1.27612		2.73344	0.195334		3.33982	0.235789		2.09488	0.666139		2.7244	0.0795208
TRINITY_DN100498_c0_g1	2715	36.94	PREDICTED: vacuolar protein sorting-associated protein 55 homolog isoform X1 [Brassica rapa]		21.4093	2.20849		22.9421	0.734534		22.8062	1.05601		21.9439	1.94058		21.5566	0.221078		24.7286	2.16513
TRINITY_DN100498_c0_g3	585	36.41	PREDICTED: myb-related protein Myb4 [Raphanus sativus]		1.51132	0.643216		0.561958	0.561958		0.479285	0.239703		4.02019	2.11911		2.55726	0.673362		0.142663	0.142663
TRINITY_DN100498_c0_g4	883	36.35	transcription factor MYB13 [Brassica napus]		1.05856	0.206238		0.668892	0.224489		0.317533	0.158807		0.774829	0.354998		0.851743	0.257018		0.715111	0.210189
TRINITY_DN100500_c0_g1	3105	38.65	BnaC04g55780D [Brassica napus]		3.41182	0.180045		3.73799	0.495573		3.82811	0.707808		2.75459	0.00858923		2.93237	0.342506		2.70769	0.630575
TRINITY_DN100502_c4_g2	1534	45.37	hypothetical protein AALP_AA6G046000 [Arabis alpina]		2.47639	0.621779		3.66962	0.424768		3.59725	0.60921		3.32213	0.0596878		2.22258	0.328014		2.88253	0.289954
TRINITY_DN100503_c0_g1	1910	42.09	putative pectate lyase 21 [Brassica napus]		32.1812	1.14734		32.7609	1.8482		36.3375	1.30967		31.3618	3.57424		32.1023	1.39842		34.7263	3.2695
TRINITY_DN100508_c0_g1	2241	39.54	PREDICTED: uncharacterized protein At5g08430-like isoform X2 [Raphanus sativus]		1.86629	0.547117		2.26328	0.68633		1.98022	0.130248		1.34842	0.521313		1.70388	0.538352		1.78536	0.354306
TRINITY_DN100508_c0_g3	652	36.96	hypothetical protein EUTSA_v10003959mg [Eutrema salsugineum]		1.04683	0.2222		0.709487	0.123331		1.19467	0.0549063		0.86373	0.557706		0.421313	0.139554		1.39376	0.703806
TRINITY_DN100508_c1_g1	1350	39.85	BnaC04g06160D, partial [Brassica napus]		9.33025	0.653734		7.1567	1.46227		9.93738	0.921874		11.3458	0.773665		6.74531	1.70036		9.87606	1.76669
TRINITY_DN100510_c0_g1	1283	41.54	transcription factor bHLH47-like [Brassica napus]		9.47542	0.606611		4.94725	0.323898		7.49255	1.0794		5.09977	0.187784		4.92987	0.673904		5.6681	0.969966
TRINITY_DN100513_c0_g1	2821	35.73	PREDICTED: protein yippee-like At3g08990 [Brassica rapa]		5.90048	0.459277		4.93079	0.257593		5.16682	0.508563		5.21215	0.941297		5.41642	0.0950414		5.08102	0.520105
TRINITY_DN100514_c0_g1	1839	40.57	PREDICTED: methyltransferase-like protein 25 isoform X1 [Raphanus sativus]		4.20373	0.036848		3.96113	0.220913		4.11558	0.329334		3.77521	1.06277		2.3667	0.128631		4.15367	0.339412
TRINITY_DN100514_c0_g2	1406	37.62	methyltransferase-like protein 25 [Brassica napus]		2.1161	0.486441		2.15865	0.291136		1.64492	0.521309		1.85028	0.136474		3.51352	0.205046		1.71599	0.585623
TRINITY_DN100515_c0_g1	2503	40.75	protein LIGHT-DEPENDENT SHORT HYPOCOTYLS 3 [Brassica napus]		2.7534	0.460251		2.55642	0.0917612		3.51262	0.51091		2.486	0.25397		2.78272	0.598074		2.78876	0.443856
TRINITY_DN100517_c0_g1	1669	38.29	PREDICTED: DNA-directed RNA polymerase II subunit 4 [Brassica rapa]		17.9638	0.827874		18.7262	1.51364		18.5992	3.07776		20.1098	0.452619		26.6811	3.32217		19.241	0.417732
[truncated: 25,553 more rows]

## Sheet: Simplified table
1	2	3	4	5	6	7	8	9	10	11	12	13	14	15	16	17	18	19	20	21	22	23	24	25	26	27	28	29	30	31	32
[truncated: 37,956 more rows]

## Sheet: Lists
#	Earth-WS - Down in CAAT			**It handles a max of 2500 genes!		#	===DEG Lists===	Earth-WS - Down in CAAT	Earth-WS - Up in CAAT	Earth - Down in CAAT	Earth - Up in CAAT	Space - Down in CAAT	Space - Up in CAAT	Dry Seed - Down due to Space and Packaging	Dry Seed - Up due to Space and Packaging	Dry Seed - Down due to Space	Dry Seed - Up due to Space	Dry Seed - Down due to Packaging	Dry Seed - Up due to Packaging	CAAT Seed - Down due to Space and Packaging	CAAT Seed - Up due to Space and Packaging	CAAT Seed - Down due to Space	CAAT Seed - Up due to Space	CAAT Seed - Down due to Packaging	CAAT Seed - Up due to Packaging		===Overlaps in DEG lists===	Overlap (CAAT up)	Overlap (CAAT down)	Overlap (Space and CAAT up)	Space up only (Space Up, NOT CAAT up)	Overlap (Space and CAAT down)	Space down only (Space Down, NOT CAAT down)	CAAT up only (CAAT up, NOT Space up)	CAAT down only (CAAT down, NOT Space down)		===Figure 5 related===	TFIID	RAP2.3	60S	40S	DOT2	DEAH	HSP90-1	JJJ1	DNAJ6-like	TOC159	TOC120	TOC90
[truncated: 2,500 more rows]
[truncated: 197 more columns]

[truncated: 2 more sheets: Lists list, List Average Calc]
