# Supplementary material for: Rocket Science: The Effect of Spaceflight on Germination Physiology, Ageing, and Transcriptome of Eruca sativa Seeds
Source: Life (Basel). 2020 Apr 24;10(4):49. doi: 10.3390/life10040049 (PMC7235897; doi:10.3390/life10040049)
Supplement: Supplementary file 1 [file life-10-00049-s001.zip › life-754952 suppl/Supplementary Tables S1 and S2.xlsx]

## Sheet: Table S1
Rocket Science (Chandler et al., 2020)
Original sample ID	blue_15d.2	blue_15d.1	blue_15d	red_15d.2	red_15d.1	red_15d	black_15d.2	black_15d.1	black_15d	blue_ds.2	blue_ds.1	blue_ds	red_ds.2	red_ds.1	red_ds	black_ds.2	black_ds.1	black_ds		*	Space dry replicate 2 was removed from the analysis as an outlier
Seed lot	Space	Space	Space	Earth	Earth	Earth	Earth-WS	Earth-WS	Earth-WS	Space	Space	Space	Earth	Earth	Earth	Earth-WS	Earth-WS	Earth-WS
Treatment	CAAT	CAAT	CAAT	CAAT	CAAT	CAAT	CAAT	CAAT	CAAT	Dry	Dry	Dry	Dry	Dry	Dry	Dry	Dry	Dry
Replicate	3	2	1	3	2	1	3	2	1	3	2*	1	3	2	1	3	2	1
Gene_ID																			GO terms
TRINITY_DN100000_c0_g1	114	68	108	74	85	83	61	87	84	69	33	65	75	55	74	65	75	60	GO:0003723, GO:0004519, GO:0008270, GO:0009416, GO:0009451, GO:0009507, GO:0009658, GO:0040007
TRINITY_DN100001_c0_g1	1098	1052	1096	917	1106	969	985	1151	891	831	925	953	959	821	935	899	755	673	GO:0005634, GO:0005730, GO:0042254
TRINITY_DN100002_c0_g1	4	10	4	4	1	0	0	3	0	2	0	0	1	1	4	0	1	9	GO:0016740, GO:0046872, GO:0050896
TRINITY_DN100002_c1_g1	2	6	9	5	8	3	7	5	5	5	17	10	10	5	14	8	6	4	GO:0004842, GO:0010200, GO:0016020, GO:0016567, GO:0046872, GO:0050832
TRINITY_DN100002_c1_g2	19	34	35	20	21	21	14	27	16	14	4	20	12	19	17	21	13	25	GO:0005634, GO:0006952, GO:0008270, GO:0010200, GO:0016020, GO:0046872
TRINITY_DN100003_c1_g2	69	0	0	0	0	2	0	0	0	0	0	0	0	0	0	0	0	0	NA
TRINITY_DN100004_c0_g1	161	174	129	109	125	114	131	209	133	133	119	126	173	175	152	138	147	141	NA
TRINITY_DN100004_c1_g1	51	66	70	51	57	52	35	83	64	70	33	56	55	43	51	39	38	34	GO:0005789, GO:0009507, GO:0016021, GO:0030148, GO:0047560, GO:0055114
TRINITY_DN100004_c1_g2	159	178	179	132	172	154	144	192	150	125	128	129	135	128	126	117	101	116	GO:0005789, GO:0009507, GO:0016021, GO:0030148, GO:0047560, GO:0055114
TRINITY_DN100005_c0_g2	24	20	18	11	18	7	14	28	14	15	6	19	13	3	11	19	3	10	NA
TRINITY_DN100005_c0_g3	110	87	77	88	95	71	84	115	73	58	43	95	76	71	120	75	84	37	GO:0004089, GO:0005747, GO:0009853, GO:0046872
TRINITY_DN100006_c0_g1	19	31	9	10	10	26	6	31	14	9	11	9	19	8	9	8	10	14	NA
TRINITY_DN100006_c0_g2	0	4	4	1	5	5	5	3	1	8	1	4	1	2	11	3	2	0	GO:0005576, GO:0009505, GO:0009507, GO:0030599, GO:0042545, GO:0045330, GO:0045490
TRINITY_DN100007_c1_g1	158	123	107	105	108	104	84	124	93	103	108	84	122	116	98	68	115	77	GO:0005739
TRINITY_DN100007_c1_g4	2	6	11	7	1	14	5	2	2	2	15	8	5	5	8	5	3	7	GO:0005739
TRINITY_DN100008_c0_g1	71	63	73	54	68	83	53	75	57	114	88	48	68	81	44	62	69	55	GO:0000156, GO:0000160, GO:0004674, GO:0005515, GO:0005622, GO:0005634, GO:0005737, GO:0006355, GO:0009736, GO:0009793, GO:0010017, GO:0010114, GO:0010161, GO:0042752, GO:0046777, GO:0050896
TRINITY_DN100008_c1_g1	6	6	20	18	6	2	6	2	5	5	0	7	12	6	8	8	9	0	GO:0003735, GO:0005840, GO:0006412
TRINITY_DN100008_c1_g3	92	68	103	133	117	100	98	129	56	90	50	71	64	78	68	109	51	48	GO:0000981, GO:0001135, GO:0003993, GO:0004722, GO:0005515, GO:0005576, GO:0005634, GO:0005739, GO:0005887, GO:0006357, GO:0006644, GO:0008195, GO:0009507, GO:0009626, GO:0009651, GO:0009723, GO:0009734, GO:0009745, GO:0009867, GO:0010224, GO:0019430, GO:0030154, GO:0031542, GO:0043565, GO:0044212, GO:0046839, GO:0046872, GO:0050832
TRINITY_DN100008_c1_g4	73	74	85	77	41	44	59	92	59	63	32	61	90	34	77	55	28	61	GO:0003735, GO:0005739, GO:0005840, GO:0006412
TRINITY_DN100008_c1_g5	121	108	91	79	109	84	82	127	78	97	111	76	125	79	103	89	98	84	GO:0003735, GO:0005739, GO:0005840, GO:0006412
TRINITY_DN100011_c0_g1	720	708	774	668	639	643	574	852	634	510	530	689	674	602	788	721	594	568	GO:0003735, GO:0004747, GO:0005618, GO:0005739, GO:0005774, GO:0005794, GO:0005840, GO:0005886, GO:0006014, GO:0006412, GO:0009506, GO:0009507, GO:0022627, GO:0046835
TRINITY_DN100011_c0_g2	1656	1473	1693	1706	1879	1502	1337	1640	1401	1370	1591	1479	1625	1440	1397	1656	1613	1457	NA
TRINITY_DN100011_c0_g3	4	6	1	8	8	2	2	7	6	3	1	2	5	1	4	5	3	1	GO:0003735, GO:0005840, GO:0006412
TRINITY_DN100011_c0_g4	25	12	15	18	14	12	14	7	10	19	19	21	25	28	14	31	9	14	NA
TRINITY_DN100012_c0_g2	201	240	246	147	194	166	167	215	140	129	142	145	133	102	109	147	116	109	GO:0000228, GO:0000400, GO:0000710, GO:0001053, GO:0003677, GO:0003684, GO:0003700, GO:0003899, GO:0005351, GO:0005355, GO:0005515, GO:0005524, GO:0005634, GO:0005739, GO:0005887, GO:0006352, GO:0007131, GO:0008094, GO:0009408, GO:0009411, GO:0009414, GO:0009507, GO:0009651, GO:0009705, GO:0009737, GO:0032042, GO:0032137, GO:0032138, GO:0032301, GO:0035428, GO:0043570, GO:0045893, GO:0045910, GO:…
TRINITY_DN100012_c0_g3	159	168	268	162	173	94	177	329	182	95	60	91	143	77	108	57	93	98	GO:0000287, GO:0005829, GO:0006020, GO:0006790, GO:0007165, GO:0008441, GO:0008934, GO:0009570, GO:0016020, GO:0046854, GO:0046855
TRINITY_DN100013_c0_g1	33	26	34	50	63	20	39	50	38	29	22	44	23	26	24	14	15	18	GO:0005829, GO:0009535, GO:0009555, GO:0010025, GO:0016747, GO:0042761, GO:0071555
TRINITY_DN100013_c0_g2	5	2	10	0	2	4	4	8	0	3	5	3	7	3	6	2	8	2	GO:0005829, GO:0010025, GO:0016747, GO:0042761, GO:0071555
TRINITY_DN100014_c7_g1	117	135	111	91	142	142	139	238	101	170	75	153	121	144	182	65	84	69	GO:0004497, GO:0005506, GO:0016021, GO:0016705, GO:0020037, GO:0055114
TRINITY_DN100015_c4_g1	0	20	8	5	1	3	2	5	0	17	0	7	4	2	1	0	0	2	NA
TRINITY_DN100015_c4_g2	90	65	115	82	81	55	102	105	74	61	67	93	75	29	59	57	67	52	NA
TRINITY_DN100016_c2_g1	587	431	598	498	481	455	341	640	481	440	241	433	352	251	421	301	254	281	GO:0005783, GO:0005788, GO:0005886, GO:0006508, GO:0008270, GO:0009507, GO:0009611, GO:0010112, GO:0010179, GO:0043171, GO:0070573
TRINITY_DN100016_c2_g2	4	13	11	4	5	6	7	3	6	6	18	6	3	5	2	4	1	4	GO:0007165, GO:0009507, GO:0016020, GO:0016021
TRINITY_DN100016_c2_g3	6	3	7	5	8	4	11	4	5	12	4	6	2	4	2	5	5	2	GO:0005634, GO:0045892
TRINITY_DN100016_c2_g4	0	3	0	1	4	0	0	2	2	4	2	1	4	6	3	8	1	4	GO:0005634, GO:0045892
TRINITY_DN100017_c1_g1	89	83	101	100	81	109	74	146	65	85	62	76	106	70	95	83	56	47	GO:0000302, GO:0005886, GO:0006855, GO:0016887
TRINITY_DN100018_c2_g2	50	44	44	35	54	39	44	40	24	55	57	41	54	35	45	50	25	44	GO:0005634, GO:0009507
TRINITY_DN100018_c2_g3	0	2	3	2	5	2	2	2	4	1	11	2	0	1	8	2	4	5	GO:0005634
TRINITY_DN100018_c2_g4	87	67	109	117	85	96	108	83	62	83	103	94	67	71	87	140	115	116	NA
TRINITY_DN100018_c2_g5	162	215	260	193	203	204	237	348	157	155	123	173	200	152	190	171	126	125	GO:0005634, GO:0009507
TRINITY_DN100019_c0_g1	6	3	0	5	1	1	5	5	0	5	18	1	4	1	0	6	3	0	NA
TRINITY_DN100019_c1_g1	4	12	15	6	3	10	14	18	4	4	9	7	3	0	2	0	8	5	GO:0003677, GO:0005634, GO:0006351, GO:0006355
TRINITY_DN100021_c0_g1	47	68	46	61	50	35	65	63	53	45	41	60	38	24	29	73	49	39	GO:0005524, GO:0005983, GO:0009570, GO:0009941, GO:0019200, GO:0046777, GO:0046872, GO:0050521, GO:0051752, GO:2001070
TRINITY_DN100024_c0_g1	1424	1409	1405	1146	1294	1072	1182	1749	1161	1404	731	1580	1514	1145	1515	1048	1020	884	GO:0003978, GO:0005794, GO:0005829, GO:0005886, GO:0006012, GO:0033358, GO:0045227, GO:0046369, GO:0046983, GO:0050373, GO:0071555
TRINITY_DN100024_c0_g2	284	387	394	313	358	358	319	459	352	413	208	547	499	336	464	365	224	272	GO:0003978, GO:0005794, GO:0005829, GO:0005886, GO:0033358, GO:0045227, GO:0046369, GO:0046983, GO:0050373, GO:0071555
TRINITY_DN100024_c0_g3	165	173	156	166	139	184	181	217	177	162	100	176	167	138	143	113	81	124	GO:0003978, GO:0005794, GO:0006012, GO:0009555, GO:0033358, GO:0045227, GO:0046983, GO:0050373, GO:0071555
TRINITY_DN100025_c0_g1	4153	5516	7458	4783	5883	4469	5840	8702	4366	5432	3714	6363	5178	4497	6642	4564	4807	4152	GO:0000139, GO:0005739, GO:0005789, GO:0005795, GO:0006778, GO:0006810, GO:0009651, GO:0009737, GO:0016021, GO:0020037, GO:0031969
TRINITY_DN100025_c0_g2	204	153	244	196	242	182	167	287	165	166	165	265	195	240	164	196	207	165	GO:0005739, GO:0005783, GO:0005795, GO:0006778, GO:0009651, GO:0009737, GO:0020037, GO:0031090, GO:0044425
TRINITY_DN100025_c0_g3	189	162	261	178	203	189	155	295	171	137	92	123	113	81	122	145	112	86	GO:0005739, GO:0009535, GO:0009941, GO:0016021
TRINITY_DN100026_c8_g1	4	14	16	13	14	7	11	10	15	20	13	12	10	5	8	12	12	11	GO:0003677, GO:0003824, GO:0005737, GO:0006284, GO:0006355, GO:0080008
TRINITY_DN100026_c9_g1	93	75	68	38	64	56	66	56	39	39	22	59	39	26	41	43	55	15	GO:0005634, GO:0006493, GO:0007275, GO:0016757, GO:0042802
TRINITY_DN100027_c0_g2	205	227	222	198	203	195	190	273	150	220	92	248	189	152	235	148	93	142	GO:0000166, GO:0003729, GO:0006397, GO:0008266, GO:0008380, GO:0009534, GO:0009570, GO:0009631, GO:0030529, GO:0043489, GO:0097159, GO:1901363
TRINITY_DN100028_c3_g1	94	92	81	85	65	73	63	96	56	45	19	46	40	31	57	41	58	59	GO:0003677, GO:0003682, GO:0005515, GO:0005634, GO:0005829, GO:0006338, GO:0006357, GO:0009651, GO:0042393, GO:0043231, GO:0044444, GO:0045892, GO:2000779
TRINITY_DN100028_c3_g4	20	29	26	36	28	14	22	21	19	20	5	16	22	7	17	15	16	16	NA
TRINITY_DN100030_c0_g1	76	118	92	85	55	72	48	118	68	87	27	64	52	75	90	70	37	37	GO:0003777, GO:0005737, GO:0007017, GO:0030286
TRINITY_DN100030_c0_g2	53	50	54	40	54	54	59	112	75	64	36	77	79	43	84	37	62	72	GO:0004791, GO:0005759, GO:0006662, GO:0015035, GO:0016671, GO:0034599, GO:0045454, GO:0047134, GO:0055114
TRINITY_DN100031_c0_g1	90	112	172	95	112	81	94	202	93	78	63	83	42	59	98	84	54	68	NA
TRINITY_DN100032_c0_g1	63	53	44	34	44	60	40	83	52	39	51	62	35	65	47	43	68	32	GO:0005634, GO:0009507
TRINITY_DN100033_c1_g2	27	32	35	42	21	19	20	48	31	27	41	31	18	16	31	18	25	16	GO:0004127, GO:0005524, GO:0005634, GO:0005737, GO:0006207, GO:0006221, GO:0009041, GO:0046939
TRINITY_DN100035_c0_g1	1726	1471	1688	1697	1720	1456	1424	2199	1779	1556	1185	1379	1537	1306	1647	1436	1200	1255	GO:0004872, GO:0005739, GO:0006979, GO:0009725, GO:0009744, GO:0016021
TRINITY_DN100036_c0_g1	64	42	58	30	58	26	35	51	36	33	34	50	38	21	54	30	33	38	GO:0009506
TRINITY_DN100037_c0_g1	8	22	26	51	21	19	25	33	35	30	37	32	43	43	37	15	43	52	GO:0004672, GO:0005524, GO:0005886, GO:0006468, GO:0016021
TRINITY_DN100038_c0_g2	593	589	650	591	517	498	575	922	581	498	443	527	589	459	609	512	480	482	NA
TRINITY_DN100038_c1_g2	8	6	0	1	0	1	3	3	0	0	12	0	2	0	2	5	4	0	GO:0004672, GO:0005515, GO:0005886, GO:0009987, GO:0051607
TRINITY_DN100038_c1_g3	0	10	5	5	7	6	0	0	4	2	13	6	1	0	3	2	5	2	GO:0004675, GO:0005515, GO:0005524, GO:0005576, GO:0005886, GO:0006468, GO:0007166, GO:0016021, GO:0051607
TRINITY_DN100039_c0_g1	440	459	441	312	448	324	350	490	338	385	265	375	335	309	387	334	265	262	GO:0007568, GO:0009507
TRINITY_DN100039_c0_g3	286	482	429	351	304	295	316	449	345	304	253	286	332	288	354	336	291	371	GO:0009507, GO:0016020, GO:0016021
TRINITY_DN100041_c0_g2	108	135	113	108	94	98	86	163	97	100	76	133	129	64	117	77	98	90	GO:0001104, GO:0005515, GO:0006357, GO:0016592
TRINITY_DN100042_c0_g1	1981	1876	2489	2246	1869	2002	2017	3113	2342	1913	1272	1903	2132	1660	2176	1781	1318	1652	GO:0003746, GO:0003924, GO:0005525, GO:0005737, GO:0006414
TRINITY_DN100042_c0_g3	25	38	20	26	46	43	43	60	52	38	25	40	43	21	41	41	39	38	GO:0003746, GO:0003924, GO:0005525, GO:0005737, GO:0006414
TRINITY_DN100043_c0_g1	610	476	587	507	499	449	386	647	468	345	358	446	442	354	454	397	474	347	GO:0005730, GO:0005829, GO:0006355, GO:0009507, GO:0019760, GO:0043565, GO:0044212
TRINITY_DN100047_c0_g1	132	85	85	95	105	136	103	163	106	104	76	63	94	110	80	71	81	29	NA
TRINITY_DN100047_c0_g2	27	75	84	42	43	37	35	68	20	22	35	38	39	26	25	19	16	37	GO:0015078, GO:0015991, GO:0033179
TRINITY_DN100049_c0_g1	34	28	31	46	51	20	33	50	24	32	21	24	19	31	40	16	26	14	GO:0004560, GO:0008152, GO:0009505, GO:0016021, GO:0048046, GO:0052689
TRINITY_DN100050_c0_g1	24	33	28	76	39	52	38	78	49	30	18	35	25	34	55	27	28	30	GO:0005634, GO:0009626
TRINITY_DN100051_c0_g1	74	123	111	74	117	112	91	184	98	164	55	150	144	112	122	123	80	86	GO:0004497, GO:0005739, GO:0050832, GO:0055114, GO:0071949
TRINITY_DN100051_c0_g2	14	11	4	10	10	2	2	10	3	12	0	8	17	10	17	9	2	6	NA
TRINITY_DN100052_c0_g1	71	57	49	47	58	68	39	84	46	51	44	60	53	38	46	56	31	46	GO:0004144, GO:0005789, GO:0005811, GO:0006071, GO:0009507, GO:0016021, GO:0019432, GO:0034389
TRINITY_DN100052_c0_g2	159	125	118	119	109	140	121	201	124	166	54	115	87	101	104	123	61	83	GO:0004144, GO:0005789, GO:0005811, GO:0006071, GO:0009507, GO:0016021, GO:0019432, GO:0034389
TRINITY_DN100053_c0_g1	16	10	19	8	20	32	15	16	5	21	31	14	20	15	28	11	4	10	GO:0015031, GO:0016021
TRINITY_DN100053_c0_g2	20	23	16	24	17	5	18	34	14	6	16	24	8	11	16	14	7	13	GO:0006810, GO:0016021
TRINITY_DN100053_c0_g4	15	3	5	3	8	12	2	5	5	14	11	14	8	7	8	11	4	10	GO:0004553, GO:0005975, GO:0015031, GO:0016021
TRINITY_DN100054_c0_g1	67	78	88	54	70	56	62	86	52	62	72	46	64	42	50	48	44	44	NA
TRINITY_DN100054_c0_g2	91	51	84	81	67	71	90	95	79	86	27	64	67	65	73	60	35	53	NA
TRINITY_DN100055_c1_g1	200	181	231	211	188	195	197	308	211	204	133	218	175	145	184	151	117	150	GO:0005545, GO:0005794, GO:0005886, GO:0005905, GO:0006897, GO:0012505, GO:0030136, GO:0030276, GO:0048268
TRINITY_DN100055_c1_g2	10	6	13	6	5	3	5	9	1	2	7	8	11	10	22	4	7	2	NA
TRINITY_DN100056_c0_g1	111	122	111	104	133	117	135	160	112	89	28	92	59	66	68	116	60	70	NA
TRINITY_DN100062_c0_g1	33	28	56	30	45	25	42	50	27	22	20	29	33	24	38	38	57	22	GO:0005634, GO:0005739, GO:0005829, GO:0006535, GO:0009001, GO:0009409, GO:0009507, GO:0009970, GO:0046872
TRINITY_DN100062_c0_g2	21	13	19	21	31	24	20	16	22	22	41	15	8	11	12	11	16	15	GO:0008270
TRINITY_DN100064_c0_g1	157	173	178	128	99	154	148	225	122	117	135	158	147	129	164	165	148	142	GO:0005773, GO:0005886, GO:0009738, GO:0046872
TRINITY_DN100065_c1_g1	6	8	8	14	8	9	7	6	14	17	27	12	14	3	13	6	7	5	GO:0000166, GO:0004672, GO:0004674, GO:0005524, GO:0006468, GO:0016310
TRINITY_DN100065_c2_g2	44	43	50	42	48	49	39	50	42	31	64	41	26	26	33	23	13	30	GO:0003700, GO:0005634, GO:0005737, GO:0006355, GO:0010629, GO:0044212, GO:0046983
TRINITY_DN100065_c2_g5	6	3	5	8	11	1	3	7	0	1	3	1	10	3	1	7	2	1	NA
TRINITY_DN100065_c3_g1	49	87	92	107	68	72	99	159	87	67	28	103	112	60	106	90	80	68	GO:0003677, GO:0005515, GO:0006351, GO:0006355, GO:0009733, GO:0009751, GO:0010033, GO:0042545, GO:0044212, GO:0045787, GO:0048522, GO:0050794
TRINITY_DN100067_c1_g3	1	2	3	1	3	0	0	6	1	0	0	0	0	0	0	3	0	1	NA
TRINITY_DN100067_c2_g1	80	90	111	71	71	90	79	117	61	47	105	61	41	39	46	77	38	68	NA
TRINITY_DN100067_c2_g2	103	86	78	57	97	78	80	97	67	75	71	93	83	72	99	77	96	56	GO:0004066, GO:0005634, GO:0005829, GO:0005886, GO:0006529, GO:0006541, GO:0009737, GO:0042803
TRINITY_DN100067_c2_g3	9	0	0	2	10	2	4	0	7	3	4	4	3	0	2	2	0	3	GO:0000775, GO:0005634, GO:0008270, GO:0008327, GO:0010216, GO:0010385, GO:0010428, GO:0010429, GO:0042393, GO:0046974, GO:0051567
TRINITY_DN100069_c2_g1	97	65	73	60	58	57	55	90	56	56	28	47	60	35	66	83	55	46	GO:0016787
TRINITY_DN100069_c2_g2	66	69	64	63	65	49	37	88	45	51	31	55	65	32	68	36	64	33	GO:0005634, GO:0005739, GO:0009164, GO:0016787, GO:0016818, GO:0046872
TRINITY_DN100071_c0_g1	163	159	154	142	176	134	134	205	135	131	89	130	118	89	138	95	91	98	GO:0004311, GO:0005089, GO:0005515, GO:0009535, GO:0043547, GO:0043693, GO:0046872
TRINITY_DN100071_c0_g2	24	19	20	7	19	25	19	28	16	39	19	15	10	20	15	14	16	23	GO:0004601, GO:0005886
TRINITY_DN100072_c1_g1	316	374	407	349	296	360	366	387	355	275	279	343	311	328	410	354	253	213	GO:0005829, GO:0005886, GO:0017089, GO:0046836, GO:0051861
TRINITY_DN100073_c1_g1	54	46	74	53	64	31	58	65	70	37	37	51	51	30	42	27	40	39	GO:0003676, GO:0003729, GO:0004004, GO:0005524, GO:0005730, GO:0005777, GO:0005829, GO:0005886, GO:0008026, GO:0009507, GO:0010501
TRINITY_DN100073_c1_g2	44	23	25	20	27	30	30	44	30	33	20	14	41	19	16	24	23	16	GO:0003723, GO:0003729, GO:0005524, GO:0005730, GO:0005777, GO:0005829, GO:0005886, GO:0008026
TRINITY_DN100074_c0_g1	78	92	87	64	68	74	95	77	79	51	86	73	81	85	100	75	80	72	GO:0004620, GO:0006952, GO:0009507, GO:0010311, GO:0016020, GO:0016021, GO:0016042, GO:0045735, GO:0047372
TRINITY_DN100075_c0_g1	107	84	128	83	99	60	93	117	94	86	73	79	108	63	97	92	57	51	GO:0003700, GO:0005488, GO:0005515, GO:0006355, GO:0007623, GO:0009416, GO:0009740, GO:0009910, GO:0010187, GO:0010255, GO:0010380, GO:0043565, GO:0044212, GO:0044424
TRINITY_DN100075_c0_g3	2	1	0	0	0	1	2	2	8	4	1	0	0	1	0	0	0	0	GO:0000977, GO:0001085, GO:0001228, GO:0003682, GO:0005634, GO:0005667, GO:0006355, GO:0007623, GO:0008270, GO:0009416, GO:0009740, GO:0009910, GO:0010187, GO:0010255, GO:0010380, GO:0030154
TRINITY_DN100075_c1_g1	75	113	90	94	81	69	47	90	61	73	47	79	78	48	52	66	71	74	GO:0003677, GO:0003700, GO:0006355, GO:0008270, GO:0043565, GO:0044699, GO:0050794, GO:0051171, GO:0071704
TRINITY_DN100075_c1_g2	57	164	108	71	139	77	112	104	79	78	109	82	82	78	61	78	70	59	NA
TRINITY_DN100076_c0_g1	2	1	0	0	6	0	7	4	3	3	0	4	8	0	2	0	1	8	GO:0005615, GO:0008083, GO:0008284, GO:0010082, GO:0010608, GO:0010628, GO:0016021, GO:0030154
TRINITY_DN100076_c1_g1	126	170	169	117	149	154	107	199	129	102	72	148	122	75	147	61	65	98	GO:0005829, GO:0016491, GO:0055114
TRINITY_DN100076_c1_g3	28	7	17	6	22	14	18	15	26	19	4	10	14	15	25	32	23	19	NA
TRINITY_DN100076_c1_g4	2	2	5	1	0	5	4	3	2	0	0	0	5	2	2	2	0	1	NA
TRINITY_DN100076_c2_g1	497	545	649	381	529	420	476	679	434	476	407	597	571	512	602	419	553	436	GO:0005634, GO:0016020, GO:0019915
TRINITY_DN100077_c0_g1	69	85	65	34	97	51	47	76	49	52	43	74	67	37	105	56	44	38	GO:0000038, GO:0005576, GO:0005789, GO:0009416, GO:0016021, GO:0030497, GO:0102336, GO:0102337, GO:0102338
TRINITY_DN100078_c0_g2	11	8	14	3	3	2	4	4	8	4	3	2	4	5	6	4	4	7	GO:0003735, GO:0005840, GO:0006412, GO:0016021
TRINITY_DN100079_c0_g1	383	404	336	261	378	317	236	410	255	315	213	240	264	223	207	265	172	175	GO:0000123, GO:0006338, GO:0006355, GO:0016573
TRINITY_DN100080_c1_g3	70	108	77	66	98	93	97	147	67	67	82	87	68	68	67	61	55	62	GO:0003677, GO:0006355, GO:0006807, GO:0019760, GO:0043565, GO:0044212, GO:0044237, GO:0071704
TRINITY_DN100080_c1_g4	16	17	14	11	25	13	9	32	34	22	14	14	12	9	8	10	8	11	GO:0003677, GO:0006807, GO:0044237, GO:0071704
TRINITY_DN100081_c0_g1	286	325	217	243	216	255	188	334	214	257	221	292	292	245	276	221	259	159	GO:0004842, GO:0005634, GO:0006511
TRINITY_DN100082_c0_g1	44	62	52	55	61	39	50	53	39	32	37	49	37	29	42	45	42	38	NA
TRINITY_DN100082_c0_g2	37	42	59	30	45	38	62	50	38	34	24	49	32	25	45	18	19	27	GO:0005515, GO:0005634, GO:0016567, GO:0042631, GO:0042802, GO:0071472
TRINITY_DN100082_c0_g3	32	35	39	44	32	38	30	59	55	21	18	26	20	26	24	17	38	29	GO:0005515, GO:0005634, GO:0016567, GO:0042631, GO:0071472
TRINITY_DN100082_c0_g4	19	15	26	10	19	29	16	29	12	16	17	35	21	12	20	16	6	17	GO:0005515, GO:0005634, GO:0016567, GO:0042631, GO:0042802, GO:0071472
TRINITY_DN100082_c0_g5	284	304	269	234	198	212	244	349	226	220	107	222	151	133	203	172	174	167	GO:0005515, GO:0005634, GO:0016567, GO:0042631, GO:0071472
TRINITY_DN100082_c0_g6	38	22	31	27	28	10	33	40	35	15	1	19	13	20	27	15	10	14	NA
TRINITY_DN100083_c0_g1	245	262	212	197	200	218	187	374	234	230	165	219	243	166	197	213	175	186	GO:0005886, GO:0006890, GO:0016021, GO:0045185
TRINITY_DN100085_c4_g1	110	131	112	112	141	132	90	176	141	148	47	118	108	75	105	69	73	92	GO:0004721, GO:0006470, GO:0016021
TRINITY_DN100085_c5_g1	46	45	47	58	49	40	55	59	68	31	21	38	41	46	30	25	25	24	GO:0004722, GO:0005737, GO:0006470, GO:0046872, GO:2000012
TRINITY_DN100088_c0_g1	74	96	82	64	73	75	44	101	64	36	15	55	48	22	64	56	33	37	GO:0003677, GO:0006355, GO:0016441, GO:0055087, GO:0070478, GO:1904278
TRINITY_DN100090_c1_g1	833	942	1036	861	824	743	790	1202	695	767	520	924	963	652	980	704	634	576	GO:0000302, GO:0009507, GO:0009648, GO:0009793, GO:0016021, GO:0031969, GO:0048366
TRINITY_DN100090_c2_g2	36	34	23	28	27	58	33	39	19	28	10	38	43	27	20	34	40	22	NA
TRINITY_DN100091_c0_g1	1550	1579	1739	1658	1496	1317	1439	2044	1409	1723	1348	1617	1977	1691	1929	2057	1560	1442	GO:0003735, GO:0005840, GO:0006412, GO:0009507, GO:0042254
TRINITY_DN100091_c1_g2	110	176	137	105	145	128	132	155	139	177	129	125	133	139	164	118	115	131	GO:0003735, GO:0006412, GO:0009570, GO:0009941, GO:0015934, GO:0019843, GO:0022626, GO:0042254
TRINITY_DN100092_c0_g1	82	39	54	43	56	62	61	103	58	37	28	48	39	38	55	35	29	46	GO:0005829, GO:0009507, GO:0016021
TRINITY_DN100093_c0_g1	44	20	22	12	16	34	19	38	18	14	0	12	15	6	15	13	0	20	GO:0005737, GO:0009039, GO:0016151, GO:0043419
TRINITY_DN100094_c0_g1	101	98	87	97	84	65	66	101	79	61	69	65	55	54	58	70	79	75	GO:0005794, GO:0009507, GO:0016021, GO:0016413, GO:0071554
TRINITY_DN100094_c0_g2	159	112	107	122	117	111	92	132	131	129	87	113	123	96	101	109	148	76	GO:0003735, GO:0004081, GO:0005524, GO:0005840, GO:0006412, GO:0006753, GO:0008893, GO:0009507, GO:0034432, GO:0046872
TRINITY_DN100094_c0_g3	40	60	48	60	53	39	62	69	37	39	27	46	41	25	62	36	29	61	GO:0016021, GO:0016757
TRINITY_DN100096_c0_g1	234	203	258	196	243	237	209	323	190	145	144	194	155	153	179	165	115	147	GO:0005634, GO:0008380
TRINITY_DN100097_c0_g1	23	27	43	39	30	25	25	63	22	19	3	32	28	23	32	18	31	26	GO:0005634, GO:0005783, GO:0005829, GO:0005886, GO:0009506, GO:0016021
TRINITY_DN100097_c0_g3	182	218	214	276	280	166	167	333	191	157	125	216	144	183	190	186	145	183	NA
TRINITY_DN100097_c1_g1	262	225	289	254	226	183	219	355	263	245	264	229	286	199	304	238	263	213	NA
TRINITY_DN100098_c0_g1	229	236	180	205	232	180	164	279	209	139	87	171	160	172	168	186	105	103	GO:0005634, GO:0008270, GO:0016021, GO:0016567
TRINITY_DN100099_c2_g1	894	880	837	879	753	682	749	1171	705	501	336	620	470	384	587	543	566	384	GO:0000398, GO:0005634, GO:0005730, GO:0009653, GO:0009791, GO:0009888, GO:0009908, GO:0009933, GO:0010051, GO:0010087, GO:0010305, GO:0010588, GO:0022613, GO:0044702, GO:0048364, GO:0048366, GO:0048528, GO:0048608
TRINITY_DN100100_c0_g1	5046	4788	5338	4813	4716	4360	4358	5520	4349	4145	4658	4372	4008	3475	5032	5069	3914	3958	GO:0000470, GO:0003723, GO:0003735, GO:0005886, GO:0006412, GO:0009506, GO:0009507, GO:0009955, GO:0022625, GO:0090696
TRINITY_DN100100_c0_g2	1200	1105	1080	928	1170	1129	1219	1283	1132	1126	787	1162	1429	1019	1377	1209	787	856	GO:0000470, GO:0003723, GO:0003735, GO:0005730, GO:0006412, GO:0016021, GO:0022625
TRINITY_DN100100_c0_g3	22	11	16	12	10	17	8	18	9	14	7	13	14	7	14	10	8	15	GO:0000470, GO:0003723, GO:0003735, GO:0006412, GO:0016021, GO:0022625
TRINITY_DN100101_c0_g1	58	62	62	46	34	34	62	65	30	39	58	39	57	36	48	37	32	33	GO:0016021
TRINITY_DN100102_c0_g1	277	409	409	359	310	261	276	558	283	289	191	288	234	193	232	249	176	197	GO:0009507
TRINITY_DN100102_c0_g2	141	98	126	96	98	97	91	139	106	69	34	93	69	40	65	80	54	71	NA
TRINITY_DN100105_c0_g1	29	24	16	14	37	30	24	22	25	6	16	9	18	13	20	7	13	16	GO:0005576, GO:0005886, GO:0005975, GO:0006952, GO:0008270, GO:0042973
TRINITY_DN100106_c1_g2	0	2	3	8	0	2	0	6	1	1	0	0	2	1	1	1	0	2	GO:0003677, GO:0003918, GO:0005524, GO:0005694, GO:0005739, GO:0006265, GO:0006268, GO:0007059, GO:0009295, GO:0009330, GO:0009507
TRINITY_DN100109_c0_g1	57	62	106	74	57	70	63	108	101	65	71	80	101	61	80	66	56	71	GO:0005739, GO:0009534, GO:0009941, GO:0015995, GO:0016020, GO:0033728, GO:0051744, GO:0055114
TRINITY_DN100110_c1_g1	3	1	1	0	1	1	4	1	0	0	2	1	0	0	0	1	3	1	NA
TRINITY_DN100110_c1_g2	105	87	106	98	114	71	79	115	66	79	52	113	74	98	85	75	56	46	GO:0005739, GO:0016020, GO:0016021
TRINITY_DN100110_c2_g1	237	273	360	275	290	253	267	450	272	212	155	308	284	181	267	230	156	210	GO:0005634, GO:0005739, GO:0009055, GO:0015035, GO:0016021, GO:0045454, GO:0055114
TRINITY_DN100112_c2_g1	3	5	16	4	12	5	2	9	4	15	11	6	6	5	5	11	5	2	NA
TRINITY_DN100112_c3_g1	1	7	0	0	4	0	2	4	9	4	2	0	0	3	1	3	7	0	GO:0005886
TRINITY_DN100112_c3_g2	990	1121	1178	1108	1024	813	891	1425	1035	928	787	1060	1086	790	1119	1057	859	931	GO:0005634, GO:0005829, GO:0005886, GO:0006950, GO:0016787
TRINITY_DN100112_c3_g4	138	120	181	181	140	143	141	284	177	151	109	232	208	140	180	137	128	125	GO:0002238, GO:0005634, GO:0005829, GO:0005886
TRINITY_DN100113_c0_g1	902	788	1046	665	776	654	877	1069	803	778	620	1155	957	1075	1334	839	945	709	GO:0012511, GO:0016021, GO:0019915
TRINITY_DN100113_c0_g2	379	363	410	397	336	393	376	418	352	319	170	377	348	313	347	306	260	254	GO:0005634, GO:0005783, GO:0005794, GO:0005829, GO:0005886, GO:0012505, GO:0016021, GO:0030136, GO:0030276
TRINITY_DN100113_c0_g3	51	75	91	49	57	46	60	104	80	68	38	71	61	48	82	36	60	40	GO:0005525, GO:0005622, GO:0005886, GO:0007264
TRINITY_DN100113_c0_g4	69	55	52	49	35	41	28	46	32	81	48	41	51	43	40	34	43	43	GO:0005525, GO:0005622, GO:0005886, GO:0007264
TRINITY_DN100114_c3_g1	924	906	1149	995	981	917	964	1278	1014	863	859	908	1017	698	1078	1113	815	707	GO:0004791, GO:0005829, GO:0006662, GO:0015035, GO:0016671, GO:0034599, GO:0044699, GO:0045454, GO:0047134, GO:0055114
TRINITY_DN100115_c7_g1	33	26	34	46	27	28	23	34	27	26	32	16	29	25	28	29	34	18	GO:0003677, GO:0005634, GO:0006355, GO:0009734
TRINITY_DN100116_c0_g1	47	67	71	51	68	62	53	94	58	67	35	57	61	41	82	63	27	11	NA
TRINITY_DN100116_c0_g4	39	62	84	50	59	37	35	82	55	46	40	49	37	39	30	41	27	44	NA
TRINITY_DN100118_c0_g1	100	90	93	97	119	100	68	101	75	93	76	74	88	82	116	84	82	62	GO:0005829
TRINITY_DN100118_c0_g4	96	72	65	80	79	62	73	141	58	68	49	62	69	44	40	73	43	35	GO:0003677, GO:0005634, GO:0005829, GO:0006355
TRINITY_DN100118_c0_g6	59	56	61	31	57	60	54	60	32	36	20	53	41	29	37	55	57	30	GO:0003854, GO:0005783, GO:0006694, GO:0016021, GO:0016853, GO:0055114
TRINITY_DN100120_c0_g1	197	228	197	319	210	291	334	325	169	243	200	304	218	193	300	257	139	158	GO:0000256, GO:0004848, GO:0005829, GO:0050385
TRINITY_DN100121_c0_g1	127	116	130	76	111	92	123	168	100	84	75	113	87	109	98	70	103	62	GO:0005634, GO:0016021
TRINITY_DN100123_c0_g1	80	57	59	41	55	60	48	75	78	51	53	43	50	48	40	36	35	33	GO:0004540, GO:0008033, GO:0090501
TRINITY_DN100125_c0_g1	4	15	20	6	4	8	3	8	0	2	22	1	2	2	10	0	3	3	GO:0003677, GO:0003700, GO:0005634, GO:0006355, GO:0046872
TRINITY_DN100125_c1_g1	168	106	108	109	87	86	86	121	76	66	51	91	85	54	67	126	101	34	GO:0003677, GO:0003700, GO:0005515, GO:0005576, GO:0005634, GO:0005768, GO:0005802, GO:0005886, GO:0006355, GO:0006649, GO:0009414, GO:0012501, GO:0048510
TRINITY_DN100125_c1_g2	16	20	24	17	5	11	20	17	11	3	0	8	3	3	14	13	2	2	NA
TRINITY_DN100126_c1_g1	609	515	650	605	552	521	505	743	519	568	428	581	628	454	596	513	469	507	GO:0005739
TRINITY_DN100126_c2_g1	770	436	575	482	449	496	400	710	591	498	359	493	590	485	543	414	421	360	GO:0003785, GO:0005618, GO:0005730, GO:0005819, GO:0005829, GO:0005886, GO:0005938, GO:0009506, GO:0009507, GO:0009524, GO:0009826, GO:0010229, GO:0015629, GO:0042989, GO:0048046, GO:0048366, GO:0048527
TRINITY_DN100126_c2_g2	17	45	12	32	23	22	21	16	13	20	16	14	13	15	15	6	8	7	GO:0005774, GO:0005783, GO:0016020, GO:0043231, GO:0044444
TRINITY_DN100127_c1_g2	1	3	5	1	2	6	2	6	4	3	3	7	2	3	2	8	1	0	GO:0016788
TRINITY_DN100128_c0_g1	2153	2191	2358	2345	2039	1754	1783	3047	1964	1909	1449	2020	2013	1440	2192	2245	1830	1845	GO:0005730, GO:0005886, GO:0009409, GO:0009507, GO:0022626, GO:0043229, GO:0044444
TRINITY_DN100128_c0_g2	68	77	106	108	68	54	62	111	45	67	114	45	75	97	71	77	68	79	NA
TRINITY_DN100128_c0_g4	3071	3012	2973	2656	2744	2579	2511	3847	2906	2933	2430	2930	3470	2811	3525	3333	2650	2877	NA
TRINITY_DN100130_c0_g1	62	39	45	29	34	50	39	47	35	46	34	60	44	35	37	43	52	25	GO:0003743, GO:0006413, GO:0009534, GO:0010207
TRINITY_DN100131_c0_g1	20	14	17	34	12	15	22	24	29	17	16	23	16	17	19	14	21	12	GO:0004674, GO:0005524, GO:0005886, GO:0006468, GO:0016021
TRINITY_DN100136_c0_g1	35	24	22	12	29	35	21	44	22	12	5	24	8	5	27	18	8	8	GO:0046872
TRINITY_DN100136_c1_g1	0	3	6	2	0	5	0	0	2	2	0	5	0	5	5	3	1	7	GO:0009733, GO:0044699, GO:0050789
TRINITY_DN100136_c2_g1	21	9	13	15	16	10	5	10	14	16	7	5	9	2	11	10	12	2	GO:0009733, GO:0044699, GO:0050789
TRINITY_DN100136_c3_g1	46	15	5	75	15	12	15	4	11	33	4	45	6	37	21	14	15	16	GO:0004124, GO:0005737, GO:0006535, GO:0016740, GO:0030170, GO:0050017
TRINITY_DN100136_c3_g2	666	401	413	496	223	332	432	376	310	386	351	299	440	190	403	432	158	358	GO:0006508, GO:0008234
TRINITY_DN100137_c1_g2	8	10	1	3	4	8	3	15	1	5	13	5	5	7	3	6	4	8	NA
TRINITY_DN100137_c1_g4	8	9	3	3	8	5	3	5	5	1	1	3	0	5	6	1	2	5	GO:0030570, GO:0045490, GO:0046872
TRINITY_DN100137_c2_g1	87	123	126	93	122	108	128	139	93	96	39	86	73	54	107	84	66	57	GO:0004497, GO:0005506, GO:0016021, GO:0016705, GO:0019825, GO:0020037, GO:0055114
TRINITY_DN100137_c2_g2	19	7	19	8	24	6	27	22	6	6	6	18	7	5	5	2	5	12	GO:0004497, GO:0005506, GO:0016021, GO:0016705, GO:0019825, GO:0020037, GO:0055114
TRINITY_DN100139_c0_g1	0	6	3	1	3	6	0	3	5	3	3	2	4	7	0	1	0	1	NA
TRINITY_DN100139_c0_g2	328	308	341	289	313	333	242	329	253	260	200	256	277	287	288	348	239	221	NA
TRINITY_DN100139_c0_g3	22	48	43	22	41	30	22	52	18	31	12	31	14	46	18	5	9	20	GO:0005634, GO:0005737, GO:0005874, GO:0008017, GO:0071369
TRINITY_DN100140_c0_g1	25	17	13	24	30	11	32	31	38	40	32	19	38	17	27	41	39	8	NA
TRINITY_DN100140_c0_g2	642	583	641	439	559	546	589	795	582	440	360	603	469	465	535	420	307	333	GO:0003700, GO:0005515, GO:0005634, GO:0005929, GO:0006355, GO:0008081, GO:0009620, GO:0009738, GO:0016567, GO:0035091, GO:0043226, GO:0044464, GO:0061512
TRINITY_DN100142_c1_g1	752	953	879	728	808	623	749	1026	659	735	612	697	618	632	684	661	585	452	GO:0004842, GO:0005515, GO:0005634, GO:0005737, GO:0009734, GO:0010311, GO:0016567, GO:0019005, GO:0031146, GO:0051781
TRINITY_DN100143_c1_g1	14	5	8	6	4	6	4	4	2	3	2	3	0	5	5	12	7	4	NA
TRINITY_DN100143_c1_g3	5	21	5	3	9	3	1	13	5	6	0	4	5	10	12	6	7	4	GO:0000149, GO:0005484, GO:0005789, GO:0005794, GO:0005886, GO:0006623, GO:0006888, GO:0006891, GO:0006896, GO:0009507, GO:0012507, GO:0016021, GO:0031201, GO:0031902, GO:0042147, GO:0048280
TRINITY_DN100143_c2_g2	16	10	13	4	6	6	2	10	8	4	2	4	5	6	1	14	8	2	NA
TRINITY_DN100144_c0_g1	32	36	32	32	35	51	31	74	25	38	34	48	41	46	43	18	48	36	GO:0005737
TRINITY_DN100145_c0_g1	1	2	1	5	0	0	1	4	2	0	0	0	0	0	1	1	0	0	NA
TRINITY_DN100145_c0_g2	213	231	247	219	197	169	197	244	241	168	193	221	238	161	224	211	135	156	GO:0006810, GO:0016021
TRINITY_DN100147_c0_g1	179	137	153	121	140	91	140	158	131	102	58	136	133	119	98	103	94	85	GO:0005737
TRINITY_DN100148_c0_g1	124	127	79	140	104	86	82	200	123	102	65	121	117	98	129	91	68	69	GO:0000103, GO:0001887, GO:0004020, GO:0004781, GO:0005524, GO:0005829, GO:0005886, GO:0005978, GO:0008878, GO:0009570, GO:0009735, GO:0009970, GO:0019252, GO:0030931, GO:0046686, GO:0048046, GO:0048573, GO:0070206, GO:0070814
TRINITY_DN100148_c0_g2	6	0	3	1	4	1	0	6	4	6	1	0	0	2	0	2	1	2	GO:0000103, GO:0004020, GO:0004781, GO:0005524, GO:0005739, GO:0009570, GO:0070814
TRINITY_DN100148_c1_g1	41	30	32	26	37	23	22	30	21	22	32	50	44	42	45	26	19	31	GO:0005634, GO:0034414, GO:0042781, GO:0046872
TRINITY_DN100148_c1_g2	152	181	258	147	175	140	156	267	174	152	99	215	136	190	199	118	115	94	NA
TRINITY_DN100148_c1_g3	7	15	13	21	13	7	20	14	8	6	11	17	8	17	21	7	2	3	GO:0000103, GO:0004020, GO:0004781, GO:0005524, GO:0005739, GO:0009570, GO:0070814
TRINITY_DN100149_c0_g1	90	57	71	61	71	71	58	61	62	61	32	73	70	41	76	53	31	39	GO:0005576, GO:0005634, GO:0016042, GO:0016298, GO:0052689
TRINITY_DN100149_c0_g2	0	0	3	4	4	1	0	1	6	8	2	7	2	5	2	6	0	6	NA
TRINITY_DN100149_c0_g3	5	26	17	25	28	12	17	14	18	20	17	8	24	10	19	15	13	24	GO:0005634
TRINITY_DN100150_c7_g1	80	73	75	66	59	56	60	57	53	43	51	52	55	54	60	90	59	51	GO:0004089, GO:0005388, GO:0005488, GO:0005516, GO:0005524, GO:0005789, GO:0005887, GO:0006730, GO:0006811, GO:0008270, GO:0009555, GO:0009570, GO:0010037, GO:0070588
TRINITY_DN100151_c7_g2	59	40	43	39	46	62	31	42	28	44	64	57	40	37	48	44	38	20	GO:0005634, GO:0005886, GO:0008270, GO:0016021, GO:0019706
TRINITY_DN100152_c0_g1	78	84	86	110	88	72	90	116	65	56	55	74	69	81	60	94	49	45	NA
TRINITY_DN100153_c0_g1	30	13	24	23	10	7	8	23	17	27	17	6	13	6	11	2	16	6	GO:0000256, GO:0004038, GO:0005783, GO:0006145, GO:0006995, GO:0008270, GO:0010136, GO:0050897
TRINITY_DN100155_c0_g1	343	309	329	253	264	259	201	242	231	238	254	192	245	137	230	237	189	209	NA
TRINITY_DN100155_c0_g2	667	684	611	534	611	567	556	764	509	554	537	606	587	639	717	592	626	515	GO:0003676, GO:0003735, GO:0005634, GO:0005840, GO:0006412
TRINITY_DN100156_c0_g1	91	71	69	57	75	56	51	75	60	52	79	47	55	25	46	57	54	61	GO:0003700, GO:0006355, GO:0008270, GO:0009987, GO:0043565, GO:0044424
TRINITY_DN100156_c0_g2	271	165	153	153	219	144	124	198	140	121	101	137	142	91	155	144	97	75	GO:0000977, GO:0001085, GO:0001228, GO:0003682, GO:0005488, GO:0005634, GO:0005667, GO:0006355, GO:0030154
TRINITY_DN100156_c0_g3	6	3	4	0	0	4	14	6	12	0	0	1	2	0	0	0	5	0	GO:0016021
TRINITY_DN100156_c0_g4	46	26	35	17	19	18	23	19	33	14	12	9	21	9	17	25	20	20	GO:0003700, GO:0006355, GO:0008270, GO:0043565, GO:0044424
TRINITY_DN100156_c0_g6	0	2	0	1	3	0	0	4	1	0	0	1	2	0	0	0	4	0	NA
TRINITY_DN100157_c1_g1	117	107	136	93	103	126	106	165	92	92	64	92	91	82	78	71	71	58	GO:0005739, GO:0009506, GO:0046658
TRINITY_DN100159_c0_g1	184	184	214	183	161	199	169	219	137	162	161	190	219	156	163	178	128	116	GO:0008430, GO:0016021
TRINITY_DN100160_c0_g1	28	30	44	31	36	40	22	36	43	47	36	25	13	20	47	25	23	28	GO:0005634, GO:0005737, GO:0008146, GO:0009735, GO:0080118
TRINITY_DN100161_c0_g1	429	353	318	333	294	313	329	476	331	278	352	325	460	223	373	375	380	291	NA
TRINITY_DN100161_c1_g2	117	158	140	96	108	95	117	174	124	144	66	123	119	171	142	81	73	105	GO:0003677, GO:0003729, GO:0005634, GO:0005737, GO:0006355, GO:0046686
TRINITY_DN100161_c1_g3	412	317	351	289	355	250	317	428	293	253	258	273	222	208	251	203	228	181	GO:0003676, GO:0005488, GO:0046872
TRINITY_DN100163_c0_g1	230	138	151	166	175	142	130	186	141	154	133	138	161	160	181	136	109	121	GO:0004644, GO:0006189, GO:0008864, GO:0009507
TRINITY_DN100163_c0_g2	191	163	202	172	198	175	141	248	184	136	87	162	137	99	136	118	64	128	GO:0004072, GO:0004412, GO:0005524, GO:0009086, GO:0009088, GO:0009089, GO:0009090, GO:0009097, GO:0009570, GO:0016310, GO:0016597, GO:0050661, GO:0055114
TRINITY_DN100165_c0_g1	49	33	40	32	63	30	35	91	35	47	24	34	38	12	24	18	24	32	GO:0008152, GO:0008194, GO:0009507, GO:0016758
TRINITY_DN100165_c0_g2	18	27	24	16	25	19	20	35	9	23	8	19	31	33	18	11	15	7	GO:0009813, GO:0009850, GO:0010294, GO:0043231, GO:0052638, GO:0052696, GO:0080043, GO:0080044
TRINITY_DN100165_c0_g3	10	7	5	12	8	4	9	4	3	1	8	2	6	7	6	4	3	0	GO:0008152, GO:0009813, GO:0009850, GO:0010294, GO:0016758, GO:0043231, GO:0052638, GO:0052696, GO:0080043, GO:0080044
TRINITY_DN100165_c0_g4	195	193	151	207	175	149	162	206	154	135	132	175	108	134	143	136	114	97	GO:0003677, GO:0031011
TRINITY_DN100165_c0_g6	132	103	184	79	119	119	136	93	74	187	56	165	74	64	138	84	52	68	GO:0009813, GO:0009850, GO:0010294, GO:0043231, GO:0052638, GO:0052696, GO:0080043, GO:0080044
TRINITY_DN100166_c0_g1	3	1	1	3	7	5	8	2	1	6	14	9	5	5	1	1	0	1	GO:0000139, GO:0005768, GO:0005802, GO:0008378, GO:0009969, GO:0010192, GO:0010214, GO:0010392, GO:0016021, GO:0051070
TRINITY_DN100166_c0_g2	25	32	36	40	36	19	19	44	13	23	20	17	28	22	26	25	26	14	GO:0000139, GO:0005768, GO:0005802, GO:0008378, GO:0009969, GO:0010192, GO:0010214, GO:0010392, GO:0016021, GO:0051070
TRINITY_DN100167_c1_g1	235	370	290	363	416	304	368	336	286	366	368	355	420	365	471	381	386	305	GO:0005634
TRINITY_DN100168_c0_g2	15	16	14	11	10	13	8	11	7	1	1	7	3	6	14	2	8	13	GO:0005634, GO:0005739, GO:0005886, GO:0016021
TRINITY_DN100169_c0_g1	123	122	152	127	142	101	117	246	131	131	65	104	85	73	78	70	82	62	GO:0000165, GO:0004707, GO:0005515, GO:0005524, GO:0005634, GO:0005737, GO:0043622
TRINITY_DN100171_c0_g1	10	5	6	9	7	15	5	7	12	8	5	15	3	2	2	6	1	13	NA
TRINITY_DN100171_c0_g2	0	2	3	1	5	4	5	8	2	1	13	1	4	5	3	1	0	7	GO:0016020
TRINITY_DN100172_c0_g1	54	16	38	40	33	35	31	46	32	14	44	30	18	28	39	21	16	9	GO:0004722, GO:0009507, GO:0046872
TRINITY_DN100173_c0_g1	343	355	376	365	379	266	335	555	337	310	176	408	343	266	296	300	241	256	GO:0003676, GO:0003700, GO:0005515, GO:0005634, GO:0006355, GO:0008270, GO:0009791, GO:0009937, GO:0010029, GO:0010431, GO:0044212, GO:0046872, GO:0050794
TRINITY_DN100174_c0_g1	109	160	165	130	135	107	139	192	133	96	98	107	97	102	93	107	84	99	GO:0009507
TRINITY_DN100176_c0_g1	182	162	251	188	201	203	193	250	159	161	156	202	187	166	166	168	127	140	GO:0004140, GO:0005524, GO:0005773, GO:0005777, GO:0009507, GO:0015937, GO:0016310
TRINITY_DN100177_c0_g1	26	14	21	20	22	12	11	35	9	15	0	28	10	9	10	15	15	12	GO:0009081, GO:0052654, GO:0052655, GO:0052656
TRINITY_DN100181_c0_g1	122	100	106	74	119	77	64	143	76	48	89	72	69	83	83	64	30	61	GO:0005739, GO:0005777, GO:0010468
TRINITY_DN100182_c0_g1	61	33	41	21	17	31	23	11	9	31	23	17	23	22	3	18	22	8	GO:0004185, GO:0005764, GO:0006508, GO:0009507, GO:0016021
TRINITY_DN100182_c0_g2	0	3	4	1	1	4	2	2	0	0	6	3	8	2	0	2	0	2	GO:0004185, GO:0005764, GO:0006508, GO:0009507, GO:0016021
TRINITY_DN100183_c1_g1	1	5	11	0	1	4	0	0	2	4	0	7	5	1	2	2	0	2	GO:0005634, GO:0005737, GO:0016787
TRINITY_DN100183_c1_g2	120	97	153	97	103	108	70	168	83	92	72	94	110	70	80	81	88	42	NA
TRINITY_DN100184_c2_g1	61	61	89	65	77	80	71	107	90	63	28	62	42	40	65	61	38	35	NA
TRINITY_DN100185_c0_g1	175	175	163	180	179	149	158	208	120	110	100	169	139	97	116	127	96	103	GO:0004842, GO:0005515, GO:0005634, GO:0005737, GO:0009617, GO:0009620, GO:0009862, GO:0010113, GO:0019005, GO:0031146, GO:0042177
TRINITY_DN100185_c1_g1	311	278	285	300	258	257	244	320	229	240	103	254	271	152	243	191	188	215	GO:0003676, GO:0005634, GO:0008270
TRINITY_DN100185_c1_g3	7	3	9	2	12	13	10	7	13	7	1	3	7	11	6	3	10	4	GO:0005516, GO:0006952, GO:0007165, GO:0043531
TRINITY_DN100187_c0_g1	10	11	7	2	3	4	7	3	3	3	0	7	9	3	7	6	5	2	NA
TRINITY_DN100187_c1_g1	5	8	14	10	13	10	2	8	9	4	2	7	9	12	20	6	4	12	GO:0000822, GO:0004842, GO:0005515, GO:0005634, GO:0006511, GO:0006952, GO:0007049, GO:0009734, GO:0009873, GO:0010011, GO:0010152, GO:0010311, GO:0016036, GO:0016567, GO:0019005, GO:0038198, GO:0048443
TRINITY_DN100187_c2_g1	141	108	100	227	103	114	71	170	115	115	77	167	111	104	129	71	55	83	GO:0001666, GO:0003824, GO:0004021, GO:0005507, GO:0005524, GO:0005739, GO:0005829, GO:0008483, GO:0009058, GO:0030170, GO:0042853
TRINITY_DN100187_c2_g2	10	0	0	3	1	0	1	0	4	9	0	2	5	1	2	2	3	4	NA
TRINITY_DN100187_c2_g3	0	3	0	1	5	1	4	5	3	4	0	1	2	1	2	0	3	3	NA
TRINITY_DN100188_c1_g1	13	13	18	13	15	15	10	25	9	12	6	14	6	22	9	20	10	14	GO:0005634, GO:0016020, GO:0016021
TRINITY_DN100189_c0_g1	246	239	255	203	175	181	181	312	153	168	115	151	166	110	110	126	99	131	GO:0004252, GO:0005886, GO:0006508, GO:0016021, GO:0031969
TRINITY_DN100190_c0_g1	455	485	648	456	449	394	415	747	484	385	293	505	500	428	484	402	370	356	GO:0000244, GO:0003723, GO:0005515, GO:0005687, GO:0005690, GO:0006346, GO:0009793, GO:0009845, GO:0015030, GO:0046540, GO:0070417, GO:0071011
TRINITY_DN100192_c2_g1	47	34	36	43	25	34	31	55	34	28	18	24	27	27	40	37	33	26	GO:0005515, GO:0005739, GO:0016020, GO:0016021
TRINITY_DN100192_c3_g1	20	22	30	30	21	21	26	20	15	28	32	24	23	14	33	35	32	15	NA
TRINITY_DN100192_c3_g2	8	14	7	13	10	5	10	4	8	6	6	14	7	5	15	2	7	4	GO:0006952, GO:0007165, GO:0016021, GO:0043531
TRINITY_DN100192_c4_g1	19	13	14	15	13	18	17	31	36	14	4	13	15	14	21	15	10	5	GO:0000145, GO:0000166, GO:0003676, GO:0005515, GO:0005634, GO:0005829, GO:0006904, GO:0070062
TRINITY_DN100192_c5_g1	2	5	3	4	1	2	4	5	6	6	1	5	2	1	0	0	4	1	GO:0005488, GO:0006351, GO:0009909, GO:0010582
TRINITY_DN100194_c4_g1	599	611	650	589	560	489	646	711	466	443	265	437	385	291	407	505	447	344	GO:0046872
TRINITY_DN100195_c1_g1	135	101	146	114	122	131	148	194	92	101	100	128	130	130	141	86	120	92	GO:0000139, GO:0005525, GO:0005829, GO:0006890, GO:0006891, GO:0007264, GO:0015031, GO:0016787, GO:0042147
TRINITY_DN100195_c1_g2	52	82	100	70	95	57	61	88	90	85	29	58	77	49	62	76	68	65	GO:0005525, GO:0005829, GO:0005886, GO:0007264, GO:0009414, GO:0009631, GO:0009737, GO:0009961, GO:0015031
TRINITY_DN100195_c1_g3	198	193	276	183	214	174	158	374	184	180	73	160	132	106	151	154	90	103	GO:0000166, GO:0004693, GO:0005515, GO:0005524, GO:0005634, GO:0005829, GO:0006397, GO:0006468, GO:0009615, GO:0016604, GO:0048366, GO:0048440, GO:0050792
TRINITY_DN100195_c1_g4	638	592	590	473	593	486	584	692	484	604	455	540	648	591	614	487	446	336	GO:0005525, GO:0005829, GO:0005886, GO:0007264, GO:0009414, GO:0009631, GO:0009737, GO:0009961, GO:0015031
TRINITY_DN100197_c0_g1	559	758	849	721	642	617	703	950	625	633	383	510	567	402	596	527	415	443	GO:0005794, GO:0009570, GO:0009941, GO:0016021, GO:0016757, GO:0032544
TRINITY_DN100198_c0_g1	56	37	49	44	31	46	33	43	33	63	36	43	46	44	72	73	56	19	GO:0005576, GO:0016787
TRINITY_DN100198_c0_g3	58	100	134	64	72	73	94	112	77	71	56	79	99	66	74	50	89	71	GO:0005576, GO:0016787
TRINITY_DN100198_c0_g4	114	90	145	114	83	88	96	135	112	122	81	102	107	74	125	112	83	76	GO:0005576, GO:0016787
TRINITY_DN100199_c0_g1	158	124	173	139	166	158	101	196	127	126	61	114	95	84	104	87	85	64	GO:0000175, GO:0000957, GO:0000963, GO:0003723, GO:0004654, GO:0005739, GO:0006364, GO:0006396, GO:0006397, GO:0006402, GO:0008033, GO:0034470, GO:0090503
TRINITY_DN100199_c0_g2	15	15	7	13	21	9	10	30	9	4	2	10	15	6	1	5	6	2	GO:0005739, GO:0008375, GO:0016021
TRINITY_DN100199_c0_g3	51	26	51	36	25	24	35	48	29	20	11	29	27	23	23	26	29	18	GO:0005739, GO:0008375, GO:0016021
TRINITY_DN100199_c0_g4	9	14	8	8	10	5	15	11	2	8	0	7	4	12	5	11	15	2	GO:0000175, GO:0003723, GO:0004654, GO:0006396, GO:0006402, GO:0090503
TRINITY_DN100202_c0_g1	191	160	177	178	143	147	171	228	167	149	109	164	197	173	134	151	150	126	GO:0005576, GO:0005634, GO:0005886, GO:0016021, GO:0031225
TRINITY_DN100202_c0_g4	1	5	3	1	1	8	0	10	3	2	3	2	6	2	2	2	3	3	GO:0016021, GO:0031225
TRINITY_DN100206_c5_g1	446	397	457	347	398	355	315	540	293	325	318	316	300	240	261	279	238	293	GO:0006511, GO:0016021, GO:0016579, GO:0036459
TRINITY_DN100206_c5_g2	51	43	55	36	50	39	38	43	52	27	33	23	34	24	42	29	25	23	GO:0006511, GO:0016021, GO:0016579, GO:0036459
TRINITY_DN100207_c0_g1	50	53	65	38	46	49	28	58	35	13	28	33	37	38	19	48	33	52	GO:0003777, GO:0005524, GO:0005874, GO:0007018, GO:0008017, GO:0009507
TRINITY_DN100208_c1_g2	11	2	5	6	5	2	13	12	12	3	6	7	9	1	4	3	4	5	GO:0004683, GO:0005509, GO:0005516, GO:0005524, GO:0005634, GO:0005737, GO:0005886, GO:0009738, GO:0009931, GO:0018105, GO:0035556, GO:0046777, GO:0080092
TRINITY_DN100208_c1_g3	27	46	52	27	31	57	44	66	41	56	38	54	35	31	36	13	19	30	GO:0004683, GO:0005509, GO:0005516, GO:0005524, GO:0005634, GO:0005737, GO:0005886, GO:0009738, GO:0009931, GO:0018105, GO:0035556, GO:0046777, GO:0080092
TRINITY_DN100210_c0_g1	23	28	28	26	40	21	13	28	12	21	36	12	12	8	17	19	12	13	GO:0000166, GO:0003676
TRINITY_DN100210_c1_g1	499	308	345	357	396	402	306	462	366	332	269	267	358	287	327	269	280	214	GO:0097159, GO:1901363
TRINITY_DN100211_c0_g1	214	194	204	229	266	221	218	316	230	202	83	220	208	191	209	123	103	157	GO:0000275, GO:0005524, GO:0015986, GO:0015991, GO:0016021, GO:0046933
TRINITY_DN100212_c0_g2	14	13	24	35	10	11	23	19	13	19	5	10	18	4	37	19	11	13	GO:0005737, GO:0016747
TRINITY_DN100213_c1_g1	3	1	2	7	2	1	7	1	8	3	6	3	3	1	2	1	2	0	GO:0004675, GO:0005524, GO:0005886, GO:0006468, GO:0006952, GO:0007166, GO:0016021, GO:0016032
TRINITY_DN100213_c1_g2	0	1	8	3	3	0	5	6	3	3	2	1	0	0	0	2	0	3	GO:0004675, GO:0005524, GO:0005886, GO:0006468, GO:0016021
TRINITY_DN100213_c1_g3	6	8	1	3	0	1	2	3	4	2	1	0	0	0	1	0	1	0	GO:0004674, GO:0005524, GO:0005886, GO:0006468, GO:0007169, GO:0016021
TRINITY_DN100213_c2_g1	16	16	3	16	17	10	6	33	25	6	18	7	11	7	22	15	16	8	NA
TRINITY_DN100213_c2_g3	4	3	4	10	6	8	1	5	3	12	0	2	3	1	2	10	4	2	GO:0005634, GO:0009626
TRINITY_DN100213_c3_g2	18	15	13	14	10	17	7	11	9	10	5	10	4	7	14	15	10	6	GO:0004674, GO:0005524, GO:0006468, GO:0016021, GO:0032440, GO:0055114
TRINITY_DN100213_c3_g4	7	33	19	18	35	28	18	34	26	14	20	13	20	17	12	42	20	8	GO:0004672, GO:0004675, GO:0005515, GO:0005524, GO:0005576, GO:0005634, GO:0005739, GO:0005886, GO:0006468, GO:0006952, GO:0007165, GO:0007166, GO:0009409, GO:0016021, GO:0043531, GO:0051607
TRINITY_DN100214_c0_g1	54	47	72	58	74	55	54	114	52	62	46	53	64	33	54	52	37	32	GO:0000139, GO:0005886, GO:0008375, GO:0015020, GO:0016021, GO:0016049, GO:0016051
TRINITY_DN100215_c0_g1	11	10	13	17	20	12	15	21	13	12	21	9	29	33	25	24	14	27	GO:0005634
TRINITY_DN100216_c1_g1	54	70	78	30	50	39	28	43	22	38	23	32	55	33	35	23	33	13	NA
TRINITY_DN100217_c0_g1	312	302	386	335	298	268	256	243	328	279	217	274	316	383	318	296	283	292	GO:0005634
TRINITY_DN100218_c0_g1	14	32	24	23	12	23	27	30	19	18	8	29	17	21	16	15	21	7	GO:0004526, GO:0005655, GO:0005737, GO:0080188, GO:0090502
TRINITY_DN100219_c0_g2	63	66	66	52	53	79	64	87	50	61	40	62	41	34	58	48	39	41	GO:0006508, GO:0008233, GO:0009507
TRINITY_DN100219_c0_g3	144	181	199	111	115	78	145	247	177	116	77	135	80	46	128	93	122	107	GO:0005634, GO:0005783, GO:0016021, GO:0016787
TRINITY_DN100219_c0_g4	34	22	15	16	28	22	9	16	17	21	1	15	11	12	14	14	18	9	GO:0005783, GO:0016021, GO:0016787
TRINITY_DN100219_c0_g5	18	23	5	20	17	17	19	24	7	8	9	10	23	10	15	15	18	13	GO:0005634, GO:0005783, GO:0016021, GO:0016787
TRINITY_DN100220_c0_g1	167	167	123	93	126	121	158	188	110	127	85	144	129	110	95	105	67	125	NA
TRINITY_DN100220_c0_g3	56	58	49	42	44	50	51	63	44	50	35	34	43	29	45	39	12	14	GO:0009744, GO:0043562
TRINITY_DN100221_c0_g1	54	62	79	63	73	56	43	130	76	44	56	47	67	26	33	39	30	42	GO:0005315, GO:0005351, GO:0006508, GO:0006814, GO:0008242, GO:0008514, GO:0009416, GO:0009535, GO:0009624, GO:0016021, GO:0030504, GO:0055085
TRINITY_DN100225_c0_g1	121	80	112	65	96	94	97	123	107	91	45	92	73	54	88	61	57	68	GO:0000166, GO:0005737
TRINITY_DN100228_c0_g1	4	5	7	11	6	12	9	3	1	7	6	11	4	7	10	5	9	9	GO:0005634, GO:0006508, GO:0008233, GO:0009507, GO:0016021
TRINITY_DN100229_c3_g1	131	142	117	99	98	90	94	108	79	81	70	108	89	85	118	67	50	80	GO:0000105, GO:0000287, GO:0003879, GO:0005737, GO:0009570
TRINITY_DN100229_c4_g1	18	20	17	13	19	22	18	29	27	21	27	12	22	13	19	5	4	13	NA
TRINITY_DN100229_c4_g2	0	2	2	1	0	1	0	0	1	3	0	1	1	2	0	2	0	11	GO:0004674, GO:0005488, GO:0006468, GO:0007165, GO:0044424
TRINITY_DN100229_c4_g3	9	28	38	8	29	9	13	17	17	23	16	20	29	14	27	7	18	9	GO:0005634
TRINITY_DN100229_c4_g4	7	8	3	5	8	4	13	15	6	7	0	5	4	6	8	2	3	3	GO:0004674, GO:0005509, GO:0005524, GO:0006468
TRINITY_DN10023_c0_g1	8	7	2	4	2	5	3	2	5	0	0	1	2	7	3	7	7	5	NA
TRINITY_DN100230_c0_g1	15	31	5	18	5	31	11	10	10	26	24	14	17	9	10	17	29	12	GO:0005634, GO:0009506
TRINITY_DN100230_c0_g2	5	2	2	6	1	3	10	5	4	6	12	2	2	2	7	7	10	5	NA
TRINITY_DN100232_c2_g1	16	2	10	7	4	8	1	8	5	4	0	4	1	7	1	4	0	14	NA
TRINITY_DN100232_c2_g2	9	1	7	2	8	1	3	3	2	2	0	6	7	4	6	3	2	2	NA
TRINITY_DN100232_c3_g2	648	678	764	636	713	612	592	795	661	519	569	537	544	475	546	541	481	447	GO:0000502, GO:0005524, GO:0005886, GO:0016021, GO:0016887
TRINITY_DN100232_c3_g3	360	324	315	303	251	279	234	309	240	300	142	280	229	180	201	191	184	161	GO:0003824, GO:0005634, GO:0005829, GO:0016787
TRINITY_DN100232_c3_g4	4	4	3	7	1	3	6	3	2	0	0	0	5	2	0	0	0	0	NA
TRINITY_DN100234_c0_g1	33	51	67	60	46	36	28	49	35	30	53	35	42	20	46	43	23	47	NA
TRINITY_DN100234_c0_g2	63	79	110	74	88	66	80	104	77	63	39	57	72	46	39	66	50	79	NA
TRINITY_DN100234_c1_g1	208	144	198	189	155	155	190	213	170	147	157	167	205	152	170	197	161	156	GO:0004864, GO:0005634, GO:0080163
TRINITY_DN100236_c0_g1	18	9	10	5	21	15	14	5	24	19	19	19	23	15	18	15	10	11	GO:0003333, GO:0004096, GO:0005313, GO:0005515, GO:0005618, GO:0005634, GO:0005739, GO:0005777, GO:0005887, GO:0006995, GO:0009416, GO:0009737, GO:0009941, GO:0009970, GO:0015181, GO:0015189, GO:0015297, GO:0016036, GO:0020037, GO:0022626, GO:0042542, GO:0042744, GO:0043091, GO:0046686, GO:0050897, GO:0051938, GO:0055114, GO:0098869
TRINITY_DN100236_c1_g1	970	1139	1141	1280	1198	1053	1019	1098	915	1449	523	1000	1071	982	946	937	677	695	GO:0003729, GO:0004096, GO:0005515, GO:0005618, GO:0005635, GO:0005773, GO:0005777, GO:0005783, GO:0005887, GO:0006979, GO:0006995, GO:0009409, GO:0009416, GO:0009506, GO:0009570, GO:0009941, GO:0009970, GO:0015174, GO:0015179, GO:0015297, GO:0016036, GO:0020037, GO:0022626, GO:0031966, GO:0042744, GO:0046686, GO:0046872, GO:0048046, GO:0050897, GO:0055114, GO:0098869
TRINITY_DN100236_c1_g3	39	34	47	52	44	46	37	65	28	55	4	52	47	29	54	32	21	36	GO:0004096, GO:0005515, GO:0005634, GO:0005739, GO:0005887, GO:0006810, GO:0006979, GO:0006995, GO:0008219, GO:0009409, GO:0009507, GO:0009514, GO:0009648, GO:0009705, GO:0009970, GO:0010319, GO:0015179, GO:0015297, GO:0016036, GO:0020037, GO:0022626, GO:0042744, GO:0045454, GO:0050897, GO:0055114, GO:0080144, GO:0098869
TRINITY_DN100236_c1_g4	845	744	749	725	909	1007	835	1170	695	833	329	772	626	527	873	457	284	429	GO:0004096, GO:0005515, GO:0005634, GO:0005739, GO:0005887, GO:0006810, GO:0006979, GO:0006995, GO:0008219, GO:0009409, GO:0009507, GO:0009514, GO:0009648, GO:0009705, GO:0009970, GO:0010319, GO:0015179, GO:0015297, GO:0016036, GO:0020037, GO:0022626, GO:0042744, GO:0045454, GO:0046872, GO:0050897, GO:0055114, GO:0080144, GO:0098869
TRINITY_DN100236_c1_g5	2	1	2	0	2	1	3	0	1	2	0	1	7	0	1	1	0	0	NA
TRINITY_DN100236_c1_g7	11	14	22	13	16	9	4	23	14	9	10	11	5	5	5	14	21	11	NA
TRINITY_DN100238_c0_g1	526	535	497	422	443	366	370	523	475	447	334	438	409	228	389	431	380	270	GO:0005737, GO:0008168, GO:0032259
TRINITY_DN100238_c0_g2	57	90	71	98	82	67	76	84	79	53	71	68	61	49	55	68	59	70	GO:0005576
TRINITY_DN100240_c0_g1	315	326	323	197	261	221	233	329	235	234	161	239	218	257	257	217	172	185	GO:0000311, GO:0003735, GO:0005739, GO:0006412, GO:0009570, GO:0009941, GO:0019843, GO:0042254
TRINITY_DN100241_c0_g1	262	283	307	293	295	245	244	413	313	277	166	286	270	229	263	280	243	232	GO:0000266, GO:0005509, GO:0005515, GO:0005544, GO:0005634, GO:0005739, GO:0005741, GO:0005777, GO:0005778, GO:0009408, GO:0009409, GO:0009414, GO:0009651, GO:0016020, GO:0016021, GO:0016559, GO:0043231, GO:0044444, GO:0044446, GO:0048285, GO:0098588, GO:0098805
TRINITY_DN100243_c0_g1	30	59	42	33	33	30	25	36	25	36	11	43	45	26	36	36	43	33	GO:0008047, GO:0009507, GO:0016226, GO:0051176
TRINITY_DN100243_c0_g2	129	149	166	143	181	136	168	176	136	145	92	186	117	126	196	192	159	127	GO:0008047, GO:0009507, GO:0016226, GO:0051176
TRINITY_DN100243_c0_g3	12	26	39	19	45	12	30	28	12	41	14	26	33	23	56	26	26	33	GO:0008047, GO:0009507, GO:0016226, GO:0051176
TRINITY_DN100243_c0_g4	69	86	104	92	79	65	121	128	71	105	53	113	79	76	159	85	43	91	GO:0008047, GO:0009507, GO:0016226, GO:0051176
TRINITY_DN100244_c0_g1	8	23	16	1	17	12	7	9	13	8	19	13	14	15	5	15	12	9	GO:0000347, GO:0003677, GO:0003678, GO:0005515, GO:0005524, GO:0005829, GO:0006268, GO:0006270, GO:0006355, GO:0007049, GO:0008094, GO:0010182, GO:0042555, GO:0046872
TRINITY_DN100245_c1_g1	30	38	44	39	29	25	21	70	36	26	23	44	53	25	54	38	27	25	GO:0003700, GO:0005634, GO:0006306, GO:0006342, GO:0009791, GO:0031047
TRINITY_DN100245_c1_g2	22	26	21	10	22	21	25	20	30	19	11	18	11	14	14	9	12	17	GO:0003700, GO:0006306, GO:0006342, GO:0009791
TRINITY_DN100245_c2_g2	863	819	928	779	738	665	736	977	707	723	683	731	851	736	909	646	619	591	GO:0004601, GO:0009507, GO:0016021
TRINITY_DN100246_c0_g1	834	735	729	619	660	683	680	880	639	780	542	707	831	789	901	685	626	568	GO:0005741, GO:0005744, GO:0005747, GO:0006811, GO:0009535, GO:0009707, GO:0015031, GO:0015266, GO:0015288, GO:0015450, GO:0016021, GO:0033365, GO:0046930
TRINITY_DN100246_c0_g3	13	8	10	8	2	10	3	19	11	6	0	10	8	2	9	11	2	7	NA
TRINITY_DN100247_c0_g1	24	23	21	13	43	23	34	30	8	25	13	22	40	10	17	35	13	17	NA
TRINITY_DN100247_c1_g1	87	34	49	29	49	36	37	29	37	26	38	42	44	28	27	23	29	17	GO:0005886, GO:0006855, GO:0015238, GO:0015297, GO:0016021, GO:0031969
TRINITY_DN100250_c0_g1	15	14	17	10	29	13	16	22	17	21	12	18	12	10	13	5	16	21	NA
TRINITY_DN100250_c0_g2	599	811	864	587	856	616	704	973	603	609	680	728	708	614	845	648	646	582	GO:0009507
TRINITY_DN100250_c1_g1	223	245	353	279	311	291	334	419	270	314	142	366	303	323	329	213	292	263	GO:0005737, GO:0005886, GO:0008898, GO:0009086, GO:0032259, GO:0046872
TRINITY_DN100252_c0_g3	225	286	352	293	330	230	230	312	201	218	172	206	239	230	298	199	157	189	GO:0005515, GO:0006793, GO:0006814, GO:0006816, GO:0006874, GO:0006882, GO:0009624, GO:0009705, GO:0010351, GO:0015369, GO:0016021, GO:0030026, GO:0051592, GO:0055062, GO:0070588, GO:0098655
TRINITY_DN100252_c0_g4	35	33	74	33	48	40	36	53	41	41	16	31	49	25	29	30	27	30	NA
TRINITY_DN100253_c0_g1	209	114	130	143	162	141	95	167	142	161	100	105	131	82	131	155	103	98	GO:0005634, GO:0005739
TRINITY_DN100256_c3_g1	21	38	40	26	44	38	32	47	37	39	29	26	33	22	35	25	28	29	GO:0003677, GO:0005634, GO:0005829, GO:0006355, GO:0008270, GO:0016020, GO:0016021, GO:0016569, GO:0035064
TRINITY_DN100257_c2_g1	18	19	21	25	16	25	36	28	21	34	31	31	27	31	50	17	25	27	GO:0003865, GO:0009941, GO:0016020, GO:0016627, GO:0044710
TRINITY_DN100257_c2_g2	36	44	37	35	23	36	32	41	19	27	23	36	27	40	22	24	8	17	GO:0003865, GO:0005737, GO:0006629, GO:0009941, GO:0016021, GO:0016627, GO:0055114
TRINITY_DN100257_c2_g3	62	67	98	56	66	54	65	80	54	54	36	75	59	33	58	65	67	48	GO:0005634, GO:0005829, GO:0032040, GO:0044424
TRINITY_DN100257_c2_g4	42	38	38	20	19	25	19	43	67	51	22	29	41	32	85	16	32	28	GO:0003865, GO:0006629, GO:0009941, GO:0016021, GO:0055114
TRINITY_DN100257_c2_g6	0	2	0	0	3	3	3	9	2	4	0	1	1	6	3	0	0	0	GO:0009941, GO:0016020, GO:0016627, GO:0044710
TRINITY_DN100259_c0_g1	35	11	16	38	30	14	24	50	21	19	20	18	20	19	18	22	17	21	GO:0005634, GO:0006351, GO:0016021, GO:0043565
TRINITY_DN100260_c0_g1	32	31	43	27	50	31	35	41	26	34	21	34	27	19	37	12	10	11	GO:0003899, GO:0005634, GO:0010508
TRINITY_DN100261_c2_g1	315	252	906	266	594	300	196	717	390	283	209	452	380	357	178	222	289	293	GO:0005634, GO:0006355
TRINITY_DN100261_c2_g2	12	6	25	17	21	23	15	18	11	6	2	25	16	11	17	12	11	9	NA
TRINITY_DN100262_c0_g2	5	24	11	15	22	8	16	19	29	15	16	27	14	17	24	14	13	12	GO:0004553, GO:0005886, GO:0005975
TRINITY_DN100263_c0_g1	11	6	8	4	0	11	4	2	0	7	20	6	4	6	9	12	7	9	GO:0000981, GO:0001135, GO:0005515, GO:0005634, GO:0006357, GO:0007275, GO:0009737, GO:0009739, GO:0009751, GO:0009753, GO:0009785, GO:0030154, GO:0043565, GO:0044212
TRINITY_DN100263_c0_g2	21	18	14	28	21	5	23	23	5	22	11	5	22	4	11	25	10	15	GO:0002221, GO:0004672, GO:0004675, GO:0005515, GO:0005524, GO:0005886, GO:0006468, GO:0007166, GO:0042742, GO:0052033, GO:0080142
TRINITY_DN100263_c0_g3	45	59	56	72	29	43	50	102	57	46	39	58	50	53	54	43	31	34	GO:0002221, GO:0004675, GO:0005515, GO:0005524, GO:0005886, GO:0006468, GO:0007166, GO:0080142
TRINITY_DN100263_c0_g4	60	59	38	27	51	34	34	51	40	29	17	28	28	38	44	33	27	21	GO:0004672, GO:0005524, GO:0005886, GO:0006468
TRINITY_DN100263_c0_g5	47	26	42	32	37	38	29	59	64	46	52	30	22	29	46	38	35	10	GO:0002221, GO:0004675, GO:0005515, GO:0005524, GO:0005886, GO:0006468, GO:0007166, GO:0080142
TRINITY_DN100265_c0_g1	8	10	1	10	19	3	12	16	4	17	7	8	6	2	4	3	1	13	NA
TRINITY_DN100265_c0_g2	9	14	18	6	11	9	2	10	0	16	6	19	8	12	6	12	15	6	NA
TRINITY_DN100265_c0_g3	77	59	98	51	55	62	70	83	67	66	39	50	44	45	25	36	26	27	GO:0005634, GO:0016020, GO:0016192
TRINITY_DN100265_c1_g3	4	13	0	1	7	1	2	0	2	2	0	0	2	3	0	1	0	3	NA
TRINITY_DN100266_c0_g1	31	33	34	24	17	22	12	24	12	25	7	10	23	11	12	23	21	6	GO:0000209, GO:0008270, GO:0009414, GO:0042787, GO:0043161, GO:0061630, GO:1902006
TRINITY_DN100267_c3_g1	3	2	5	4	3	2	4	4	1	2	0	3	3	1	6	1	2	4	GO:0016021
TRINITY_DN100267_c4_g3	81	63	71	97	74	52	92	82	53	87	68	92	65	75	70	81	37	62	GO:0009507, GO:0016020
TRINITY_DN100269_c0_g1	42	63	41	42	45	38	35	76	41	26	22	39	38	33	27	25	27	36	GO:0005739, GO:0005768, GO:0005802, GO:0008375, GO:0016021
TRINITY_DN100269_c0_g2	28	17	44	29	44	32	32	44	37	36	34	41	28	29	58	26	11	9	GO:0005739, GO:0005768, GO:0005802, GO:0008375, GO:0016021
TRINITY_DN100271_c0_g1	33	40	36	56	41	42	23	43	30	20	40	26	17	21	45	26	22	22	GO:0004497, GO:0005739, GO:0009507, GO:0044550, GO:0055114, GO:0071949
TRINITY_DN100272_c0_g2	560	486	564	368	401	442	408	593	508	366	323	455	444	343	438	437	351	320	GO:0005634
TRINITY_DN100272_c0_g3	9	43	15	48	37	49	41	36	14	39	25	38	27	47	42	25	25	22	GO:0005634
TRINITY_DN100274_c0_g1	21	30	32	39	31	17	22	12	23	9	19	35	14	23	29	27	28	34	NA
TRINITY_DN100274_c0_g2	78	96	118	107	95	91	72	161	82	91	86	94	81	66	143	70	80	70	GO:0005515
TRINITY_DN100274_c0_g4	37	39	30	33	25	30	25	44	28	15	14	22	19	25	27	30	28	8	GO:0003723, GO:0004127, GO:0004519, GO:0004857, GO:0005524, GO:0006207, GO:0006221, GO:0008380, GO:0009041, GO:0009451, GO:0009507, GO:0009641, GO:0043086, GO:0046910, GO:0046939
TRINITY_DN100274_c0_g5	404	344	467	395	331	310	340	495	320	284	211	420	388	270	511	327	390	266	GO:0005515
TRINITY_DN100274_c0_g6	5	3	1	3	5	7	3	8	1	2	2	4	9	12	12	1	3	4	NA
TRINITY_DN100275_c1_g1	140	142	151	124	126	120	119	168	165	146	116	92	128	90	129	104	114	108	GO:0005856, GO:0005886, GO:0007163, GO:0010090, GO:0031209, GO:0032403, GO:0042802, GO:0045010, GO:0048870, GO:0051259
TRINITY_DN100277_c0_g1	98	103	94	100	71	79	86	85	72	92	44	88	140	80	112	91	88	89	GO:0003924, GO:0005525, GO:0005730, GO:0005737, GO:0005819, GO:0005886, GO:0007264, GO:0009524, GO:0009860, GO:0016020, GO:0017157, GO:0030833, GO:0030834, GO:0032794, GO:0045177, GO:0051650
TRINITY_DN100277_c0_g2	166	123	166	127	147	114	138	163	114	117	44	132	102	79	103	79	72	64	GO:0005086, GO:0005634, GO:0005829, GO:0009561, GO:0015031, GO:0016192, GO:0032012, GO:0032588, GO:0043547
TRINITY_DN100278_c0_g1	41	40	73	43	55	41	47	42	29	44	21	34	49	26	38	40	35	35	NA
TRINITY_DN100278_c0_g2	41	33	28	16	38	22	28	30	20	36	15	15	17	25	34	29	20	20	GO:0003676, GO:0004519, GO:0005634, GO:0090305
TRINITY_DN100279_c0_g1	110	101	121	109	114	83	100	182	75	103	71	115	134	90	109	91	77	76	GO:0005739
TRINITY_DN100280_c4_g1	9	7	15	10	29	24	8	12	16	7	10	7	5	5	17	9	9	24	GO:0005506, GO:0005576, GO:0016021, GO:0016709, GO:0019825, GO:0020037, GO:0044550, GO:0055114
TRINITY_DN100280_c5_g1	88	76	99	82	91	58	96	105	79	60	17	63	70	64	59	85	58	46	GO:0000287, GO:0004427, GO:0005506, GO:0005737, GO:0006796, GO:0016021, GO:0016709, GO:0019825, GO:0020037, GO:0044550, GO:0055114
TRINITY_DN100280_c5_g2	5	18	9	11	9	6	16	9	22	9	15	10	8	7	11	20	7	8	GO:0000287, GO:0004427, GO:0005506, GO:0005737, GO:0006796, GO:0016021, GO:0016709, GO:0019825, GO:0020037, GO:0044550, GO:0055114
TRINITY_DN100280_c5_g3	26	33	17	27	22	26	28	28	17	33	14	24	29	12	34	24	14	8	GO:0000287, GO:0004427, GO:0005506, GO:0005737, GO:0006796, GO:0016021, GO:0016709, GO:0019825, GO:0020037, GO:0044550, GO:0055114
TRINITY_DN100283_c0_g1	8	7	4	16	2	13	13	10	5	12	0	8	11	2	8	16	16	6	GO:0005737
TRINITY_DN100285_c0_g1	145	239	234	149	207	220	183	253	171	189	146	208	216	169	226	171	157	133	GO:0004607, GO:0005576, GO:0005783, GO:0008970, GO:0016021, GO:0016042, GO:0031090, GO:0052739, GO:0052740
TRINITY_DN100286_c0_g1	154	166	191	122	165	142	161	209	127	138	118	161	175	141	208	135	128	121	GO:0005634
TRINITY_DN100288_c0_g1	119	116	113	63	99	88	55	126	90	69	42	85	87	56	61	69	69	72	GO:0009507, GO:0016020, GO:0016021
TRINITY_DN100289_c0_g1	5	2	3	1	0	2	4	2	3	10	0	1	2	0	1	0	6	3	GO:0005737
TRINITY_DN100289_c1_g1	35	24	32	34	35	33	30	54	45	33	21	43	21	14	32	27	29	21	GO:0009507
TRINITY_DN100290_c1_g1	47	64	62	33	45	27	52	69	41	70	52	78	71	22	30	26	70	63	NA
TRINITY_DN100290_c1_g3	1201	1072	1033	859	1163	999	1046	1259	914	1351	1192	1339	1851	1629	1540	1258	1004	1084	GO:0003735, GO:0005840, GO:0006412
TRINITY_DN100291_c0_g1	78	60	46	67	61	61	64	120	84	48	68	76	69	53	80	83	78	66	GO:0004488, GO:0005739, GO:0009396, GO:0009853, GO:0035999, GO:0055114
TRINITY_DN100292_c0_g1	62	78	63	53	74	55	50	96	61	54	21	47	62	33	67	38	37	39	GO:0000166, GO:0003978, GO:0004806, GO:0005634, GO:0006012, GO:0016042
TRINITY_DN100293_c0_g1	308	309	369	242	324	285	248	332	258	303	216	358	307	306	340	237	242	181	GO:0003735, GO:0005739, GO:0005840, GO:0006412, GO:0009507, GO:0042254
TRINITY_DN100294_c0_g1	23	27	16	20	33	23	10	41	24	18	29	23	37	9	37	24	20	34	GO:0009570
TRINITY_DN100295_c0_g1	55	59	76	48	37	39	33	64	50	53	54	43	53	43	54	68	48	50	GO:0009507, GO:0016020, GO:0016021
TRINITY_DN100296_c0_g1	119	99	158	116	113	134	126	175	140	139	105	120	133	134	168	100	119	110	GO:0005515, GO:0005634, GO:0009788, GO:0032436
TRINITY_DN100297_c0_g1	73	90	85	58	70	74	48	67	38	56	46	57	43	62	59	60	37	34	GO:0004556, GO:0005977, GO:0009507, GO:0010021, GO:0019156, GO:0019252
TRINITY_DN100298_c1_g1	4	41	17	13	20	16	14	31	21	7	5	31	9	12	28	17	11	6	GO:0003700, GO:0005634, GO:0005829, GO:0006355, GO:0010629, GO:0016020, GO:0044212, GO:0048449, GO:0090701
TRINITY_DN100300_c0_g2	30	16	27	36	26	28	36	44	25	14	5	24	12	15	29	18	17	12	GO:0003676, GO:0005524, GO:0005634, GO:0008026, GO:0008270
TRINITY_DN100300_c0_g3	23	17	23	15	29	21	22	6	11	32	30	5	13	11	14	25	10	9	NA
TRINITY_DN100300_c0_g4	92	50	65	58	61	67	61	116	46	51	52	74	46	52	64	36	33	43	GO:0005634, GO:0006355, GO:0043565
TRINITY_DN100300_c0_g5	165	171	191	176	154	119	137	123	144	141	122	176	177	125	149	140	133	113	GO:0005634, GO:0006355, GO:0043565
TRINITY_DN100300_c1_g1	333	227	276	268	250	230	261	422	239	254	194	291	254	236	238	233	169	169	GO:0005488, GO:0005634
TRINITY_DN100301_c0_g1	105	119	99	93	82	93	93	140	94	120	69	122	89	126	121	118	42	61	GO:0005509, GO:0005544, GO:0005634, GO:0005829, GO:0009408, GO:0009409, GO:0009414, GO:0009507, GO:0009579, GO:0009651, GO:0009986, GO:0015774, GO:0016020, GO:0048046
TRINITY_DN100302_c0_g1	19	31	32	18	21	20	27	22	34	17	19	20	17	11	21	20	13	13	GO:0000703, GO:0003677, GO:0005634, GO:0005739, GO:0006285, GO:0006296, GO:0042644, GO:0046872, GO:0051539
TRINITY_DN100302_c0_g2	8	0	1	3	1	1	2	3	0	0	0	0	1	0	3	1	0	0	NA
TRINITY_DN100303_c0_g1	129	110	193	109	101	124	120	160	127	116	83	106	132	119	146	105	129	113	GO:0016567, GO:0016998
TRINITY_DN100304_c0_g1	18	11	8	4	19	24	6	1	1	11	8	5	4	7	0	10	8	12	NA
TRINITY_DN100308_c0_g1	445	402	444	359	438	406	385	553	350	437	391	358	414	382	378	379	371	368	GO:0003700, GO:0005634, GO:0006355, GO:0043565, GO:0044212
TRINITY_DN100309_c0_g1	57	48	45	60	47	58	27	51	45	43	12	45	39	20	49	34	30	35	GO:0003677, GO:0003700, GO:0005634, GO:0006355, GO:0007275, GO:0009873
TRINITY_DN100310_c1_g1	11	12	9	11	8	4	8	28	8	7	20	8	12	5	15	5	5	11	NA
TRINITY_DN100310_c2_g1	4	1	0	0	1	0	1	1	0	3	0	4	1	0	5	4	3	6	GO:0005737
TRINITY_DN100311_c0_g1	233	259	277	233	279	217	260	289	215	314	135	286	348	275	342	233	196	218	NA
TRINITY_DN100311_c0_g2	586	581	613	541	462	455	463	740	488	511	334	505	554	414	536	457	354	425	GO:0005634
TRINITY_DN100313_c0_g1	108	63	63	50	50	76	58	112	72	40	64	57	60	51	66	40	50	72	GO:0000256, GO:0003700, GO:0005783, GO:0006145, GO:0006355, GO:0010136, GO:0046872, GO:0071522
TRINITY_DN100314_c0_g1	10	19	13	19	9	10	9	15	7	38	37	10	21	23	11	18	13	20	GO:0005739, GO:0008270, GO:0016021, GO:0016787
TRINITY_DN100316_c0_g1	18	32	35	22	11	30	8	21	13	31	14	25	27	17	27	29	10	17	GO:0004553, GO:0005975, GO:0016021, GO:0030247, GO:0046658
TRINITY_DN100318_c1_g1	183	179	159	127	135	147	129	203	145	151	111	161	139	118	168	144	148	114	GO:0016021
TRINITY_DN100318_c2_g2	296	334	384	301	314	254	299	454	307	340	264	301	413	293	361	294	286	256	GO:0005634, GO:0005739
TRINITY_DN100322_c0_g1	562	568	564	402	490	562	546	625	455	543	278	504	480	413	525	428	331	303	GO:0000481, GO:0003729, GO:0005730, GO:0005840, GO:0009409, GO:0009570, GO:0009737, GO:0032040, GO:0032508, GO:0034337
TRINITY_DN100324_c6_g1	163	165	223	168	159	145	140	258	155	116	102	193	136	102	160	125	129	107	GO:0003677, GO:0003700, GO:0005634, GO:0006355, GO:0007275, GO:0016021
TRINITY_DN100328_c0_g1	394	368	414	389	389	319	368	442	326	371	317	359	506	486	501	421	331	385	GO:0005634, GO:0005739, GO:0005886
TRINITY_DN100329_c0_g1	20	17	11	12	11	13	9	25	10	12	12	10	20	37	31	7	5	17	GO:0005634
TRINITY_DN100329_c0_g2	37	28	37	29	24	27	22	48	29	14	15	28	37	23	18	23	13	22	GO:0005634
TRINITY_DN100329_c0_g3	8	16	2	2	8	2	4	3	2	1	0	0	4	5	2	0	1	1	GO:0005576, GO:0009505, GO:0016021, GO:0030599, GO:0042545, GO:0043086, GO:0045330, GO:0045490, GO:0046910, GO:0090406
TRINITY_DN100330_c1_g1	1	3	0	1	0	1	3	0	3	3	0	0	2	2	0	1	0	0	GO:0005576, GO:0016021
TRINITY_DN100330_c1_g2	10	8	1	2	11	3	1	12	3	1	19	6	7	2	0	6	0	4	NA
TRINITY_DN100330_c1_g4	63	87	80	86	76	45	67	64	36	33	34	68	61	39	63	41	35	42	NA
TRINITY_DN100331_c1_g1	37	34	92	36	50	35	70	60	47	59	60	69	54	50	59	58	26	51	GO:0009414
TRINITY_DN100331_c1_g2	20	14	10	9	6	21	2	16	10	10	4	13	15	11	18	11	15	14	GO:0009414
TRINITY_DN100331_c2_g1	54	36	52	39	33	39	41	40	25	40	54	31	39	26	31	64	34	24	GO:0006810, GO:0016021
TRINITY_DN100332_c1_g1	14	31	16	39	32	27	15	44	17	7	40	20	14	16	26	38	24	22	GO:0004177, GO:0004252, GO:0005774, GO:0006508, GO:0008240, GO:0009507, GO:0022626
TRINITY_DN100332_c1_g2	0	6	5	0	2	0	2	1	0	2	9	2	1	1	3	0	2	2	GO:0005634, GO:0005794, GO:0005829, GO:0005886, GO:0006886, GO:0008565, GO:0016192, GO:0030131, GO:0030276, GO:0030665
TRINITY_DN100332_c2_g1	11	1	9	1	6	6	9	2	3	5	7	5	8	7	16	9	4	5	GO:0005737
TRINITY_DN100332_c2_g2	1	1	2	1	3	3	4	7	0	4	10	2	0	2	2	3	7	3	GO:0005737
TRINITY_DN100332_c2_g3	2269	2615	3153	2724	2682	2217	2521	3968	2220	2546	1424	2707	2105	1602	2626	2243	1702	1665	GO:0005576, GO:0006694, GO:0016021, GO:0016491, GO:0055114
TRINITY_DN100332_c2_g4	10	0	6	7	14	12	11	5	8	19	7	4	1	16	3	6	9	13	NA
TRINITY_DN100334_c0_g1	841	756	811	721	681	651	616	863	556	631	622	683	683	674	800	634	609	479	GO:0000166, GO:0001731, GO:0003743, GO:0005515, GO:0005829, GO:0005852, GO:0006446, GO:0009506, GO:0009651, GO:0016282, GO:0033290, GO:0046686, GO:0080008
TRINITY_DN100334_c0_g2	101	99	119	60	115	62	101	143	56	86	85	91	164	93	146	88	102	81	GO:0000166, GO:0001731, GO:0003743, GO:0005852, GO:0006446, GO:0009506, GO:0016282, GO:0033290, GO:0080008
TRINITY_DN100334_c0_g3	0	1	1	0	3	0	2	0	2	4	0	2	0	2	3	0	5	3	GO:0000287, GO:0004737, GO:0030976
TRINITY_DN100336_c0_g1	94	143	157	116	134	109	136	163	106	102	119	120	80	77	103	114	80	76	GO:0005634, GO:0006979
TRINITY_DN100338_c5_g1	7	14	30	5	13	9	11	39	9	13	10	15	5	15	17	11	3	13	GO:0005634
TRINITY_DN100338_c5_g3	15	7	21	21	19	10	17	35	3	6	17	7	8	6	11	5	7	1	GO:0005634
TRINITY_DN100339_c0_g1	365	310	423	351	344	340	253	432	287	245	299	346	351	397	344	301	269	308	GO:0005576
TRINITY_DN100339_c0_g4	927	1000	1164	911	953	829	845	1046	772	742	611	1074	963	911	1021	790	730	767	GO:0005576
TRINITY_DN100340_c0_g1	12	7	17	9	29	19	7	3	10	9	7	15	13	10	5	22	7	13	GO:0016021
TRINITY_DN100340_c0_g3	5	7	9	10	11	12	6	14	2	5	4	7	6	3	7	7	3	9	GO:0006952, GO:0007165, GO:0016020, GO:0016021
TRINITY_DN100341_c0_g1	47	24	52	31	27	35	41	39	20	35	39	36	27	21	29	22	20	39	GO:0000418, GO:0001056, GO:0003677, GO:0005515, GO:0005666, GO:0006355, GO:0010495, GO:0030422, GO:0046872
TRINITY_DN100342_c0_g1	78	50	55	55	50	33	46	56	57	50	74	59	57	49	49	61	59	41	NA
TRINITY_DN100342_c1_g1	41	43	31	24	15	22	29	33	24	21	49	32	20	23	24	30	29	17	GO:0000701, GO:0005634, GO:0005829, GO:0009691, GO:0017065, GO:0043733, GO:0070635, GO:0070636, GO:0070694
TRINITY_DN100343_c0_g1	53	38	69	36	52	36	28	41	41	16	23	50	48	32	48	46	24	26	GO:0000723, GO:0003697, GO:0006457, GO:0009408, GO:0009507, GO:0010521, GO:0019827, GO:0044183, GO:0048367, GO:0051974, GO:1990879
TRINITY_DN100345_c0_g1	161	158	145	125	158	142	138	171	116	126	127	118	102	104	108	104	77	74	GO:0009507
TRINITY_DN100346_c0_g1	16	29	29	30	11	18	22	45	26	16	17	27	14	27	19	12	21	13	GO:0008270, GO:0016020, GO:0016021
TRINITY_DN100347_c0_g1	19	24	24	9	10	11	15	8	13	8	19	8	20	16	9	6	10	16	GO:0005487, GO:0005515, GO:0005622, GO:0005643, GO:0005730, GO:0005829, GO:0006606, GO:0007094, GO:0009506, GO:0009507, GO:0009910, GO:0016973, GO:0031965, GO:0033234, GO:0048443
TRINITY_DN100349_c0_g1	111	91	127	101	79	97	56	179	73	83	102	110	96	65	88	65	94	78	GO:0000166, GO:0005634, GO:0005737, GO:0006282, GO:0009555, GO:0009663, GO:0009793, GO:0010044, GO:0010497, GO:0031570, GO:0048481, GO:0048700, GO:0071158, GO:0072718, GO:0080008, GO:2000280
TRINITY_DN100350_c1_g1	59	54	76	47	89	29	48	98	30	31	48	37	54	40	48	27	33	42	NA
TRINITY_DN100351_c2_g2	1	5	0	0	5	3	0	0	1	8	0	5	3	3	0	0	0	3	GO:0046983
TRINITY_DN100351_c2_g5	11	7	12	7	15	13	13	8	12	7	3	3	1	5	10	9	8	4	NA
TRINITY_DN100353_c0_g1	2	2	2	3	7	1	5	3	5	2	4	2	1	4	3	2	3	6	NA
TRINITY_DN100353_c0_g2	5	3	14	10	13	5	6	12	7	10	9	10	4	4	9	12	7	3	GO:0003676, GO:0003724, GO:0005524, GO:0005634, GO:0008026
TRINITY_DN100353_c0_g3	106	103	153	125	146	98	115	193	100	102	59	113	66	60	88	84	70	80	NA
TRINITY_DN100353_c0_g4	13	19	24	16	24	21	15	37	22	20	21	17	11	19	26	10	22	9	GO:0005634, GO:0007165, GO:0035091
TRINITY_DN100355_c0_g1	4	3	3	3	4	9	6	0	0	1	1	3	2	0	0	1	0	0	NA
TRINITY_DN100355_c1_g2	71	51	97	42	91	75	46	86	78	41	46	57	45	39	49	57	33	37	GO:0005634
TRINITY_DN100355_c1_g3	4	2	4	1	7	5	3	10	4	1	8	5	2	3	11	2	1	0	GO:0005634
TRINITY_DN100356_c0_g1	385	379	389	313	368	320	306	386	376	287	306	280	341	274	333	330	239	227	NA
TRINITY_DN100357_c0_g1	91	46	94	42	68	77	56	135	54	52	41	68	65	47	65	63	55	37	NA
TRINITY_DN100357_c0_g2	4392	4991	6535	3750	4752	3428	4162	7471	2923	2752	2293	5612	2724	3293	4281	2919	3091	2629	GO:0005737, GO:0009409, GO:0009414, GO:0009651, GO:0009738, GO:0010150
TRINITY_DN100357_c0_g3	318	326	318	305	318	218	266	352	214	257	171	251	240	171	221	200	166	191	GO:0000166, GO:0003723, GO:0005634, GO:0016458, GO:0080111
TRINITY_DN100357_c0_g4	35	28	36	30	49	56	31	62	29	11	29	28	27	12	31	19	23	27	NA
TRINITY_DN100357_c0_g5	9	16	17	8	25	4	5	1	4	5	10	8	4	10	4	10	3	4	NA
TRINITY_DN100358_c0_g1	9	18	6	4	6	3	9	16	7	6	0	13	6	3	8	2	13	3	NA
TRINITY_DN100358_c0_g2	2	5	2	10	3	7	2	6	6	7	16	4	2	3	28	2	10	19	NA
TRINITY_DN100362_c1_g1	9	10	8	8	16	2	9	7	13	12	9	19	4	7	15	19	12	4	NA
TRINITY_DN100362_c1_g2	231	146	264	199	184	193	169	272	210	166	128	170	227	187	198	160	146	170	NA
TRINITY_DN100362_c1_g3	182	253	233	192	137	192	170	198	91	210	127	242	153	223	158	166	106	214	NA
TRINITY_DN100362_c2_g2	269	288	366	264	272	256	286	380	314	292	303	357	322	248	368	275	259	281	GO:0005576, GO:0005886, GO:0009506, GO:0016021
TRINITY_DN100362_c3_g1	7	0	1	0	7	1	1	5	0	5	6	3	5	0	5	5	2	10	NA
TRINITY_DN100363_c0_g2	2	3	7	0	10	3	2	10	9	5	4	5	3	2	0	0	0	4	GO:0005618, GO:0005886, GO:0006952, GO:0007165, GO:0009506, GO:0009507, GO:0048046
TRINITY_DN100363_c0_g3	31	25	67	25	42	33	51	64	23	35	10	39	48	36	37	60	36	32	GO:0005618, GO:0005886, GO:0006952, GO:0007165, GO:0009506, GO:0009507, GO:0048046
TRINITY_DN100365_c0_g1	385	356	439	371	346	351	339	440	286	310	228	352	281	282	371	301	215	208	GO:0000139, GO:0005198, GO:0005774, GO:0005829, GO:0006888, GO:0006890, GO:0006891, GO:0008565, GO:0015031, GO:0030126
TRINITY_DN100367_c0_g1	64	70	74	78	66	84	73	119	78	59	51	73	80	40	55	32	46	48	GO:0008270
TRINITY_DN100368_c2_g1	21	50	35	32	48	45	45	62	28	43	7	42	29	35	21	18	30	30	GO:0005351, GO:0005886, GO:0016021, GO:0055085
TRINITY_DN100369_c0_g1	13	25	30	16	28	19	19	33	15	36	0	20	37	10	15	13	8	13	GO:0005634, GO:0005783, GO:0005829, GO:0005886, GO:0009506, GO:0016021, GO:0016757
TRINITY_DN100370_c0_g1	20	30	15	15	28	27	24	32	14	17	9	17	16	13	24	22	14	19	GO:0005739, GO:0005794, GO:0006665, GO:0016021, GO:0016125, GO:0032366, GO:0032541, GO:0097036
TRINITY_DN100371_c0_g3	63	61	57	63	57	44	57	90	48	62	232	33	54	52	65	142	85	77	NA
TRINITY_DN100373_c1_g1	3490	3599	4052	3309	3655	2914	3247	4816	3113	3047	2153	3603	3142	2503	3953	2797	2545	2344	GO:0016021
TRINITY_DN100373_c2_g1	4	7	4	9	4	6	13	4	10	10	16	6	12	8	9	7	6	7	NA
TRINITY_DN100373_c3_g2	4	5	9	3	1	3	5	4	12	2	5	11	2	6	7	3	6	4	GO:0003729, GO:0005634, GO:0005829
TRINITY_DN100374_c1_g1	12	20	12	17	8	10	10	8	15	16	22	9	10	18	11	14	17	9	GO:0005525, GO:0005768, GO:0005794, GO:0005886, GO:0007264, GO:0015031
TRINITY_DN100374_c3_g1	9	26	10	12	14	21	17	17	9	14	17	27	26	14	37	11	10	32	GO:0005525, GO:0005829, GO:0005886, GO:0007264, GO:0015031, GO:0042546, GO:0046686
TRINITY_DN100374_c3_g4	14	42	24	19	35	20	40	46	18	25	23	33	36	19	35	20	16	15	GO:0003924, GO:0005525, GO:0005737, GO:0005886, GO:0007264, GO:0008152, GO:0009733, GO:0015031, GO:0042546
TRINITY_DN100374_c3_g5	120	98	104	120	151	150	126	145	139	109	59	125	137	92	123	126	139	92	GO:0005525, GO:0005634, GO:0005773, GO:0005829, GO:0005886, GO:0007264, GO:0015031, GO:0042546
TRINITY_DN100374_c3_g6	101	81	109	62	76	77	74	135	80	78	41	68	95	73	64	64	65	85	GO:0005525, GO:0005634, GO:0005773, GO:0005829, GO:0005886, GO:0007264, GO:0015031, GO:0042546
TRINITY_DN100374_c3_g7	128	78	124	117	82	92	79	136	90	135	97	95	130	119	148	103	71	82	GO:0005525, GO:0005829, GO:0005886, GO:0007264, GO:0009506, GO:0015031, GO:0031901, GO:0032588, GO:0042546
TRINITY_DN100374_c3_g8	9	1	4	5	5	4	4	2	0	3	10	1	1	4	8	1	11	2	NA
TRINITY_DN100375_c0_g1	3	4	2	1	3	1	3	7	4	4	1	7	4	4	1	0	1	2	GO:0016868, GO:0071704
TRINITY_DN100375_c0_g2	77	67	73	56	86	67	92	67	69	90	57	68	49	47	86	72	44	37	GO:0004610, GO:0005975, GO:0046872
TRINITY_DN100375_c0_g3	152	174	144	110	129	136	193	196	125	105	84	158	109	116	147	123	96	95	GO:0000719, GO:0004610, GO:0004614, GO:0005739, GO:0005829, GO:0005975, GO:0006048, GO:0009411, GO:0009506, GO:0009507, GO:0019255, GO:0046872
TRINITY_DN100377_c0_g1	8	5	10	35	8	13	11	17	9	21	6	9	7	15	10	3	2	0	GO:0005515, GO:0005829, GO:0006559, GO:0006952, GO:0006979, GO:0009611, GO:0009800, GO:0045548, GO:0080167
TRINITY_DN100377_c0_g2	14	2	8	50	3	9	4	10	3	20	0	18	3	19	6	5	4	7	GO:0005515, GO:0005737, GO:0006559, GO:0006952, GO:0006979, GO:0009555, GO:0009611, GO:0009800, GO:0009819, GO:0010224, GO:0045548, GO:0046244, GO:0046274, GO:0080167
TRINITY_DN100377_c0_g3	16	13	14	11	7	22	9	17	3	7	11	19	4	3	14	5	11	4	GO:0005515, GO:0005737, GO:0006559, GO:0006952, GO:0006979, GO:0009555, GO:0009611, GO:0009800, GO:0009819, GO:0010224, GO:0045548, GO:0046244, GO:0046274, GO:0080167
TRINITY_DN100379_c0_g1	100	90	117	84	62	89	62	82	78	39	30	55	50	48	51	53	67	34	GO:0005515, GO:0005737
TRINITY_DN100380_c0_g1	5	16	10	27	11	14	3	7	10	12	27	7	8	15	11	17	3	12	GO:0003677, GO:0003680, GO:0003700, GO:0005634, GO:0005737, GO:0006351, GO:0010228, GO:0044424, GO:0045824, GO:0050832
TRINITY_DN100380_c0_g2	43	10	18	10	9	9	4	7	24	11	17	21	16	9	16	18	16	18	GO:0003680, GO:0003700, GO:0005634, GO:0010228
TRINITY_DN100380_c0_g4	6	6	10	1	10	5	4	8	12	2	8	3	9	0	5	2	11	7	GO:0003680, GO:0003700, GO:0005634, GO:0006351, GO:0010228
TRINITY_DN100382_c3_g1	15	8	24	17	25	13	15	28	12	18	16	13	22	7	16	24	30	14	GO:0004861, GO:0005634, GO:0007050, GO:0071901
TRINITY_DN100382_c3_g2	23	15	25	18	29	9	16	18	9	21	15	19	24	11	18	11	15	13	GO:0004861, GO:0005634, GO:0007050, GO:0048523, GO:0071901
TRINITY_DN100382_c3_g3	10	7	19	17	16	3	5	22	15	10	10	8	9	4	7	13	17	6	GO:0005634
TRINITY_DN100383_c0_g1	25	33	35	11	14	24	15	9	8	25	24	17	22	4	15	24	21	9	GO:0005634
TRINITY_DN100384_c0_g1	371	279	309	262	221	236	281	395	297	276	165	240	254	255	258	289	184	196	GO:0005634
TRINITY_DN100384_c0_g2	65	80	91	97	100	93	83	146	90	106	75	98	83	85	106	81	90	86	NA
TRINITY_DN100384_c0_g3	227	175	196	190	241	139	195	210	120	169	137	167	161	108	157	146	131	125	NA
TRINITY_DN100387_c0_g1	367	344	288	278	308	293	220	306	246	260	233	261	300	218	203	206	168	165	GO:0003677, GO:0003899, GO:0005666, GO:0006383
TRINITY_DN100388_c0_g1	99	58	83	68	58	60	48	50	50	56	34	49	62	58	76	57	31	28	GO:0005634
TRINITY_DN100389_c0_g1	3	0	0	0	0	4	1	1	0	2	0	0	0	0	0	3	0	0	GO:0003677, GO:0003682, GO:0003700, GO:0003713, GO:0004402, GO:0005634, GO:0006338, GO:0006357, GO:0008270, GO:0009651, GO:0009723, GO:0009733, GO:0009737, GO:0009739, GO:0009751, GO:0009753, GO:0031540, GO:0035066, GO:0046686, GO:0080167
TRINITY_DN100389_c0_g2	6	13	18	15	13	6	9	16	6	9	6	15	13	12	9	10	30	9	GO:0003677, GO:0003682, GO:0003700, GO:0003713, GO:0004402, GO:0005634, GO:0006325, GO:0006338, GO:0006355, GO:0006357, GO:0008270, GO:0009651, GO:0009723, GO:0009733, GO:0009737, GO:0009739, GO:0009751, GO:0009753, GO:0031540, GO:0035066, GO:0046686, GO:0080167
TRINITY_DN100389_c1_g1	3	18	5	7	5	5	12	4	7	6	0	2	4	5	2	5	3	5	GO:0004252, GO:0005576, GO:0006508, GO:0009505
TRINITY_DN100389_c3_g1	7	8	1	4	7	1	2	17	1	14	0	3	7	6	2	9	0	2	GO:0003677, GO:0005634, GO:0006355, GO:0008270, GO:0015074, GO:0046983
TRINITY_DN100392_c0_g1	54	41	32	34	20	22	20	52	40	38	19	22	26	21	33	29	13	25	GO:0004252, GO:0004347, GO:0005506, GO:0006094, GO:0006096, GO:0006508, GO:0009570, GO:0009658, GO:0016226, GO:0032947, GO:0044238, GO:0048564, GO:0051536, GO:0071704
TRINITY_DN100392_c0_g2	214	237	238	142	161	132	155	217	124	127	102	169	94	81	98	121	124	65	GO:0001101, GO:0006950, GO:0009506, GO:0009628, GO:0050896, GO:1901700
TRINITY_DN100393_c0_g1	6	14	14	16	12	7	6	18	9	14	0	23	12	13	14	24	13	12	GO:0003677, GO:0005634, GO:0006355
TRINITY_DN100393_c1_g2	89	89	72	86	57	75	81	76	75	58	31	61	70	39	68	54	59	32	GO:0005739, GO:0009507
TRINITY_DN100394_c0_g1	85	80	72	68	88	59	73	107	59	54	67	76	78	61	103	63	29	66	GO:0001056, GO:0005666, GO:0006384, GO:0008380, GO:0009507, GO:0016021
TRINITY_DN100395_c0_g1	99	76	123	93	111	90	80	162	77	111	34	71	80	67	79	73	75	52	GO:0000123, GO:0005634, GO:0009507, GO:0010485, GO:0016021
TRINITY_DN100395_c1_g1	74	79	87	84	77	101	45	91	57	51	79	66	51	58	61	81	75	48	GO:0000123, GO:0009507
TRINITY_DN100395_c1_g3	100	96	108	89	75	86	89	127	77	84	51	86	74	70	66	82	76	80	GO:0000123, GO:0009507
TRINITY_DN100395_c1_g4	2	0	3	2	3	5	0	0	2	2	4	2	1	0	3	0	0	1	NA
TRINITY_DN100397_c0_g1	255	231	241	197	243	198	207	278	223	229	217	169	216	165	240	179	201	150	GO:0000103, GO:0005737, GO:0006457, GO:0015035, GO:0016671, GO:0034599, GO:0045454, GO:0055114
TRINITY_DN100397_c0_g2	21	33	28	35	26	16	18	49	25	35	11	22	32	18	22	29	20	25	GO:0000103, GO:0005737, GO:0006457, GO:0015035, GO:0016671, GO:0034599, GO:0045454, GO:0055114
TRINITY_DN100398_c0_g1	150	116	131	140	110	87	82	169	115	111	87	86	105	83	84	93	69	56	GO:0008080, GO:0009507
TRINITY_DN100398_c1_g1	48	38	46	25	39	25	36	54	44	42	29	48	42	35	41	47	31	17	GO:0005576, GO:0009535, GO:0009543
TRINITY_DN100399_c4_g1	84	49	61	46	55	49	42	80	40	31	15	55	36	23	33	20	14	26	GO:0009507
TRINITY_DN100399_c5_g1	26	36	54	34	38	37	38	58	29	26	27	37	25	32	25	30	27	17	GO:0004722, GO:0005886, GO:0006470, GO:0016021, GO:0046872
TRINITY_DN100399_c5_g3	6	6	7	3	7	9	3	12	2	9	0	4	3	6	17	9	1	11	GO:0004722, GO:0005634, GO:0005886, GO:0006470, GO:0009737, GO:0016021, GO:0046872
TRINITY_DN100399_c5_g4	60	40	52	46	35	29	43	45	37	35	39	39	32	21	29	15	46	18	NA
TRINITY_DN100401_c1_g1	1	1	2	2	1	1	1	2	2	3	4	3	12	1	1	5	0	1	NA
TRINITY_DN100401_c4_g1	311	318	305	251	241	248	291	488	248	222	244	254	278	237	245	278	211	197	GO:0000287, GO:0004012, GO:0005524, GO:0005886, GO:0015662, GO:0016021, GO:0045332
TRINITY_DN100402_c2_g1	95	138	102	105	142	100	85	130	131	75	91	116	106	110	145	85	90	62	GO:0005956, GO:0019887, GO:0045859
TRINITY_DN100405_c0_g1	82	98	112	67	51	63	82	105	99	80	98	85	74	79	77	68	102	63	NA
TRINITY_DN100408_c0_g1	36	32	27	25	23	24	15	42	21	21	13	41	30	19	31	24	17	14	GO:0000209, GO:0005634, GO:0005829, GO:0008270, GO:0009414, GO:0009738, GO:0010200, GO:0016874, GO:0042787, GO:0043161, GO:0051865, GO:0061630
TRINITY_DN100410_c0_g1	9	14	6	12	9	13	9	11	10	10	9	7	12	15	8	6	10	6	NA
TRINITY_DN100410_c0_g2	14	14	13	3	3	7	2	2	3	4	0	7	2	0	5	0	11	3	GO:0005524, GO:0005739, GO:0005829, GO:0006458, GO:0007005, GO:0009570, GO:0009941, GO:0042026, GO:0044183, GO:0051082, GO:0061077
TRINITY_DN100410_c0_g3	9	1	31	9	3	8	1	10	8	10	35	9	4	8	19	2	7	5	NA
TRINITY_DN100410_c0_g4	6	16	13	9	14	6	19	8	5	11	5	9	0	1	6	11	1	4	GO:0003924, GO:0005525
TRINITY_DN100410_c0_g5	246	169	188	156	184	161	97	214	118	165	68	161	165	120	141	130	171	128	NA
TRINITY_DN100412_c8_g1	49	54	79	48	66	39	52	112	53	57	61	73	67	39	63	40	44	57	GO:0003690, GO:0005739, GO:0006355, GO:0009507, GO:0016020
TRINITY_DN100413_c0_g1	526	440	492	413	357	367	424	646	431	353	348	399	446	315	475	356	295	279	GO:0005634, GO:0005829, GO:0006511, GO:0008541, GO:0009507
TRINITY_DN100414_c0_g3	468	358	475	416	421	358	320	538	360	342	325	325	369	298	390	302	289	285	GO:0004674, GO:0005524, GO:0006468, GO:0009507, GO:0009742, GO:0032880
TRINITY_DN100414_c0_g4	3	5	10	0	3	3	2	19	6	1	1	1	7	5	3	0	2	5	GO:0008270
TRINITY_DN100414_c0_g5	69	73	82	71	57	57	74	90	67	59	8	53	34	47	60	46	54	24	NA
TRINITY_DN100415_c1_g1	24	32	45	51	72	31	40	59	37	28	22	41	51	37	52	43	26	30	GO:0003700, GO:0005634, GO:0006355, GO:0019760, GO:0043565, GO:0046982
TRINITY_DN100415_c1_g5	19	16	25	15	27	15	18	29	20	25	30	29	23	34	26	36	36	17	GO:0003700, GO:0005634, GO:0006355, GO:0019760, GO:0043565, GO:0046982
TRINITY_DN100419_c0_g1	10	25	38	25	16	32	14	33	17	29	7	38	23	18	20	16	13	13	GO:0004033, GO:0009570, GO:0009941, GO:0055114
TRINITY_DN100422_c0_g1	27	13	41	29	22	13	11	45	29	41	9	22	15	19	23	17	31	26	GO:0000149, GO:0000911, GO:0005484, GO:0005789, GO:0005794, GO:0005886, GO:0006623, GO:0006888, GO:0006891, GO:0006896, GO:0008565, GO:0009504, GO:0012507, GO:0016021, GO:0031201, GO:0031902, GO:0042147, GO:0048280
TRINITY_DN100423_c1_g1	149	153	168	155	215	161	152	237	122	156	111	167	122	116	126	95	76	101	GO:0004674, GO:0005524, GO:0005886, GO:0006468, GO:0016021
TRINITY_DN100425_c1_g1	8	7	18	7	6	6	4	8	2	3	8	4	4	4	6	10	5	1	GO:0005634
TRINITY_DN100425_c3_g1	1257	1455	1582	1195	1374	1255	1256	1659	1086	1554	1049	1398	1408	1245	1547	1194	1170	1066	GO:0003857, GO:0005777, GO:0006631, GO:0008691, GO:0055114, GO:0070403
TRINITY_DN100425_c4_g1	111	146	140	107	102	138	90	183	135	115	82	111	148	92	135	133	98	90	GO:0004034, GO:0006012, GO:0009570, GO:0030246, GO:0048046
TRINITY_DN100426_c0_g1	112	94	144	122	112	112	87	144	84	88	43	104	91	69	79	84	94	69	GO:0005634, GO:0016491, GO:0055114
TRINITY_DN100435_c0_g1	175	172	143	181	146	152	122	204	129	165	127	228	184	190	275	194	154	144	GO:0004751, GO:0009052, GO:0009535, GO:0009570, GO:0009735, GO:0009941, GO:0019253, GO:0042742
TRINITY_DN100441_c2_g1	13	15	16	22	16	18	11	19	18	13	11	18	15	10	15	12	21	8	NA
TRINITY_DN100442_c1_g1	4275	4353	4853	4293	4211	3838	3719	4856	3387	3020	3145	3892	3055	2754	3400	3951	3184	2809	GO:0009507, GO:0016020, GO:0016021, GO:0030234, GO:0050790
TRINITY_DN100444_c0_g2	9	12	11	10	19	20	10	9	18	8	8	18	6	10	13	8	9	7	NA
TRINITY_DN100444_c0_g3	24	23	25	16	14	11	9	14	13	4	1	13	10	7	8	13	20	14	GO:0005739
TRINITY_DN100444_c0_g5	1	1	1	1	9	9	6	2	2	2	7	2	4	3	0	0	0	2	NA
TRINITY_DN100445_c0_g1	8	9	3	9	9	1	3	8	5	9	13	2	6	7	2	3	13	2	NA
TRINITY_DN100445_c1_g2	5	2	2	1	2	3	1	0	0	0	0	2	7	1	1	4	0	0	NA
TRINITY_DN100448_c0_g2	35	29	58	26	33	40	23	63	19	33	36	48	44	43	40	22	31	23	GO:0003723, GO:0004829, GO:0005524, GO:0005737, GO:0006435
TRINITY_DN100449_c3_g1	2	8	1	2	8	0	4	6	4	3	6	6	6	0	4	7	8	2	NA
TRINITY_DN100449_c3_g2	283	276	311	285	244	218	256	350	210	177	227	274	290	234	228	199	238	145	GO:0005524, GO:0005634, GO:0009408, GO:0009414, GO:0009651, GO:0009826, GO:0010078, GO:0010231, GO:0010492, GO:0031490
TRINITY_DN100449_c3_g3	7	6	4	0	6	0	0	1	5	9	12	1	7	11	3	0	0	7	NA
TRINITY_DN100449_c4_g1	40	19	34	18	56	25	24	38	5	29	5	29	24	32	18	17	11	26	GO:0046983
TRINITY_DN100451_c0_g2	294	205	277	220	220	211	228	342	163	258	184	236	190	151	232	183	153	138	GO:0000902, GO:0005737, GO:0005884, GO:0008290, GO:0009408, GO:0051015, GO:0051016
TRINITY_DN100451_c0_g3	0	4	2	3	0	3	0	1	2	5	0	5	1	0	4	4	3	7	GO:0005506, GO:0006633, GO:0016021, GO:0016491, GO:0055114
TRINITY_DN100452_c0_g1	211	181	193	213	195	227	237	297	174	166	141	238	204	164	232	172	137	117	GO:0000977, GO:0003700, GO:0005634, GO:0005829, GO:0006357, GO:0009791, GO:0046872, GO:0046983
TRINITY_DN100454_c0_g1	92	73	93	46	71	60	83	67	56	46	34	63	78	50	44	52	41	25	GO:0009507
TRINITY_DN100454_c1_g1	830	685	888	669	906	554	616	1070	714	666	547	692	645	568	608	735	602	557	GO:0004842, GO:0005634, GO:0005737, GO:0008270, GO:0009739, GO:0016567, GO:0031347, GO:0042742, GO:0043069, GO:0043161, GO:0050832, GO:2000117
TRINITY_DN100454_c1_g2	17	25	30	24	36	13	14	31	18	16	15	20	27	31	35	59	22	15	GO:0004842, GO:0005737, GO:0006952, GO:0008270, GO:0043067, GO:0044267
TRINITY_DN100454_c1_g3	35	37	55	45	53	19	20	63	37	38	27	39	49	31	42	31	12	27	GO:0004842, GO:0005634, GO:0005737, GO:0008270, GO:0009739, GO:0016567, GO:0031347, GO:0042742, GO:0043069, GO:0050832, GO:2000117
TRINITY_DN100455_c0_g1	209	248	253	201	208	175	182	223	214	170	97	154	191	153	259	176	160	214	GO:0005634, GO:0031072, GO:0051082
TRINITY_DN100456_c0_g1	10	12	18	30	17	27	8	25	18	19	30	24	15	8	11	7	20	13	GO:0000156, GO:0000160, GO:0005515, GO:0005634, GO:0005737, GO:0006355, GO:0009736, GO:0016021
TRINITY_DN100456_c0_g2	68	67	68	42	40	45	40	114	58	58	43	57	52	61	36	43	45	47	GO:0005744, GO:0016020, GO:0016021, GO:0030150, GO:0032981, GO:0033617, GO:0090351
TRINITY_DN100456_c0_g4	253	289	300	263	304	258	257	322	255	287	235	305	289	266	267	245	204	181	GO:0005744, GO:0016021, GO:0030150, GO:0032981, GO:0033108, GO:0033617, GO:0044425, GO:0090351
TRINITY_DN100457_c0_g2	113	125	167	104	126	127	111	160	115	169	101	114	183	168	154	147	79	141	NA
TRINITY_DN100457_c1_g1	26	50	48	20	37	26	26	24	13	28	22	32	29	33	20	57	31	23	NA
TRINITY_DN100459_c0_g1	45	21	30	28	29	13	19	13	17	28	35	28	37	16	48	27	7	9	GO:0005515, GO:0005634, GO:0006511, GO:0010105, GO:0016567, GO:0019005
TRINITY_DN100460_c0_g1	35	25	27	37	21	40	26	46	31	23	10	39	31	25	23	17	18	22	GO:0005576, GO:0016042, GO:0052689
TRINITY_DN100460_c0_g3	13	38	20	17	21	21	30	18	21	14	25	22	28	38	27	27	13	25	NA
TRINITY_DN100460_c0_g4	10	18	13	13	22	11	16	18	33	12	1	18	17	12	3	4	15	9	NA
TRINITY_DN100460_c0_g5	0	2	1	3	1	1	0	1	0	0	0	0	0	0	2	0	0	0	NA
TRINITY_DN100460_c0_g6	16	19	26	14	21	14	10	13	15	17	22	13	13	17	16	9	8	20	NA
TRINITY_DN100461_c0_g1	71	74	101	59	86	71	63	120	86	62	17	80	69	52	73	27	21	38	GO:0005576, GO:0006629, GO:0016021, GO:0016298
TRINITY_DN100461_c0_g3	16	5	9	12	9	24	9	16	7	9	10	2	2	12	1	10	6	4	GO:0005576, GO:0006629, GO:0016021, GO:0016298, GO:0016787
TRINITY_DN100461_c0_g4	219	201	259	139	138	160	157	264	133	144	91	197	128	91	123	101	124	93	GO:0005576, GO:0006629, GO:0016021, GO:0016298
TRINITY_DN100462_c0_g1	676	871	891	668	758	683	498	867	538	560	315	553	499	370	565	474	441	491	GO:0003677, GO:0003725, GO:0004526, GO:0005655, GO:0005737, GO:0009506, GO:0043621, GO:0080188, GO:0090502
TRINITY_DN100462_c0_g3	120	176	171	110	105	152	145	253	124	139	92	154	136	113	148	99	96	113	GO:0004838, GO:0005829, GO:0006572, GO:0010189, GO:0030170
TRINITY_DN100463_c0_g1	196	201	166	183	207	173	126	196	161	129	86	129	154	115	156	124	93	89	GO:0005634, GO:0005829, GO:0006334, GO:0006355, GO:0008270, GO:0009793, GO:0010286, GO:0016584, GO:0031490, GO:0040029, GO:0042393, GO:1900036, GO:1990841
TRINITY_DN100463_c0_g2	47	23	20	44	36	35	36	75	29	31	46	43	32	26	50	40	13	27	GO:0004197, GO:0005576, GO:0005829, GO:0005886, GO:0006952, GO:0009506, GO:0016540, GO:0042802, GO:0043068
TRINITY_DN100464_c0_g1	36	20	20	24	62	32	24	72	39	41	43	38	37	23	57	48	20	16	GO:0008152
TRINITY_DN100464_c0_g3	1411	1262	1235	1167	1257	1134	1104	1740	1104	1300	1021	1349	1542	1218	1533	1191	991	995	GO:0000911, GO:0003735, GO:0005618, GO:0005730, GO:0005783, GO:0005794, GO:0005840, GO:0006412, GO:0009507, GO:0009965, GO:0010090, GO:0016020, GO:0022627, GO:0070181
TRINITY_DN100465_c0_g1	65	51	55	46	50	31	59	35	39	48	3	51	66	34	44	51	29	25	GO:0005829
TRINITY_DN100465_c0_g2	81	77	88	71	57	55	65	74	59	65	42	68	40	37	36	66	43	33	GO:0005829
TRINITY_DN100467_c0_g1	70	57	82	72	74	81	51	81	62	55	53	60	44	59	45	48	63	45	GO:0005524, GO:0005634, GO:0005737, GO:0016567, GO:0031625, GO:0061630
TRINITY_DN100467_c0_g2	139	114	119	108	119	99	103	137	92	89	123	104	117	94	105	100	97	80	NA
TRINITY_DN100468_c6_g1	6	4	9	6	12	11	5	11	4	7	16	8	13	10	11	8	3	8	GO:0008270, GO:0016021
TRINITY_DN100468_c6_g2	19	16	24	26	13	25	13	18	11	14	16	26	20	10	27	11	8	14	GO:0008270, GO:0016020, GO:0016021
TRINITY_DN100470_c3_g1	767	986	1068	803	901	812	957	1338	856	687	589	748	733	624	753	616	566	588	GO:0005739, GO:0016021
TRINITY_DN100471_c0_g1	19	10	7	15	11	24	26	14	15	19	7	6	16	10	11	26	13	13	GO:0005743, GO:0006839, GO:0016021, GO:0055085
TRINITY_DN100472_c0_g1	915	867	990	869	864	827	887	1097	885	730	773	766	861	667	941	816	720	711	GO:0005739
TRINITY_DN100473_c0_g1	6	3	2	1	1	1	2	2	9	5	0	2	8	5	7	8	3	1	GO:0000302, GO:0001944, GO:0003700, GO:0005515, GO:0005622, GO:0006351, GO:0009644, GO:0009873, GO:0010200, GO:0051301
TRINITY_DN100473_c0_g2	10	21	12	12	14	9	8	17	14	29	6	17	9	1	7	11	16	9	GO:0006351, GO:0044699
TRINITY_DN100474_c0_g1	2468	3593	3584	2797	3160	2603	2941	4493	2711	3398	2164	3729	3884	3261	4348	2767	2768	2390	GO:0005576, GO:0005737, GO:0005811, GO:0009845, GO:0010344, GO:0016020, GO:0019915, GO:0019953, GO:0050826
TRINITY_DN100474_c1_g1	160	138	212	106	119	137	117	172	105	129	79	124	134	101	134	110	103	63	GO:0004601, GO:0005576, GO:0005773, GO:0005829, GO:0006979, GO:0020037, GO:0042744, GO:0046872, GO:0055114, GO:0098869
TRINITY_DN100475_c0_g1	160	136	118	128	163	123	141	203	133	125	132	126	161	158	128	153	138	109	GO:0005634
TRINITY_DN100477_c0_g1	61	68	71	88	71	74	97	99	57	55	39	66	58	44	47	49	43	44	GO:0005524, GO:0016021, GO:0042626, GO:0055085
TRINITY_DN100481_c0_g1	73	58	94	52	44	80	57	67	73	45	52	62	42	44	37	54	52	39	GO:0003924, GO:0005198, GO:0005525, GO:0008080, GO:0009534, GO:0009570, GO:0010020, GO:0032153, GO:0042651, GO:0042802, GO:0051301
TRINITY_DN100481_c0_g2	129	101	174	105	110	101	95	127	88	85	108	72	80	58	79	85	76	83	NA
TRINITY_DN100482_c0_g1	1	3	4	8	1	7	3	14	0	1	4	2	5	4	2	3	1	2	GO:0009107, GO:0009249, GO:0009507, GO:0016992, GO:0019684, GO:0030385, GO:0051539
TRINITY_DN100482_c0_g2	84	80	97	82	44	57	61	115	60	57	30	76	67	34	84	66	33	48	GO:0009107, GO:0009249, GO:0009507, GO:0016992, GO:0019684, GO:0030385, GO:0051539
TRINITY_DN100482_c0_g3	202	142	160	112	205	138	135	197	145	189	153	164	217	199	253	168	208	214	GO:0009107, GO:0009249, GO:0009507, GO:0016992, GO:0019684, GO:0030385, GO:0051539
TRINITY_DN100483_c0_g1	9	24	10	12	5	13	19	13	7	11	2	16	9	16	10	3	9	5	NA
TRINITY_DN100483_c2_g1	88	87	94	79	97	105	74	126	93	94	54	89	84	53	46	74	63	77	GO:0005887, GO:0006995, GO:0015204, GO:0015370, GO:0071918
TRINITY_DN100483_c3_g2	17	26	32	39	34	28	28	31	32	24	17	34	21	12	24	13	20	17	GO:0016787
TRINITY_DN100483_c3_g3	231	285	315	214	241	189	248	336	222	166	145	235	217	175	222	164	168	135	NA
TRINITY_DN100483_c3_g4	5	8	5	1	4	1	4	6	7	6	0	9	1	0	10	1	8	1	NA
TRINITY_DN100484_c0_g1	21	34	32	20	27	14	22	52	40	29	23	23	16	17	27	14	7	24	GO:0005739
TRINITY_DN100486_c0_g1	502	449	551	478	460	653	564	536	436	405	510	952	559	661	1232	326	337	367	GO:0005506, GO:0005576, GO:0005774, GO:0005783, GO:0005794, GO:0005886, GO:0006744, GO:0009416, GO:0009505, GO:0009506, GO:0009555, GO:0009611, GO:0009699, GO:0009808, GO:0016021, GO:0016710, GO:0020037, GO:0040007, GO:0042802, GO:0055114, GO:0080167
TRINITY_DN100486_c0_g2	399	369	450	379	444	345	369	445	361	344	286	385	253	335	294	452	289	262	GO:0005506, GO:0016710, GO:0020037, GO:0055114
TRINITY_DN100486_c0_g4	2	3	0	1	0	0	1	3	3	0	4	3	2	0	0	3	0	5	GO:0005506, GO:0009808, GO:0016020, GO:0016710, GO:0016874, GO:0020037, GO:0044550, GO:0055114
TRINITY_DN100488_c1_g1	5	13	12	7	8	11	6	7	8	8	0	4	2	0	4	1	0	1	NA
TRINITY_DN100488_c4_g2	0	4	1	5	9	3	1	2	7	0	2	1	3	1	6	6	0	0	NA
TRINITY_DN100489_c0_g1	45	46	48	56	51	50	35	76	50	50	27	46	41	42	52	43	20	22	GO:0005739, GO:0005886, GO:0016021
TRINITY_DN100490_c0_g1	394	445	486	439	440	406	375	634	366	322	245	328	285	242	291	338	267	255	GO:0000166, GO:0003730, GO:0005829, GO:0005886
TRINITY_DN100493_c1_g1	33	59	34	35	39	36	28	38	23	47	13	44	33	21	27	18	9	16	NA
TRINITY_DN100494_c3_g1	20	26	49	29	20	16	22	35	10	21	20	25	19	8	24	23	4	15	NA
TRINITY_DN100494_c4_g1	53	75	68	52	47	50	33	102	48	48	42	44	40	40	39	38	51	40	GO:0004674, GO:0005524, GO:0005634, GO:0006468
TRINITY_DN100494_c4_g2	58	68	69	32	48	63	48	57	43	38	58	44	60	65	58	51	37	35	GO:0000166, GO:0004672, GO:0004674, GO:0005524, GO:0006468, GO:0016310
TRINITY_DN100495_c0_g1	1830	1992	2136	1874	2326	1680	1825	2566	1777	1889	1537	1962	2166	1900	2042	1888	1729	1644	GO:0003677, GO:0005634, GO:0008270
TRINITY_DN100495_c0_g2	1567	1415	1646	1419	1181	1362	1230	1545	1128	1477	1416	1439	1551	1317	1414	1404	1498	1171	GO:0005634, GO:0046872
TRINITY_DN100496_c0_g1	31	7	38	12	51	26	19	34	22	25	26	31	29	10	13	22	18	17	GO:0005829, GO:0006099, GO:0008964, GO:0009507, GO:0015977, GO:0015979, GO:0048046, GO:0048366
TRINITY_DN100498_c0_g1	258	340	416	336	326	290	283	464	306	325	178	293	302	258	334	310	246	312	GO:0005215, GO:0005773, GO:0006810, GO:0016020, GO:0016021
TRINITY_DN100498_c0_g3	9	3	3	5	0	0	0	3	2	18	0	6	6	10	6	0	0	1	NA
TRINITY_DN100498_c0_g4	7	5	4	5	2	2	0	3	2	5	9	2	4	5	2	2	2	4	GO:0000981, GO:0001135, GO:0005634, GO:0006357, GO:0009651, GO:0009739, GO:0009751, GO:0009753, GO:0030154, GO:0043565, GO:0044212
TRINITY_DN100500_c0_g1	64	59	60	44	75	59	45	74	78	43	55	46	59	34	47	40	50	20	GO:0005634
TRINITY_DN100502_c4_g2	14	18	35	22	33	31	37	34	21	26	32	27	23	14	15	25	18	15	GO:0003676, GO:0008270
TRINITY_DN100503_c0_g1	320	343	405	310	374	276	326	518	336	266	274	360	308	292	331	257	317	280	GO:0005886, GO:0030570, GO:0045490, GO:0046872
TRINITY_DN100508_c0_g1	32	28	11	24	14	38	25	28	21	21	25	10	32	15	11	26	16	11	GO:0003677, GO:0005634, GO:0008270
TRINITY_DN100508_c0_g3	3	3	6	2	2	3	4	5	4	1	9	5	1	2	1	7	0	5	NA
TRINITY_DN100508_c1_g1	78	63	77	61	31	54	58	91	76	82	37	77	43	59	32	44	56	70	NA
TRINITY_DN100510_c0_g1	71	60	80	28	36	33	48	51	58	34	34	34	41	21	36	23	38	32	GO:0003677, GO:0003700, GO:0005634, GO:0006355, GO:0010106, GO:0046983, GO:0055072
TRINITY_DN100513_c0_g1	104	94	89	67	71	74	65	94	84	87	49	65	82	68	83	80	61	47	GO:0005634, GO:0005739, GO:0006508, GO:0008236, GO:0016020, GO:0046872
TRINITY_DN100514_c0_g1	43	43	48	35	37	39	33	61	36	25	25	48	24	17	26	42	31	27	NA
TRINITY_DN100514_c0_g2	9	22	21	17	12	17	5	17	17	14	10	13	25	20	31	18	4	10	NA
TRINITY_DN100515_c0_g1	26	49	45	31	37	30	33	62	53	28	30	37	30	23	56	32	22	36	GO:0003677, GO:0005634, GO:0006355, GO:0009886, GO:0010199, GO:0010492, GO:0048441, GO:0048834
TRINITY_DN100517_c0_g1	173	177	168	145	196	139	105	244	181	172	146	177	214	243	211	146	138	132	GO:0000166, GO:0000288, GO:0000932, GO:0003697, GO:0003727, GO:0003899, GO:0005665, GO:0006367, GO:0031369, GO:0031990, GO:0034402, GO:0045948
TRINITY_DN100518_c0_g1	135	136	106	97	132	133	141	203	112	93	61	77	108	59	105	103	66	53	GO:0005515, GO:0009517, GO:0009522, GO:0009533, GO:0009637, GO:0009768, GO:0009783, GO:0009941, GO:0010114, GO:0010196, GO:0010207, GO:0010218, GO:0010287, GO:0016021, GO:0016168, GO:0018298, GO:0031409, GO:0046872
TRINITY_DN100520_c0_g1	10	8	18	16	11	6	14	8	13	10	13	10	14	11	3	6	2	1	GO:0005525, GO:0005829, GO:0005886, GO:0007264, GO:0009414, GO:0009631, GO:0009737, GO:0009961, GO:0015031
TRINITY_DN100520_c0_g2	704	803	846	690	763	665	745	938	695	673	489	723	730	557	717	504	512	457	GO:0005525, GO:0005829, GO:0005886, GO:0007264, GO:0009414, GO:0009631, GO:0009737, GO:0009961, GO:0015031, GO:0016787
TRINITY_DN100520_c1_g1	200	193	197	196	211	179	150	241	188	237	136	244	282	253	266	196	139	198	GO:0000139, GO:0003676, GO:0005515, GO:0005524, GO:0005525, GO:0005768, GO:0005774, GO:0005802, GO:0005829, GO:0005886, GO:0007264, GO:0008026, GO:0009506, GO:0015031, GO:0016192, GO:0032940
TRINITY_DN100520_c1_g2	105	100	116	94	102	105	54	115	86	87	81	86	72	100	72	100	70	74	GO:0000139, GO:0003676, GO:0005515, GO:0005524, GO:0005525, GO:0005768, GO:0005774, GO:0005802, GO:0005829, GO:0005886, GO:0007264, GO:0008026, GO:0009506, GO:0015031, GO:0016192, GO:0032940
TRINITY_DN100521_c1_g1	64	50	56	34	42	28	26	64	56	62	64	37	38	39	42	28	35	31	GO:0004385, GO:0005524, GO:0005829, GO:0016310, GO:0046037, GO:0046710, GO:0048229, GO:0048638
TRINITY_DN100523_c0_g1	63	69	67	48	49	59	40	88	32	58	28	53	48	29	47	34	23	30	GO:0005794, GO:0016021, GO:0016757
TRINITY_DN100524_c0_g2	46	33	29	29	35	31	39	40	41	31	26	31	38	30	23	26	15	28	GO:0005753, GO:0005774, GO:0015986, GO:0015991, GO:0033178, GO:0046961
TRINITY_DN100525_c1_g1	37	60	54	60	50	53	52	46	64	59	52	56	63	72	57	52	65	35	GO:0008168, GO:0009507, GO:0032259
TRINITY_DN100526_c0_g1	80	134	98	52	81	76	99	72	69	83	41	67	69	102	63	75	66	55	GO:0005739
TRINITY_DN100526_c1_g1	17858	22506	21093	17157	23786	15333	19435	29420	16647	15416	14371	21413	21525	18378	18829	14452	16546	15080	GO:0009507, GO:0055035, GO:1903647
TRINITY_DN100527_c0_g1	48	35	58	28	40	33	24	53	39	25	29	45	47	28	26	29	31	22	GO:0005515, GO:0005525, GO:0005634, GO:0005819, GO:0005886, GO:0007264, GO:0009524, GO:0009734, GO:0009738
TRINITY_DN100527_c0_g2	95	100	98	59	79	95	70	99	66	51	53	58	53	53	68	85	67	62	GO:0005515, GO:0005525, GO:0005634, GO:0005819, GO:0005886, GO:0007264, GO:0009524, GO:0009734, GO:0009738
TRINITY_DN100527_c0_g3	17	5	17	7	3	17	1	24	16	14	21	11	14	10	7	12	4	4	GO:0005515, GO:0005525, GO:0005634, GO:0005819, GO:0005886, GO:0007264, GO:0009524, GO:0009734, GO:0009738
TRINITY_DN100528_c0_g1	28	45	56	48	61	57	34	50	44	32	40	58	67	59	70	61	19	39	GO:0003677, GO:0005634, GO:0016021
TRINITY_DN100528_c0_g2	58	51	54	39	41	23	28	54	34	44	49	39	35	38	34	44	23	31	GO:0005634
TRINITY_DN100528_c0_g4	84	81	126	85	85	83	74	116	95	113	56	73	34	74	83	78	62	57	GO:0005634
TRINITY_DN100528_c0_g5	9	27	18	6	9	8	10	25	9	17	4	23	13	10	5	16	8	2	NA
TRINITY_DN100529_c0_g1	70	63	51	68	48	32	36	70	50	48	48	33	35	23	43	36	23	38	GO:0005886, GO:0006855, GO:0015238, GO:0015297, GO:0016021, GO:0031969
TRINITY_DN100530_c0_g1	13	16	19	15	15	5	18	4	15	16	28	15	15	19	23	11	14	4	GO:0005634, GO:0005737
TRINITY_DN100530_c0_g2	148	148	166	106	141	152	148	186	155	88	69	122	117	128	121	73	114	122	GO:0005634, GO:0005737
TRINITY_DN100532_c1_g1	768	558	590	554	561	511	549	725	565	508	501	527	714	534	573	527	531	461	GO:0003729, GO:0005634, GO:0005829, GO:0005886
TRINITY_DN100532_c1_g2	424	346	362	280	341	366	361	389	308	346	314	323	500	377	397	334	362	332	GO:0003729, GO:0005634, GO:0005829, GO:0005886
TRINITY_DN100533_c0_g1	828	703	889	731	676	620	657	1088	718	748	530	776	848	697	963	641	650	606	GO:0003677, GO:0003682, GO:0003700, GO:0003713, GO:0004402, GO:0005634, GO:0006338, GO:0006351, GO:0006355, GO:0006357, GO:0035066
TRINITY_DN100535_c0_g1	84	65	69	62	57	67	51	75	70	70	36	50	49	51	48	52	34	52	GO:0005739
TRINITY_DN100536_c0_g1	68	34	57	31	45	59	50	49	34	33	36	30	37	30	60	37	28	44	GO:0005739, GO:0009507
TRINITY_DN100537_c2_g1	236	231	212	208	246	190	187	347	235	198	193	221	217	186	208	225	175	231	GO:0005524, GO:0005634, GO:0016887, GO:0048364, GO:0050355
TRINITY_DN100538_c0_g1	75	136	132	101	101	91	79	160	94	69	61	77	85	73	65	50	48	47	GO:0000166, GO:0003677, GO:0003887, GO:0005634, GO:0006260, GO:0008408, GO:0010224, GO:0016035, GO:0019985, GO:0042276, GO:0046872, GO:0051539, GO:0071494, GO:0090305
TRINITY_DN100541_c0_g1	196	215	189	213	190	151	147	226	175	133	150	160	148	126	195	139	109	138	GO:0005789, GO:0006457, GO:0016021
TRINITY_DN100542_c0_g1	512	497	487	400	369	356	451	545	405	379	234	428	416	290	390	320	294	263	GO:0005509, GO:0005634
TRINITY_DN100543_c0_g1	194	328	277	212	194	185	201	393	199	172	102	216	229	158	167	155	119	113	NA
TRINITY_DN100543_c0_g2	74	79	76	42	67	35	57	69	41	42	66	45	38	35	44	80	45	29	GO:0000932, GO:0003677, GO:0003682, GO:0005576, GO:0005634, GO:0006351, GO:0006368, GO:0031053, GO:0035278, GO:0070449
TRINITY_DN100545_c0_g1	147	123	150	118	126	154	102	128	123	144	103	112	121	89	138	95	117	92	GO:0005634
TRINITY_DN100546_c0_g1	46	28	37	14	26	43	23	42	39	35	13	27	25	12	13	11	15	31	GO:0005886, GO:0009234, GO:0009507, GO:0009772, GO:0010236, GO:0016021, GO:0031969, GO:0032194, GO:0042371, GO:0042372, GO:0046428
TRINITY_DN100547_c0_g3	6	6	10	0	2	4	7	20	10	4	2	4	3	2	5	9	17	2	GO:0004601, GO:0005576, GO:0006979, GO:0009505, GO:0009664, GO:0020037, GO:0042744, GO:0046872, GO:0055114, GO:0098869
TRINITY_DN100549_c0_g1	143	146	182	175	134	126	158	185	158	142	158	136	156	119	144	109	97	95	GO:0009507, GO:0016829
TRINITY_DN100551_c0_g1	7	5	4	12	3	5	0	7	0	3	2	5	6	2	8	3	7	2	GO:0008270
TRINITY_DN100551_c12_g1	53	43	30	42	43	29	37	27	22	13	60	35	37	22	38	47	29	17	NA
TRINITY_DN100551_c12_g2	5	3	9	6	2	2	3	12	3	0	6	4	9	0	5	8	3	4	NA
TRINITY_DN100551_c12_g3	19	29	28	18	34	32	27	34	19	22	16	29	28	14	28	20	13	28	GO:0004222, GO:0005739, GO:0005765, GO:0006465, GO:0008270, GO:0009555, GO:0009570, GO:0009793, GO:0009846, GO:0030660, GO:0033619, GO:0042500, GO:0071458, GO:0071556
TRINITY_DN100553_c0_g1	31	33	24	23	27	18	31	35	16	26	11	22	28	19	11	35	25	21	GO:0009507, GO:0010019, GO:0010024, GO:0050619, GO:0050897, GO:0055114
TRINITY_DN100554_c3_g1	49	32	65	19	15	48	48	27	42	36	29	38	27	20	37	67	30	38	GO:0005634
TRINITY_DN100555_c0_g1	169	160	217	206	228	161	194	232	145	164	89	193	172	184	183	127	137	127	GO:0003735, GO:0003824, GO:0005739, GO:0005840, GO:0006412, GO:0009507, GO:0015934, GO:0048037
TRINITY_DN100555_c0_g2	195	188	171	180	158	188	163	216	179	182	203	136	204	183	177	159	177	135	GO:0004559, GO:0005576, GO:0005774, GO:0005829, GO:0006013, GO:0008270, GO:0009505, GO:0009507, GO:0030246
TRINITY_DN100555_c0_g3	139	150	148	147	146	107	146	199	125	134	137	135	175	132	144	132	113	97	GO:0003735, GO:0003824, GO:0005739, GO:0006412, GO:0009507, GO:0015934, GO:0048037
TRINITY_DN100559_c1_g1	0	0	4	5	5	1	5	4	2	0	0	3	3	0	3	0	0	2	NA
TRINITY_DN100559_c2_g1	3	2	1	5	1	2	2	3	5	3	0	1	0	3	3	7	0	4	NA
TRINITY_DN100559_c2_g2	48	60	50	56	48	38	40	81	59	43	54	53	33	31	47	38	34	45	GO:0003723, GO:0004519, GO:0005739, GO:0009451, GO:0009507, GO:0009793
TRINITY_DN100559_c2_g3	108	107	134	83	102	72	81	152	107	91	67	82	103	59	112	85	64	91	GO:0004722, GO:0005634, GO:0005886, GO:0006470, GO:0046872
TRINITY_DN100559_c2_g4	12	11	7	15	8	12	16	35	21	16	18	21	23	22	8	3	1	9	NA
TRINITY_DN100559_c2_g5	94	54	76	50	52	67	55	89	40	63	41	62	62	54	60	39	74	64	GO:0004722, GO:0005634, GO:0005886, GO:0006470, GO:0046872
TRINITY_DN100562_c0_g2	56	48	41	47	47	52	32	80	47	23	32	40	25	15	28	18	18	26	GO:0005524, GO:0005829, GO:0016887, GO:0042742, GO:0044424, GO:0097159, GO:1901363
TRINITY_DN100563_c0_g1	9	36	32	23	15	22	19	40	11	11	6	16	17	9	7	17	13	15	GO:0005886, GO:0006810, GO:0016021, GO:0022857, GO:0055085
TRINITY_DN100564_c0_g1	588	581	829	528	576	569	513	824	695	523	483	689	655	479	592	447	427	444	GO:0005524, GO:0009570, GO:0009941, GO:0016887, GO:0019538, GO:0034214, GO:0042803
TRINITY_DN100565_c0_g1	4	2	11	11	15	19	0	18	9	12	2	13	3	7	27	35	8	6	GO:0005739
TRINITY_DN100565_c1_g1	19	22	31	24	27	24	24	40	17	18	17	22	37	18	18	19	19	33	NA
TRINITY_DN100565_c2_g1	110	105	104	78	97	80	96	146	98	98	78	114	149	148	140	93	113	145	GO:0005774, GO:0005783, GO:0005886, GO:0016021
TRINITY_DN100565_c2_g4	0	1	0	1	6	0	3	2	3	0	2	3	1	0	0	1	0	4	GO:0005774, GO:0005783, GO:0005886, GO:0016021
TRINITY_DN100565_c2_g5	1	0	0	3	0	1	0	2	0	0	0	2	0	1	5	0	0	1	GO:0005774, GO:0005783, GO:0005886
TRINITY_DN100567_c0_g2	47	27	59	54	41	44	62	50	32	45	45	46	50	31	25	32	26	30	GO:0000086, GO:0000287, GO:0005525, GO:0005654, GO:0005737, GO:0006400, GO:0006974, GO:0008193, GO:0008283, GO:0016021
TRINITY_DN100567_c0_g3	1	5	0	3	4	0	0	4	0	0	0	1	2	0	1	0	3	0	GO:0000086, GO:0000287, GO:0005525, GO:0005654, GO:0005737, GO:0006400, GO:0006974, GO:0008193, GO:0008283, GO:0016021
TRINITY_DN100568_c1_g1	13	44	63	50	21	33	25	37	30	12	33	20	33	46	19	35	17	20	GO:0003779, GO:0005515, GO:0005737, GO:0005886, GO:0005911, GO:0009908, GO:0016021, GO:0030041
TRINITY_DN100569_c0_g2	5817	5572	7564	5634	5588	5780	5928	7214	5575	5258	7103	5408	5287	5352	5403	6934	4982	5001	NA
TRINITY_DN100569_c1_g1	6	1	7	3	12	4	12	5	6	6	19	3	1	0	6	4	2	2	GO:0000162, GO:0005634, GO:0005794, GO:0005886, GO:0006886, GO:0006896, GO:0006952, GO:0009705, GO:0009826, GO:0009834, GO:0009851, GO:0010315, GO:0016021, GO:0022857, GO:0030123, GO:0030659, GO:0051453, GO:0055085, GO:0071555, GO:0080171, GO:0090355, GO:0090358
TRINITY_DN100569_c2_g1	0	3	1	3	3	2	5	1	3	3	6	3	0	5	2	0	3	3	NA
TRINITY_DN100569_c2_g2	143	185	178	162	174	179	111	182	99	142	170	158	200	140	157	82	141	113	GO:0003676, GO:0003723
TRINITY_DN100569_c2_g3	9	5	15	11	10	15	10	20	18	10	4	22	13	18	13	7	13	7	NA
TRINITY_DN100570_c0_g1	80	79	82	65	68	96	63	102	69	65	58	65	60	54	50	51	43	31	GO:0005774, GO:0008324, GO:0015562, GO:0016021, GO:0098655
TRINITY_DN100570_c0_g2	75	52	70	72	50	58	39	90	57	57	23	68	42	55	58	57	58	30	GO:0005634
TRINITY_DN100571_c0_g1	18	21	6	13	13	5	6	15	5	5	12	6	9	9	8	0	0	6	NA
TRINITY_DN100571_c0_g2	80	107	84	81	64	92	84	117	68	71	64	73	75	55	56	64	33	43	GO:0005750, GO:0008121, GO:0009060, GO:0009505, GO:0009651, GO:0009825, GO:0009897, GO:0009930, GO:0010215, GO:0016021, GO:0016049, GO:0016328, GO:0031225, GO:0046658
TRINITY_DN100571_c0_g3	14	27	22	13	7	19	13	16	9	13	15	10	9	13	8	10	4	9	NA
TRINITY_DN100571_c0_g4	18	12	15	17	21	10	11	5	11	8	75	5	11	15	18	11	21	15	GO:0005750, GO:0008121, GO:0009060, GO:0009505, GO:0009651, GO:0009825, GO:0009897, GO:0009930, GO:0010215, GO:0016328, GO:0046658
TRINITY_DN100572_c0_g1	70	67	61	66	59	76	68	99	94	65	50	91	78	69	77	51	35	41	GO:0000166, GO:0003729, GO:0005634, GO:0005737, GO:0008143
TRINITY_DN100572_c0_g2	659	672	732	562	671	612	664	780	569	599	506	672	713	541	751	485	519	429	GO:0000166, GO:0003729, GO:0005634, GO:0005737, GO:0006397, GO:0008143
TRINITY_DN100574_c0_g1	39	36	45	50	33	44	20	59	50	24	41	50	32	13	29	17	30	24	GO:0004806, GO:0005516, GO:0005886, GO:0016042
TRINITY_DN100575_c1_g1	2	5	7	2	3	1	1	6	1	4	2	0	5	2	1	5	1	2	NA
TRINITY_DN100575_c2_g1	30	73	72	65	70	60	49	103	50	46	54	59	38	58	47	63	31	45	GO:0003700, GO:0005515, GO:0005634, GO:0006281, GO:0006355, GO:0008270, GO:0010224, GO:0043565, GO:0043995, GO:0048768, GO:0051301, GO:2000028
TRINITY_DN100575_c2_g2	28	15	5	14	4	18	13	7	3	11	14	12	16	5	7	9	6	10	GO:0003700, GO:0004402, GO:0005515, GO:0005634, GO:0006281, GO:0006355, GO:0008270, GO:0010224, GO:0043565, GO:0048768, GO:0051301
TRINITY_DN100576_c10_g1	119	104	125	62	80	89	97	131	102	75	21	97	85	64	89	46	57	67	GO:0003676, GO:0003729, GO:0004386, GO:0005524, GO:0005829, GO:0006397, GO:0008026, GO:0051028
TRINITY_DN100578_c0_g1	30	39	49	34	49	23	30	50	23	28	35	46	22	29	28	22	34	20	GO:0005737
TRINITY_DN100579_c0_g1	252	311	278	233	217	290	234	338	216	205	188	219	229	181	255	210	120	186	GO:0005774, GO:0006914, GO:0015031, GO:0016192, GO:0034045, GO:0042594, GO:0044444, GO:0098805
TRINITY_DN100580_c2_g1	458	573	674	486	630	501	538	808	428	413	366	552	543	439	528	396	385	398	GO:0005794, GO:0016020
TRINITY_DN100581_c0_g1	2	4	0	12	5	3	2	7	10	3	3	6	15	4	18	6	5	6	GO:0005634
TRINITY_DN100581_c0_g2	12	21	37	22	16	22	18	35	14	16	3	13	12	24	22	21	24	20	GO:0005634
TRINITY_DN100582_c0_g1	44	55	66	44	44	45	54	92	44	47	25	51	82	62	63	38	45	22	GO:0000165, GO:0000977, GO:0003677, GO:0003700, GO:0005634, GO:0005886, GO:0006355, GO:0009910, GO:0010048, GO:0010221, GO:0016021, GO:0030154, GO:0045944, GO:0046983, GO:0048573
TRINITY_DN100582_c0_g2	51	30	21	34	26	37	10	27	40	33	23	22	49	27	31	46	26	29	GO:0003677, GO:0003700, GO:0005634, GO:0005886, GO:0006355, GO:0009910, GO:0046983, GO:0048573
TRINITY_DN100583_c0_g1	56	61	63	58	58	49	56	66	61	58	48	52	42	53	71	29	28	43	GO:0005774, GO:0005887, GO:0009507, GO:0015174, GO:0015179, GO:0015297, GO:0031969
TRINITY_DN100585_c9_g1	6	9	3	2	13	7	6	6	7	4	2	5	5	3	10	3	6	2	NA
TRINITY_DN100586_c0_g1	5030	5847	8002	4964	6413	4449	5662	8390	5154	5399	4330	7263	5358	5001	8241	5024	4744	4095	GO:0005887, GO:0009705, GO:0009992, GO:0015250, GO:0015254, GO:0034220, GO:0042807
TRINITY_DN100586_c1_g2	52	80	76	49	87	109	50	128	85	70	53	90	75	57	75	84	67	53	GO:0016020, GO:0016021
TRINITY_DN100586_c1_g3	14	15	12	22	8	9	4	13	14	11	6	10	20	11	16	8	13	11	NA
TRINITY_DN100587_c1_g1	23	18	25	17	20	14	11	27	11	15	36	21	10	16	27	40	23	18	NA
TRINITY_DN100587_c1_g3	484	424	452	473	329	293	266	623	325	307	172	328	297	173	274	222	194	279	GO:0005634
TRINITY_DN100588_c0_g1	34	29	48	22	30	19	30	30	33	41	40	45	38	23	27	27	24	32	GO:0000014, GO:0003676, GO:0005576, GO:0006308, GO:0043765, GO:0046872, GO:0090305
TRINITY_DN100588_c0_g2	18	13	12	9	8	13	9	30	4	17	7	9	34	13	11	6	7	6	GO:0000014, GO:0003676, GO:0005576, GO:0006308, GO:0043765, GO:0046872, GO:0090305
TRINITY_DN100589_c0_g1	13	15	29	27	30	21	24	8	33	18	4	31	29	27	7	16	8	11	GO:0005634, GO:0005737, GO:0006351, GO:0008168, GO:0009791, GO:0009909, GO:0010228, GO:0010452, GO:0016740, GO:0032259, GO:0034968, GO:0044424, GO:0048608, GO:0051568
TRINITY_DN100591_c1_g1	208	278	288	279	294	117	248	374	168	186	149	192	178	149	207	195	112	160	NA
TRINITY_DN100591_c2_g1	36	32	18	75	31	22	34	35	14	48	1	26	24	37	23	20	25	13	GO:0009522, GO:0009523, GO:0009535, GO:0009765, GO:0016021, GO:0016168, GO:0018298, GO:0046872
TRINITY_DN100591_c3_g1	80	83	51	77	92	67	85	73	62	95	51	97	84	92	67	52	65	54	GO:0005829, GO:0005886, GO:0009505, GO:0030246, GO:0048046, GO:0080167
TRINITY_DN100592_c1_g1	6	2	0	6	3	7	4	12	11	6	16	8	9	6	5	2	9	2	GO:0000070, GO:0000212, GO:0000798, GO:0005634, GO:0005739, GO:0007064, GO:0009793, GO:0010789, GO:0033044, GO:0060623, GO:0071922
TRINITY_DN100592_c1_g2	8	4	1	8	7	4	2	3	5	2	10	6	0	2	3	7	3	1	NA
TRINITY_DN100593_c2_g1	628	759	787	615	739	610	585	904	614	693	462	567	642	522	797	726	515	594	GO:0003735, GO:0006412, GO:0009507, GO:0015934
TRINITY_DN100594_c0_g3	39	30	20	12	37	36	22	16	22	21	34	9	29	12	19	13	25	22	GO:0009058, GO:0047661
TRINITY_DN100594_c0_g4	28	29	23	23	38	36	45	30	26	14	7	27	20	5	6	18	11	7	GO:0009058, GO:0047661
TRINITY_DN100594_c0_g6	8	8	0	61	7	22	8	3	9	37	6	124	22	43	10	3	5	4	GO:0009058, GO:0047661
TRINITY_DN100596_c2_g1	69	56	61	47	47	46	52	81	50	44	47	47	63	66	42	38	44	52	GO:0000166, GO:0003729
TRINITY_DN100597_c1_g1	17	17	11	8	17	15	13	18	28	22	9	11	15	11	21	14	17	8	GO:0005385, GO:0005774, GO:0005794, GO:0005886, GO:0009624, GO:0010043, GO:0015562, GO:0016021, GO:0061088, GO:0098655
TRINITY_DN100597_c1_g4	5	0	0	1	0	4	0	0	3	1	0	0	0	3	1	1	1	0	GO:0005576, GO:0005886, GO:0007049, GO:0007275, GO:0009507, GO:0016021, GO:0016757, GO:0030154, GO:0040008, GO:0051301, GO:0071555
TRINITY_DN100597_c2_g1	285	212	262	243	199	237	245	311	239	206	186	203	270	207	253	206	186	151	GO:0000175, GO:0000176, GO:0000177, GO:0003723, GO:0005730, GO:0008408, GO:0009845, GO:0016075, GO:0031125, GO:0034427, GO:0034475, GO:0071028, GO:0071051, GO:0090305
TRINITY_DN100598_c1_g1	44	38	44	42	44	28	37	79	45	44	35	37	32	18	26	22	28	34	NA
TRINITY_DN100599_c0_g1	98	143	138	97	165	144	99	144	141	128	59	92	108	57	88	133	84	85	GO:0005737, GO:0016491, GO:0016706, GO:0046872, GO:0055114, GO:0071456
TRINITY_DN100599_c0_g3	11	19	22	17	15	16	12	48	21	15	2	19	25	17	14	11	17	12	GO:0005737, GO:0016491, GO:0016706, GO:0046872, GO:0055114, GO:0071456
TRINITY_DN100602_c0_g1	33	30	32	35	21	14	17	53	31	39	14	38	28	23	37	43	29	7	GO:0000814, GO:0016192, GO:0043328
TRINITY_DN100603_c0_g1	351	353	443	406	361	314	377	541	347	340	316	319	338	263	361	266	336	217	GO:0009507, GO:0016021
TRINITY_DN100604_c3_g1	7	4	3	6	5	1	0	3	2	0	8	1	0	0	1	1	2	0	NA
TRINITY_DN100605_c1_g1	217	215	222	181	181	155	172	295	192	173	107	171	179	185	198	156	108	132	GO:0005509, GO:0005739, GO:0005773, GO:0005774, GO:0005783, GO:0005788, GO:0005794, GO:0005829, GO:0006457, GO:0006979, GO:0009506, GO:0009507, GO:0009651, GO:0016021, GO:0030246, GO:0046686, GO:0048046, GO:0051082, GO:0055074
TRINITY_DN100605_c1_g2	10	0	3	2	2	3	8	1	0	1	1	2	0	4	1	4	7	12	GO:0005509, GO:0005783, GO:0006457, GO:0051082
TRINITY_DN100606_c0_g1	60	69	73	70	63	57	41	67	69	57	9	71	65	48	51	42	33	46	GO:0005634, GO:0046872
TRINITY_DN100606_c0_g2	757	669	978	811	679	671	593	960	727	565	545	671	754	572	825	678	491	574	GO:0000166, GO:0000398, GO:0003676, GO:0005515, GO:0005681, GO:0008270, GO:0016607
TRINITY_DN100610_c0_g1	2719	3166	4097	3604	3750	2653	3017	4079	2555	3894	2342	3516	3302	3148	3164	3245	2836	2651	GO:0005634, GO:0005739, GO:0009744, GO:0009749, GO:0009750
TRINITY_DN100611_c0_g1	65	84	80	48	55	69	44	75	65	74	49	72	101	56	70	67	64	62	GO:0009507
TRINITY_DN100612_c1_g1	67	65	63	42	56	59	58	76	44	63	62	73	80	67	64	50	41	75	GO:0000209, GO:0005524, GO:0005634, GO:0005737, GO:0006281, GO:0016021, GO:0016574, GO:0016579, GO:0016874, GO:0031625, GO:0043161, GO:0061630
TRINITY_DN100612_c1_g3	1590	1550	1379	1397	1420	1310	1338	1579	1385	1233	1059	1253	1365	1129	1349	1154	1274	1005	GO:0000209, GO:0005524, GO:0005737, GO:0006281, GO:0016021, GO:0016574, GO:0016874, GO:0031625, GO:0043161, GO:0061630
TRINITY_DN100612_c1_g5	227	223	230	239	244	233	235	311	178	200	150	245	238	242	228	147	175	110	GO:0000209, GO:0005524, GO:0005634, GO:0005737, GO:0005829, GO:0006281, GO:0009650, GO:0009910, GO:0009965, GO:0010228, GO:0016021, GO:0016574, GO:0031625, GO:0033523, GO:0043161, GO:0061630
TRINITY_DN100613_c3_g1	27	58	46	15	31	29	37	28	37	35	25	22	33	29	33	31	21	15	GO:0005634, GO:0008270, GO:0043161, GO:0061630
TRINITY_DN100614_c0_g1	52	53	35	38	30	38	25	39	49	25	20	30	33	25	46	29	38	28	GO:0009570
TRINITY_DN100615_c1_g3	229	199	290	209	230	171	196	291	167	163	132	223	155	108	145	196	150	157	GO:0005737, GO:0008794, GO:0009055, GO:0015035, GO:0045454, GO:0055114
TRINITY_DN100615_c1_g4	41	18	33	24	22	30	16	21	30	16	15	17	19	25	18	28	23	22	NA
TRINITY_DN100616_c0_g1	228	242	298	231	282	233	240	332	244	224	170	227	174	161	236	171	149	162	GO:0005737, GO:0017183
TRINITY_DN100616_c1_g1	201	370	292	218	202	453	406	619	295	325	306	293	319	225	330	490	413	202	NA
TRINITY_DN100618_c0_g1	172	103	109	69	106	116	93	155	120	106	94	93	70	70	72	78	60	80	GO:0005634, GO:0005886, GO:0009507, GO:0015079, GO:0016021, GO:0071805
TRINITY_DN100619_c0_g1	27	96	8	499	26	76	24	6	23	158	13	180	28	271	15	19	0	3	GO:0004364, GO:0005829, GO:0006749, GO:0009407, GO:0009636
TRINITY_DN100621_c0_g1	39	105	77	72	89	69	59	88	61	70	19	59	72	55	78	38	37	36	GO:0005737, GO:0006952, GO:0007165, GO:0016021, GO:0043531
TRINITY_DN100623_c0_g1	120	145	142	150	168	97	109	144	100	91	98	140	113	93	145	111	74	80	GO:0016020
TRINITY_DN100623_c0_g2	9	12	43	16	12	9	12	13	14	8	9	14	12	4	18	13	4	18	GO:0016020
TRINITY_DN100624_c0_g1	53	43	68	61	52	41	61	97	77	57	77	68	64	50	95	42	53	61	GO:0000398, GO:0003002, GO:0003700, GO:0003723, GO:0005682, GO:0005685, GO:0005686, GO:0005687, GO:0005730, GO:0005732, GO:0005829, GO:0006355, GO:0009834, GO:0010455, GO:0015030, GO:0046540, GO:0048829, GO:0071004, GO:0071013
TRINITY_DN100625_c0_g2	30	16	48	23	25	9	27	26	19	11	6	24	31	13	10	16	16	13	GO:0003677, GO:0003700, GO:0005634, GO:0006355, GO:0046983
TRINITY_DN100625_c0_g3	13	4	7	5	5	7	14	19	3	9	15	5	9	10	3	10	11	8	GO:0005488, GO:0006351
TRINITY_DN100626_c1_g1	11	5	17	9	11	4	7	14	4	11	11	5	8	14	12	2	6	6	GO:0005634, GO:0008270, GO:0009741, GO:0010200, GO:0016021
TRINITY_DN100626_c2_g1	355	744	554	522	621	500	500	561	450	1001	347	644	739	635	629	818	472	297	GO:0005634, GO:0006351, GO:0043565
TRINITY_DN100626_c2_g3	19	22	36	20	21	10	11	10	6	9	6	21	11	6	15	6	8	8	GO:0005634, GO:0006351, GO:0043565
TRINITY_DN100627_c0_g1	270	345	313	225	262	238	209	328	195	223	220	223	207	174	218	181	127	176	GO:0004674, GO:0004712, GO:0005524, GO:0005634, GO:0005737, GO:0016021, GO:0046777
TRINITY_DN100631_c0_g1	85	95	100	150	87	98	105	136	118	77	67	107	115	68	122	77	50	56	GO:0003677, GO:0005634, GO:0006281, GO:0007094, GO:0010224, GO:0016021
TRINITY_DN100632_c0_g1	141	119	112	144	214	150	142	105	106	131	59	68	69	59	125	105	56	29	GO:0005215, GO:0005739, GO:0006810, GO:0009534, GO:0009643, GO:0015120, GO:0015297, GO:0015713, GO:0016021, GO:0031969, GO:0035436, GO:0071917
TRINITY_DN100632_c0_g2	4	1	3	5	2	2	2	0	4	2	6	2	1	1	5	0	1	1	GO:0005215, GO:0006810, GO:0016021
TRINITY_DN100633_c2_g1	51	63	61	51	54	33	41	73	43	50	58	64	29	26	43	49	29	30	GO:0003700, GO:0005634, GO:0005737, GO:0006355, GO:0009408, GO:0009644, GO:0032268, GO:0043565
TRINITY_DN100633_c2_g2	358	418	457	461	442	276	280	503	307	551	381	412	319	211	272	319	236	314	GO:0003700, GO:0005634, GO:0006355, GO:0009408, GO:0009644, GO:0032268, GO:0043565
TRINITY_DN100633_c2_g4	48	32	55	92	56	59	37	71	36	58	12	42	32	22	21	56	22	24	GO:0003700, GO:0005634, GO:0006355, GO:0043565
TRINITY_DN100634_c1_g1	10	5	21	13	14	16	11	19	15	21	22	8	6	9	19	6	3	5	GO:0000149, GO:0005484, GO:0005802, GO:0005886, GO:0006887, GO:0006906, GO:0009504, GO:0009506, GO:0009737, GO:0009863, GO:0009867, GO:0010119, GO:0010148, GO:0010363, GO:0016021, GO:0031201, GO:0031348, GO:0043069, GO:0043495, GO:0048278, GO:0050832, GO:0051245, GO:0061025, GO:0072660, GO:0072661
TRINITY_DN100634_c1_g3	667	425	464	430	458	464	516	636	390	492	288	395	384	383	353	390	313	303	GO:0000149, GO:0005484, GO:0005802, GO:0005886, GO:0006887, GO:0006906, GO:0009504, GO:0009506, GO:0009737, GO:0009863, GO:0009867, GO:0010119, GO:0010148, GO:0010363, GO:0016021, GO:0031201, GO:0031348, GO:0043069, GO:0043495, GO:0048278, GO:0050832, GO:0051245, GO:0061025, GO:0072660, GO:0072661
TRINITY_DN100634_c1_g4	0	0	10	7	1	5	5	3	7	3	1	6	6	5	4	1	3	4	GO:0000149, GO:0005484, GO:0005802, GO:0005886, GO:0006887, GO:0006906, GO:0009504, GO:0009506, GO:0009737, GO:0009863, GO:0009867, GO:0010119, GO:0010148, GO:0010363, GO:0016021, GO:0031201, GO:0043069, GO:0043495, GO:0048278, GO:0050832, GO:0051245, GO:0072660, GO:0072661
TRINITY_DN100635_c0_g1	36	39	59	53	51	53	47	48	25	32	52	42	42	28	27	36	30	25	GO:0003777, GO:0005524, GO:0005737, GO:0005874, GO:0005886, GO:0007018, GO:0008017
TRINITY_DN100635_c0_g2	25	9	22	13	12	17	15	15	6	9	6	12	11	11	11	5	10	4	GO:0003777, GO:0005524, GO:0005737, GO:0005874, GO:0005886, GO:0007018, GO:0008017
TRINITY_DN100637_c1_g1	458	395	347	281	371	400	303	434	305	347	223	273	329	233	219	205	200	222	GO:0004722, GO:0005524, GO:0006470, GO:0016021, GO:0019829, GO:0030001, GO:0046872, GO:0098655
TRINITY_DN100638_c2_g1	2094	2181	2063	2074	1894	2071	1957	2481	2166	1975	1757	2194	2278	1699	2727	1819	1509	1586	GO:0009055, GO:0009507, GO:0016491, GO:0022900, GO:0046872, GO:0051537, GO:0071949
TRINITY_DN100638_c2_g2	36	45	49	49	42	35	34	80	49	37	87	42	52	23	24	34	36	29	GO:0005516, GO:0005634
TRINITY_DN100638_c2_g3	218	190	275	189	194	223	192	240	236	173	262	229	277	226	280	239	160	178	GO:0009055, GO:0009507, GO:0016491, GO:0022900, GO:0046872, GO:0051537, GO:0071949
TRINITY_DN100639_c0_g1	33	29	21	54	45	24	37	48	29	29	31	18	29	24	18	21	16	22	GO:0000724, GO:0004693, GO:0005634, GO:0051026, GO:0051301, GO:0051726
TRINITY_DN100639_c0_g2	18	0	15	14	17	16	13	21	15	7	11	16	16	8	6	13	18	11	GO:0000724, GO:0004693, GO:0005634, GO:0051026, GO:0051301, GO:0051726
TRINITY_DN100643_c0_g1	206	246	279	166	210	163	167	326	182	186	120	205	113	110	173	145	136	154	GO:0005524, GO:0005737, GO:0006355, GO:0009845, GO:0016787, GO:0019538, GO:0080167, GO:1902347
TRINITY_DN100643_c0_g2	0	0	2	6	0	5	0	1	4	2	0	3	1	1	9	0	3	0	GO:0019538
TRINITY_DN100643_c0_g3	0	3	0	2	5	3	2	1	6	9	7	4	9	0	3	5	3	2	GO:0005737, GO:0006355, GO:0007623, GO:0019538, GO:1902347
TRINITY_DN100644_c2_g1	28	15	15	22	10	13	23	34	11	17	17	13	16	14	6	10	12	18	NA
TRINITY_DN100644_c2_g2	73	55	69	87	86	81	50	143	87	63	74	53	90	56	54	43	37	72	GO:0005524, GO:0008298, GO:0009507, GO:0030272
TRINITY_DN100644_c2_g3	30	28	29	15	20	20	28	25	18	22	6	20	5	14	18	8	19	14	GO:0004672, GO:0005524, GO:0006468, GO:0016021
TRINITY_DN100645_c0_g1	26	22	37	21	16	8	13	36	14	27	10	25	19	17	17	10	23	13	GO:0005488, GO:0046872
TRINITY_DN100646_c0_g1	20	12	17	7	15	13	19	18	9	14	0	15	18	6	18	20	10	8	GO:0005242, GO:0005887, GO:0009414, GO:0009651, GO:0010107, GO:0030551, GO:0034765, GO:0042391, GO:0042802, GO:0048767, GO:0090333
TRINITY_DN100646_c0_g2	55	69	72	75	75	79	55	112	98	64	49	75	64	57	76	69	64	42	GO:0005385, GO:0005886, GO:0009535, GO:0009624, GO:0016021, GO:0071577
TRINITY_DN100648_c0_g1	153	207	178	182	157	203	137	162	133	123	106	156	131	123	218	139	124	82	GO:0005634
TRINITY_DN100648_c0_g2	12	8	10	6	10	12	4	14	12	14	5	11	12	10	2	3	9	2	GO:0005634
TRINITY_DN10065_c0_g1	1	0	3	5	0	0	0	0	0	0	0	1	2	1	0	0	0	0	GO:0005737, GO:0016020
TRINITY_DN100650_c0_g1	171	104	143	93	121	137	116	182	126	160	132	104	101	120	120	117	90	111	GO:0003865, GO:0005886, GO:0006665, GO:0009922, GO:0009923, GO:0010025, GO:0010091, GO:0016021, GO:0019166, GO:0042335, GO:0042761, GO:0050343, GO:0055114, GO:1905499
TRINITY_DN100651_c0_g1	81	94	104	81	74	78	82	148	84	56	45	81	79	54	45	57	47	54	GO:0000911, GO:0003677, GO:0003725, GO:0004525, GO:0005515, GO:0005524, GO:0005737, GO:0008026, GO:0009616, GO:0009880, GO:0009908, GO:0010098, GO:0010228, GO:0010267, GO:0010445, GO:0010599, GO:0016075, GO:0016442, GO:0031053, GO:0035279, GO:0046872, GO:0048317, GO:0090502, GO:2000034
TRINITY_DN100653_c1_g1	38	48	59	40	30	28	33	58	27	34	18	22	32	7	30	16	17	21	GO:0005737, GO:0042594
TRINITY_DN100653_c2_g1	384	382	401	266	332	329	332	426	319	268	273	334	317	282	395	326	251	237	GO:0005525, GO:0005886, GO:0006888, GO:0007264, GO:0015031, GO:0030742, GO:0032588, GO:0080115
TRINITY_DN100654_c0_g1	7	17	10	9	12	3	6	7	1	10	5	10	12	6	5	1	4	3	GO:0005634, GO:0006352, GO:0009860, GO:0046982, GO:0051090
TRINITY_DN100657_c0_g1	92	61	72	59	58	68	77	150	64	63	34	53	69	44	51	35	58	43	GO:0001729, GO:0005509, GO:0005524, GO:0005634, GO:0006672, GO:0043067, GO:0046834
TRINITY_DN100657_c0_g2	2	3	4	3	2	6	7	9	3	3	3	9	3	10	0	6	3	1	GO:0001729, GO:0005509, GO:0005524, GO:0005634, GO:0006672, GO:0043067, GO:0046834
TRINITY_DN100658_c1_g1	262	257	381	272	299	261	198	343	213	213	112	283	220	203	296	249	199	183	GO:0006810, GO:0009535, GO:0009767, GO:0010598, GO:0016491, GO:0048038
TRINITY_DN100658_c1_g2	88	102	116	84	73	76	88	125	69	75	87	114	102	112	80	72	64	43	NA
TRINITY_DN100658_c1_g4	35	49	45	54	17	31	29	34	27	49	14	55	35	20	34	23	24	36	GO:0009535, GO:0009767, GO:0010598
TRINITY_DN100659_c0_g1	148	96	117	103	102	68	107	129	80	90	61	114	74	102	79	106	116	86	GO:0005634
TRINITY_DN100659_c0_g2	82	75	90	99	83	82	88	127	66	72	63	74	94	88	110	62	55	55	GO:0009507, GO:0015031
TRINITY_DN100661_c0_g1	295	231	212	194	239	256	210	281	195	181	220	221	265	232	219	190	228	161	GO:0000166, GO:0005634, GO:0006364, GO:0032040, GO:0080008
TRINITY_DN100662_c1_g1	223	234	292	209	286	219	202	265	224	173	121	194	144	151	151	171	111	114	GO:0003723, GO:0009055, GO:0009507, GO:0009793
TRINITY_DN100662_c2_g1	855	749	802	804	605	573	714	1056	705	527	332	587	500	354	569	609	421	458	GO:0003723
TRINITY_DN100662_c2_g2	61	71	88	56	50	53	69	92	61	28	28	56	60	27	69	40	37	54	GO:0003723, GO:0005730, GO:0005829, GO:0016020
TRINITY_DN100664_c0_g1	73	104	72	78	67	80	54	111	57	62	57	75	51	55	38	35	34	23	GO:0000373, GO:0003723, GO:0005739, GO:0006397, GO:0009507, GO:0030529, GO:0048316
TRINITY_DN100664_c0_g2	10	12	13	17	17	11	10	14	9	16	22	14	7	9	7	7	10	8	NA
TRINITY_DN100664_c0_g3	0	0	3	1	1	0	0	3	3	0	0	2	3	0	0	1	0	2	GO:0000373, GO:0003723, GO:0005739, GO:0006397, GO:0009507, GO:0030529, GO:0048316
TRINITY_DN100664_c1_g1	52	49	57	49	40	75	64	77	49	55	39	53	22	41	56	49	46	27	GO:0005737
TRINITY_DN100664_c1_g2	175	202	183	105	155	165	151	290	172	127	90	162	191	137	147	121	125	165	GO:0004594, GO:0005737, GO:0016310
TRINITY_DN100665_c0_g1	96	102	137	76	111	99	107	128	63	98	52	92	99	58	103	75	47	63	GO:0005737
TRINITY_DN100666_c0_g1	109	102	136	173	103	58	118	144	90	74	44	103	131	106	91	44	76	83	GO:0004722, GO:0006470
TRINITY_DN100666_c0_g2	398	454	482	481	399	369	393	467	375	329	381	370	456	294	409	343	321	318	NA
TRINITY_DN100666_c0_g4	47	29	19	27	46	26	26	39	27	43	49	30	24	35	27	27	26	21	GO:0005515, GO:0005634, GO:0009408, GO:0010228, GO:0050832
TRINITY_DN100667_c0_g1	123	81	102	81	87	77	56	107	91	97	78	69	104	67	91	76	52	58	GO:0005524, GO:0005618, GO:0009570, GO:0009735, GO:0010007, GO:0015979, GO:0015995, GO:0016851, GO:0016887
TRINITY_DN100667_c0_g2	255	228	219	147	230	212	188	217	149	246	121	177	223	170	247	215	184	135	GO:0005524, GO:0009570, GO:0009735, GO:0010007, GO:0015979, GO:0015995, GO:0016851, GO:0016887
TRINITY_DN100669_c0_g1	5615	6332	6053	5716	6265	5811	5466	7372	5117	6059	6802	6677	8031	7033	7665	7139	6386	7030	GO:0003729, GO:0003735, GO:0005618, GO:0005730, GO:0006412, GO:0009506, GO:0016020, GO:0022627
TRINITY_DN100670_c0_g1	0	0	0	1	2	0	1	2	1	0	7	1	0	0	0	1	2	0	NA
TRINITY_DN100670_c1_g1	13	14	20	15	14	4	5	23	6	15	19	13	11	7	10	11	12	6	GO:0000166, GO:0005524, GO:0005886, GO:0006810, GO:0006855, GO:0009507, GO:0016021, GO:0016887, GO:0042626
TRINITY_DN100672_c0_g1	36	38	34	16	19	24	30	41	29	25	17	36	27	28	17	14	16	22	GO:0009987
TRINITY_DN100674_c0_g1	199	221	275	267	261	157	193	343	273	177	132	203	163	131	202	199	161	161	GO:0005515, GO:0005643, GO:0006997, GO:0016973, GO:0034399
TRINITY_DN100675_c0_g1	34	15	35	33	26	23	18	46	19	47	22	17	24	31	23	18	19	14	GO:0005788, GO:0005886, GO:0006457, GO:0016021, GO:0044794
TRINITY_DN100676_c0_g1	448	486	532	494	500	455	463	679	413	602	383	657	627	560	723	568	500	423	GO:0005777, GO:0005829, GO:0009570
TRINITY_DN100678_c1_g1	1007	1052	1224	1201	888	815	920	1421	942	894	630	886	914	783	1030	1054	842	711	GO:0004864, GO:0004872, GO:0005634, GO:0005737, GO:0005886, GO:0009738, GO:0010427, GO:0042803, GO:0080163
TRINITY_DN100678_c1_g2	14	24	43	20	53	22	40	56	19	25	41	35	42	25	10	34	11	26	NA
TRINITY_DN100679_c9_g1	95	80	93	124	111	58	136	145	120	72	32	51	83	71	87	84	85	51	GO:0005777, GO:0010468
TRINITY_DN100680_c0_g1	39	47	31	27	45	28	37	38	21	25	13	29	24	8	24	28	20	28	GO:0005737
TRINITY_DN100681_c8_g1	235	234	240	247	197	176	204	327	179	152	142	188	142	134	121	114	143	125	GO:0005886, GO:0009631, GO:0009813, GO:0016126, GO:0030244, GO:0030259, GO:0043231, GO:0048316, GO:0051507, GO:0052696, GO:0102202, GO:0102203
TRINITY_DN100682_c0_g1	17	8	20	7	14	7	9	26	6	18	0	6	6	6	12	4	14	7	GO:0016020, GO:0097159, GO:1901363
TRINITY_DN100682_c0_g2	59	52	87	54	40	47	44	79	54	38	28	47	56	22	59	55	39	31	GO:0004320, GO:0006633, GO:0016295, GO:0016296
TRINITY_DN100682_c0_g3	213	147	185	146	142	136	136	194	138	81	147	119	105	106	104	102	96	97	GO:0006633, GO:0016790
TRINITY_DN100683_c0_g1	133	152	188	167	141	107	114	228	126	115	64	132	111	62	87	108	52	62	NA
TRINITY_DN100684_c0_g1	8	26	30	21	11	23	17	11	18	30	17	16	31	33	19	10	23	14	GO:0005634
TRINITY_DN100684_c0_g2	322	303	391	297	350	307	253	370	284	323	322	368	325	357	393	351	318	364	GO:0005634
TRINITY_DN100685_c0_g1	170	191	168	121	140	176	148	229	138	97	85	147	119	109	115	92	71	84	GO:0003677, GO:0004386, GO:0005524, GO:0005634, GO:0006355, GO:0016569
TRINITY_DN100686_c1_g1	127	150	169	138	117	132	147	155	102	99	89	126	90	110	112	86	80	47	GO:0004042, GO:0006526, GO:0009507
TRINITY_DN100686_c1_g2	173	237	248	204	203	183	199	342	249	203	200	228	210	175	278	170	197	165	GO:0003735, GO:0005739, GO:0006412, GO:0006508, GO:0008233, GO:0015934
TRINITY_DN100687_c0_g1	325	313	381	317	317	305	273	342	358	316	297	291	328	297	275	333	277	245	GO:0000028, GO:0003735, GO:0006412, GO:0022627, GO:0046872
TRINITY_DN100687_c0_g2	763	653	679	648	626	620	578	791	634	659	558	540	824	659	775	574	518	558	GO:0003735, GO:0005840, GO:0006412, GO:0046872
TRINITY_DN100687_c0_g3	1935	1743	1739	1563	1583	1575	1345	1921	1573	1861	1537	1606	2063	1605	1823	1751	1353	1398	GO:0000028, GO:0003735, GO:0005840, GO:0006412, GO:0016021, GO:0022627, GO:0046872
TRINITY_DN100689_c0_g1	223	247	261	201	197	203	190	267	194	194	117	224	221	224	225	138	244	175	GO:0000210, GO:0005515, GO:0005634, GO:0005829, GO:0005886, GO:0009626, GO:0009651, GO:0009870, GO:0010193, GO:0010581, GO:0017110, GO:0042742, GO:0046872, GO:0047631, GO:0051287, GO:0070212, GO:0080041, GO:0080042
TRINITY_DN100690_c0_g1	164	168	96	103	111	108	133	123	148	164	91	99	137	138	122	82	87	74	GO:0003934, GO:0005525, GO:0005634, GO:0005737, GO:0006729, GO:0035998, GO:0043167, GO:0046654, GO:0046872
TRINITY_DN100690_c0_g3	34	26	33	31	43	20	33	26	32	40	35	36	18	31	27	29	23	28	GO:0003934, GO:0005525, GO:0005737, GO:0006729, GO:0008270, GO:0046654
TRINITY_DN100693_c1_g1	120	129	154	93	113	97	113	165	84	93	79	151	114	71	97	97	93	82	GO:0005634, GO:0005783, GO:0016020, GO:0016021
TRINITY_DN100693_c2_g1	59	40	36	32	41	30	25	61	45	32	58	13	38	25	47	37	39	26	GO:0004674, GO:0005524, GO:0005886, GO:0006468, GO:0016021
TRINITY_DN100693_c3_g1	43	80	42	66	66	56	48	70	41	73	29	44	44	75	49	78	51	50	GO:0005739, GO:0016021
TRINITY_DN100693_c3_g2	186	176	203	145	162	150	195	238	175	134	163	157	175	128	194	137	107	140	GO:0005737, GO:0009813, GO:0016706, GO:0046872, GO:0051213, GO:0055114, GO:0080167
TRINITY_DN100693_c3_g3	8	4	3	5	0	5	1	3	0	7	8	2	3	6	5	6	1	2	GO:0005739, GO:0016020
TRINITY_DN100694_c1_g1	5	15	21	19	33	11	10	28	8	16	6	30	36	12	12	13	8	29	GO:0000166, GO:0003730, GO:0005515, GO:0005634, GO:0005829, GO:0006397
TRINITY_DN100696_c0_g1	15	14	12	25	37	29	21	24	12	34	47	25	25	29	23	43	18	22	NA
TRINITY_DN100696_c0_g2	49	28	31	28	31	30	35	47	13	25	12	24	29	18	28	32	32	26	GO:0005794, GO:0016020, GO:0016021, GO:0016740
TRINITY_DN100696_c0_g7	28	12	9	9	12	11	20	33	17	14	8	14	13	9	20	23	6	15	NA
TRINITY_DN100697_c0_g1	144	120	173	146	121	126	145	174	134	104	95	100	99	95	112	110	70	79	GO:0000166, GO:0005634
TRINITY_DN100698_c0_g1	954	964	1039	955	808	881	790	1190	818	795	768	849	1042	686	925	901	821	718	GO:0005634, GO:0005886, GO:0010167
TRINITY_DN100698_c0_g6	225	247	274	153	218	247	169	346	266	213	145	290	262	225	458	151	222	164	GO:0005576, GO:0005774, GO:0016021, GO:0031225
TRINITY_DN100699_c0_g2	38	22	35	29	28	14	30	59	19	12	20	21	12	12	31	19	20	5	GO:0004672, GO:0004674, GO:0005488, GO:0005524, GO:0005576, GO:0005618, GO:0005730, GO:0005819, GO:0005874, GO:0005886, GO:0006468, GO:0006996, GO:0007067, GO:0007169, GO:0008017, GO:0009524, GO:0009652, GO:0009751, GO:0016020, GO:0016021, GO:0030246, GO:0030865, GO:0044763, GO:0051301
TRINITY_DN100699_c0_g3	6	6	14	5	12	4	3	7	7	5	11	5	5	9	11	3	4	4	GO:0004672, GO:0005524, GO:0005618, GO:0005730, GO:0005819, GO:0006468, GO:0008017, GO:0009524, GO:0009652, GO:0009987, GO:0016021
TRINITY_DN100700_c0_g1	108	77	113	46	98	111	90	93	89	71	56	92	60	65	93	61	71	56	GO:0005198, GO:0009535, GO:0010287
TRINITY_DN100701_c1_g1	70	86	58	56	79	47	66	104	59	58	17	46	52	31	50	56	45	29	GO:0005634, GO:0016779
TRINITY_DN100701_c1_g2	42	11	37	14	36	23	26	17	28	12	6	13	16	18	17	5	9	15	GO:0005634
TRINITY_DN100701_c1_g3	15	8	18	12	25	20	13	19	15	24	12	13	16	16	7	9	10	7	GO:0005634, GO:0016779
TRINITY_DN100701_c1_g5	161	119	134	120	135	96	81	131	100	80	90	105	46	75	81	92	61	56	GO:0005576, GO:0030145, GO:0045735
TRINITY_DN100703_c0_g1	182	201	233	176	186	181	193	282	165	200	107	206	199	158	177	162	153	148	GO:0005634, GO:0009506
TRINITY_DN100704_c0_g1	30	21	37	27	36	33	24	38	27	25	0	25	35	16	24	24	10	27	GO:0001522, GO:0003723, GO:0005739, GO:0009982
TRINITY_DN100705_c3_g1	17	14	26	16	17	9	10	26	22	6	15	19	9	20	6	9	10	9	GO:0004674, GO:0005524, GO:0005886, GO:0006468
TRINITY_DN100705_c4_g1	8	1	0	2	1	2	0	3	1	4	4	3	1	0	4	0	0	4	GO:0000981, GO:0001135, GO:0005634, GO:0006357, GO:0030154, GO:0043565, GO:0044212
TRINITY_DN100706_c1_g1	210	201	275	201	206	188	155	232	195	177	147	186	224	207	219	238	198	182	NA
TRINITY_DN100706_c1_g3	80	63	96	69	62	76	55	103	51	64	42	63	61	56	59	76	82	70	NA
TRINITY_DN100706_c1_g5	89	78	86	65	41	36	40	89	55	41	34	68	56	57	105	77	44	60	NA
TRINITY_DN100711_c0_g1	111	140	193	132	172	131	147	171	98	169	202	120	143	138	135	148	129	146	NA
TRINITY_DN100711_c0_g2	43	21	33	10	13	15	10	21	18	8	15	8	17	6	19	20	18	8	GO:0009507, GO:0016829, GO:0046872
TRINITY_DN100711_c0_g3	4	4	11	3	1	4	0	1	3	7	6	1	10	2	0	2	4	4	GO:0000287, GO:0008152, GO:0009507, GO:0010333
TRINITY_DN100711_c0_g4	4	2	12	10	11	6	5	8	4	8	10	9	5	21	4	4	4	5	NA
TRINITY_DN100711_c1_g1	0	0	0	1	6	0	3	5	0	3	2	4	2	0	0	5	0	2	NA
TRINITY_DN100712_c0_g1	71	60	74	82	81	59	47	63	66	51	31	48	68	27	39	45	42	38	GO:0016021
TRINITY_DN100712_c0_g2	107	111	125	104	112	101	112	164	119	72	104	74	67	64	64	105	44	69	GO:0016021, GO:0031307
TRINITY_DN100715_c0_g1	34	53	55	52	40	35	33	50	39	22	18	46	37	12	34	29	28	15	GO:0005737, GO:0006952, GO:0032550, GO:0032559, GO:0043168, GO:0043531, GO:0050896
TRINITY_DN100715_c0_g2	0	2	2	3	3	2	2	7	1	0	0	6	2	0	1	1	4	4	GO:0006351, GO:0043167, GO:0050794, GO:0097159, GO:1901363
TRINITY_DN100716_c0_g1	5	11	26	9	11	8	9	19	8	8	8	9	11	5	7	14	2	2	GO:0003677, GO:0004674, GO:0005524, GO:0005634, GO:0005886, GO:0006355, GO:0006468, GO:0016021, GO:0030246
TRINITY_DN100717_c1_g3	44	103	151	77	106	59	50	38	64	72	58	43	64	34	90	51	99	51	GO:0010181, GO:0016491, GO:0055114
TRINITY_DN100718_c0_g1	85	105	69	74	54	62	63	82	76	61	45	67	79	44	54	54	66	31	GO:0003723, GO:0016021
TRINITY_DN100723_c1_g1	260	251	254	181	169	188	186	286	237	233	101	195	255	228	241	179	206	212	GO:0000398, GO:0003723, GO:0005515, GO:0005681, GO:0005688, GO:0005732, GO:0005829, GO:0046540
TRINITY_DN100724_c0_g1	4	5	1	2	1	0	1	0	0	0	2	1	1	0	0	1	2	0	NA
TRINITY_DN100724_c0_g4	119	96	136	123	90	106	120	182	83	95	74	154	79	92	114	96	97	116	GO:0005886, GO:0009506
TRINITY_DN100724_c0_g5	241	294	281	216	237	235	190	308	227	238	237	267	289	184	302	268	234	205	GO:0016021
TRINITY_DN100725_c0_g1	154	139	179	118	123	138	118	171	132	93	84	124	159	90	120	139	142	105	GO:0000049, GO:0005634, GO:0008176, GO:0030488, GO:0036265, GO:0043527
TRINITY_DN100726_c0_g1	111	107	97	106	85	124	73	131	81	81	104	104	98	80	72	119	94	49	GO:0005509, GO:0005743, GO:0006875, GO:0016021, GO:0043022
TRINITY_DN100727_c0_g1	27	10	27	20	23	27	28	29	21	23	18	25	30	13	23	10	10	25	GO:0005634
TRINITY_DN100728_c0_g1	77	85	84	93	75	63	82	108	95	65	29	70	61	34	51	51	50	22	GO:0005524, GO:0005774, GO:0006869, GO:0015171, GO:0016021, GO:0042626
TRINITY_DN100730_c0_g1	78	72	66	98	72	49	52	92	50	77	88	43	72	67	72	48	50	68	GO:0005829, GO:0005886, GO:0016491, GO:0055114
TRINITY_DN100733_c0_g1	47	31	37	43	38	28	16	78	41	35	19	36	38	37	38	16	12	29	GO:0005525, GO:0005794, GO:0007264
TRINITY_DN100733_c0_g2	20	23	22	26	23	23	17	18	16	16	5	17	28	19	29	9	4	13	GO:0005525, GO:0005794, GO:0007264
TRINITY_DN100734_c0_g1	13	0	31	8	19	20	7	28	17	18	12	13	24	10	32	17	9	7	GO:0000138, GO:0005769, GO:0005794, GO:0005802, GO:0008270, GO:0016020, GO:0016021, GO:0016746, GO:0019706, GO:0046872, GO:1900055, GO:2000377
TRINITY_DN100734_c0_g2	100	164	177	109	139	135	106	208	128	155	68	154	139	127	179	125	152	122	GO:0000138, GO:0005769, GO:0005794, GO:0005802, GO:0008270, GO:0016020, GO:0016021, GO:0016746, GO:0019706, GO:0046872, GO:1900055, GO:2000377
TRINITY_DN100736_c0_g1	6	11	22	15	13	19	12	9	3	11	9	9	12	2	8	10	7	6	GO:0003677, GO:0005634, GO:0006355
TRINITY_DN100737_c0_g1	276	228	324	259	235	220	228	315	194	226	208	242	338	204	272	310	210	194	GO:0005737, GO:0006769, GO:0008936, GO:0019363, GO:0019674
TRINITY_DN100738_c0_g1	119	172	115	86	126	82	111	142	68	124	221	67	158	153	114	126	162	124	NA
TRINITY_DN100738_c0_g2	23	49	61	54	51	37	30	48	39	69	34	54	71	50	49	69	55	56	NA
TRINITY_DN100738_c1_g1	80	82	107	62	71	61	49	81	66	49	47	55	56	45	28	29	40	43	GO:0006351
TRINITY_DN100738_c1_g2	204	103	110	105	118	94	92	119	89	88	44	79	86	40	103	66	43	56	GO:0003677, GO:0005634, GO:0006355
TRINITY_DN100739_c0_g1	6	0	7	0	1	4	3	2	0	9	9	6	6	3	9	4	2	7	NA
TRINITY_DN100739_c2_g1	107	103	119	78	120	92	61	127	81	83	63	65	92	41	69	76	60	68	GO:0006629, GO:0016021, GO:0016787
TRINITY_DN100740_c0_g1	344	277	309	264	290	241	305	487	260	289	249	296	357	328	340	325	396	286	NA
TRINITY_DN100740_c0_g2	280	316	298	264	289	251	237	336	299	257	308	274	312	349	332	320	268	287	GO:0003729, GO:0005829
TRINITY_DN100740_c0_g3	115	96	145	71	73	76	130	109	89	75	43	118	76	64	96	91	74	38	GO:0003729, GO:0005634, GO:0016020
TRINITY_DN100742_c0_g1	25	9	35	18	17	18	11	18	26	12	10	17	21	21	22	32	16	30	GO:0005634, GO:0005777, GO:0046208, GO:0046592, GO:0052901, GO:0052902, GO:0052903, GO:0052904, GO:0055114
TRINITY_DN100742_c0_g2	358	343	327	264	313	264	286	489	365	321	206	312	260	224	205	234	159	194	GO:0005777, GO:0006598, GO:0008131, GO:0046592, GO:0055114
TRINITY_DN100742_c0_g3	29	35	40	41	38	22	14	49	42	27	12	30	21	12	30	37	16	19	GO:0005777, GO:0006598, GO:0008131, GO:0046592, GO:0055114
TRINITY_DN100742_c0_g4	7	7	8	1	2	2	5	6	4	3	4	2	6	0	8	9	0	2	GO:0016491, GO:0055114
TRINITY_DN100742_c0_g5	2	1	8	5	2	4	1	2	11	13	0	8	1	4	7	1	6	5	GO:0005777, GO:0006598, GO:0008131, GO:0046592, GO:0055114
TRINITY_DN100743_c0_g1	133	183	132	111	169	137	123	184	129	131	79	163	114	111	161	161	93	101	NA
TRINITY_DN100746_c0_g1	681	672	804	730	726	553	660	888	665	800	597	795	825	959	837	862	686	694	NA
TRINITY_DN100748_c0_g1	62	52	67	68	67	54	60	94	66	41	66	65	54	57	44	65	57	92	NA
TRINITY_DN100748_c0_g2	479	572	647	467	474	422	536	674	460	435	399	455	484	322	512	416	367	387	NA
TRINITY_DN100748_c0_g3	302	279	324	280	236	264	270	409	230	284	322	286	294	201	264	287	268	307	NA
TRINITY_DN100752_c0_g1	89	89	108	76	99	73	93	124	66	98	63	80	87	111	62	97	68	77	GO:0005634
TRINITY_DN100754_c0_g1	106	108	104	121	114	93	85	144	87	75	72	83	117	57	96	53	79	81	GO:0005634, GO:0005737
TRINITY_DN100756_c0_g1	34	28	12	25	33	27	11	26	13	11	0	32	16	15	23	11	15	5	GO:0005739, GO:0016021
TRINITY_DN100756_c0_g2	17	28	17	23	19	17	19	12	6	18	7	24	18	34	37	34	9	12	GO:0005739, GO:0008152, GO:0016020, GO:0016021, GO:0016787
TRINITY_DN100756_c0_g5	32	18	26	16	28	12	14	33	24	43	27	21	10	14	17	11	22	24	GO:0004722, GO:0005634, GO:0006470, GO:0016021, GO:0046872
TRINITY_DN100760_c0_g1	164	126	154	115	163	127	139	165	123	108	156	131	165	115	137	123	128	86	GO:0003729, GO:0003735, GO:0005730, GO:0005774, GO:0006412, GO:0009507, GO:0022625, GO:0042254
TRINITY_DN100761_c0_g3	102	91	107	114	78	79	98	98	66	76	110	112	122	93	111	81	79	83	GO:0005634, GO:0005829
TRINITY_DN100762_c0_g1	44	60	37	43	40	57	42	61	24	47	45	28	25	21	36	36	46	32	GO:0004672, GO:0005515, GO:0005524, GO:0005886, GO:0006468, GO:0016021, GO:1901527, GO:1901528, GO:1901529
TRINITY_DN100763_c0_g1	36	49	37	33	31	37	34	53	43	31	24	37	20	16	27	19	15	14	GO:0005576, GO:0009507
TRINITY_DN100765_c0_g1	64	73	60	50	77	99	72	99	63	52	49	46	53	27	54	62	46	66	GO:0004674, GO:0005524, GO:0005634, GO:0005694, GO:0005886, GO:0006468, GO:0007169, GO:0008270, GO:0016021, GO:0018024, GO:0034968, GO:0046872
TRINITY_DN100765_c0_g2	27	24	31	18	13	13	20	27	10	6	9	21	19	15	13	21	6	11	GO:0005634, GO:0005694, GO:0008270, GO:0018024, GO:0034968, GO:0046872
TRINITY_DN100766_c1_g1	31	25	38	23	20	25	23	24	13	21	21	31	18	19	20	21	19	13	GO:0005634, GO:0006952, GO:0016020, GO:0016021, GO:0032550, GO:0032559, GO:0043168, GO:0043531
TRINITY_DN100766_c1_g2	1	0	4	3	11	1	2	5	1	3	0	3	3	2	3	0	1	2	GO:0005524, GO:0005634, GO:0006952, GO:0016020, GO:0016021, GO:0043531
TRINITY_DN100766_c1_g5	10	10	5	2	15	8	2	6	5	2	6	3	4	4	4	3	3	2	NA
TRINITY_DN100766_c1_g6	18	24	7	8	8	8	10	8	8	5	2	12	10	10	13	2	3	4	GO:0005634, GO:0006952, GO:0016020, GO:0032550, GO:0032559, GO:0043168
TRINITY_DN100767_c0_g1	188	167	175	116	152	97	143	242	134	124	81	134	112	126	141	100	87	87	GO:0005737, GO:0006890, GO:0016021
TRINITY_DN100769_c0_g1	111	142	170	109	117	124	105	232	96	97	90	96	76	62	95	92	81	100	NA
TRINITY_DN100769_c0_g2	80	86	112	69	116	59	54	49	58	62	87	81	63	66	74	53	88	54	GO:0005789, GO:0006886, GO:0008320, GO:0016021, GO:0016192, GO:0032580, GO:0033116
TRINITY_DN100772_c0_g1	118	133	164	94	68	125	106	142	81	89	66	85	122	43	252	76	77	57	GO:0005507, GO:0005773, GO:0009055, GO:0009507, GO:0046658, GO:0048046
TRINITY_DN100773_c0_g1	133	115	115	105	89	96	104	147	110	101	50	92	82	61	84	73	50	37	GO:0005634, GO:0009793
TRINITY_DN100773_c0_g2	6	2	2	2	0	0	6	2	3	0	0	2	0	1	0	2	2	2	GO:0005634, GO:0009793
TRINITY_DN100774_c0_g1	35	30	47	52	37	62	30	67	29	39	40	20	52	25	29	24	28	30	NA
TRINITY_DN100774_c0_g2	197	242	213	180	212	186	172	296	197	215	160	221	217	162	179	174	140	135	GO:0004842, GO:0005515, GO:0005634, GO:0005779, GO:0005783, GO:0005829, GO:0006513, GO:0006635, GO:0008270, GO:0009793, GO:0009853, GO:0010381, GO:0016558
TRINITY_DN100774_c0_g3	2	3	2	3	1	2	2	7	4	5	1	2	1	2	0	0	0	1	NA
TRINITY_DN100776_c0_g1	73	77	84	55	76	57	38	80	60	59	51	60	39	40	43	43	35	42	GO:0005783, GO:0005886, GO:0016021
TRINITY_DN100776_c0_g2	103	102	175	120	113	106	91	209	88	102	93	132	111	81	105	141	55	85	GO:0005634, GO:0005829, GO:0008270, GO:0061630, GO:0071215, GO:1902584
TRINITY_DN100777_c1_g1	22	32	10	21	25	12	21	18	18	18	14	15	14	7	16	18	9	10	NA
TRINITY_DN100777_c1_g2	20	10	22	23	24	16	17	25	22	28	0	25	20	7	17	23	13	13	GO:0000287, GO:0005515, GO:0005524, GO:0005634, GO:0005773, GO:0005794, GO:0005887, GO:0006754, GO:0008553, GO:0009414, GO:0009506, GO:0009737, GO:0010119, GO:0015991, GO:0051453, GO:1990069
TRINITY_DN100777_c1_g3	409	333	373	351	338	363	321	459	339	345	226	305	225	210	243	244	253	182	GO:0000287, GO:0005515, GO:0005524, GO:0005634, GO:0005773, GO:0005774, GO:0005794, GO:0005829, GO:0005887, GO:0006754, GO:0008553, GO:0009414, GO:0009506, GO:0009737, GO:0010119, GO:0015991, GO:0051453, GO:1990069
TRINITY_DN100778_c0_g1	734	657	800	726	731	597	608	1106	716	566	383	574	598	441	550	470	447	497	GO:0001671, GO:0005737, GO:0032781, GO:0051087
TRINITY_DN100779_c0_g1	35	32	58	53	51	41	52	40	54	60	39	59	54	28	36	54	35	39	NA
TRINITY_DN100780_c0_g1	6	0	1	6	4	4	5	4	1	4	0	3	4	1	6	4	1	1	GO:0000166, GO:0003676, GO:0003723, GO:0005634
TRINITY_DN100780_c0_g2	16	3	8	5	1	6	5	3	5	3	18	1	6	4	5	4	3	3	GO:0000166, GO:0003676
TRINITY_DN100781_c0_g1	29	25	38	20	38	24	26	42	29	27	25	13	24	11	64	38	26	13	GO:0004575, GO:0005576, GO:0005739, GO:0005987, GO:0007623, GO:0010029, GO:0033926, GO:0048510
TRINITY_DN100782_c1_g1	311	523	523	422	495	422	357	562	441	329	321	486	369	404	379	357	449	346	GO:0005739, GO:0016021, GO:0016740
TRINITY_DN100783_c2_g1	15	31	39	17	16	36	30	42	26	16	31	28	15	16	16	17	22	13	NA
TRINITY_DN100784_c0_g1	6	9	6	8	3	0	5	6	2	2	0	6	5	0	9	6	2	7	NA
TRINITY_DN100784_c1_g2	1	3	0	0	3	2	1	0	1	6	0	4	4	4	4	0	0	6	NA
TRINITY_DN100784_c1_g5	17	47	32	45	31	48	28	50	31	35	47	48	50	29	29	21	17	18	GO:0003677, GO:0003700, GO:0005634, GO:0006355
TRINITY_DN100784_c1_g6	102	108	151	149	172	131	125	121	117	137	117	151	111	130	131	101	81	100	GO:0006351
TRINITY_DN100784_c1_g7	4	21	4	8	10	1	7	15	15	6	4	9	7	12	1	0	4	4	GO:0006351
TRINITY_DN100784_c2_g1	490	560	778	666	597	512	544	651	595	620	371	652	632	488	636	482	469	422	GO:0003700, GO:0005515, GO:0005634, GO:0010105, GO:0043565, GO:0045892
TRINITY_DN100787_c0_g1	34	64	46	54	54	47	28	34	43	47	73	45	35	31	36	31	49	59	GO:0003700, GO:0005634, GO:0006355, GO:0010200
TRINITY_DN100787_c0_g4	44	71	46	50	58	57	59	81	81	39	30	70	71	78	50	107	46	22	GO:0003700, GO:0005634, GO:0006355, GO:0010200
TRINITY_DN100787_c0_g5	8	8	16	4	15	7	5	15	8	8	5	6	8	5	3	11	1	0	GO:0003700, GO:0005634, GO:0006355, GO:0010200
TRINITY_DN100787_c0_g6	0	9	4	28	5	13	2	4	3	9	0	96	4	54	1	2	3	0	GO:0005618, GO:0030145, GO:0033609, GO:0045735, GO:0046564, GO:0048046
TRINITY_DN100791_c0_g1	117	154	143	155	151	145	120	186	124	153	68	157	139	97	156	124	97	101	GO:0004033, GO:0009505, GO:0009570, GO:0009941
TRINITY_DN100792_c7_g1	10	4	3	18	2	7	4	4	18	9	13	4	3	7	21	7	5	3	NA
TRINITY_DN100794_c1_g1	690	966	1010	606	855	606	609	787	680	692	740	712	852	389	901	847	457	508	GO:0005576, GO:0005739, GO:0006508, GO:0008234
TRINITY_DN100794_c1_g3	323	323	359	229	298	278	291	331	260	292	269	255	248	232	275	271	177	221	GO:0005789, GO:0009507, GO:0009793, GO:0016021, GO:0018454, GO:0042335, GO:0042761, GO:0045703, GO:0055114, GO:0102339, GO:0102340, GO:0102341, GO:0102342
TRINITY_DN100796_c1_g1	3	10	12	21	3	7	3	1	8	13	0	4	4	9	11	6	1	1	NA
TRINITY_DN100797_c11_g1	82	84	97	97	78	91	94	71	45	64	61	81	60	62	66	103	67	64	NA
TRINITY_DN100797_c11_g2	4	9	6	0	3	4	0	9	0	0	13	2	4	1	4	0	6	0	NA
TRINITY_DN100797_c9_g1	5	3	22	8	6	0	4	5	4	6	8	0	3	2	0	10	9	8	GO:0003677, GO:0003700, GO:0005634, GO:0006355, GO:0009742, GO:0046983
TRINITY_DN100799_c0_g1	177	174	172	154	148	121	135	243	135	131	91	145	127	87	115	130	102	105	GO:0000166, GO:0005634, GO:0080008
TRINITY_DN100800_c0_g1	44	38	40	27	55	49	41	70	18	20	18	67	33	28	47	31	11	26	GO:0005886, GO:0006629, GO:0008081, GO:0009506
TRINITY_DN100801_c0_g1	305	370	376	251	305	268	293	403	289	281	207	268	269	240	291	272	246	184	GO:0009570
TRINITY_DN100802_c0_g1	32	34	50	39	38	19	42	27	36	33	38	35	35	20	39	27	19	37	GO:0005737, GO:0016020, GO:0016021, GO:0016747
TRINITY_DN100802_c0_g2	12	31	29	36	27	12	19	58	24	16	13	28	17	15	25	19	20	21	GO:0005737, GO:0016021, GO:0016747
TRINITY_DN100806_c0_g1	511	480	582	383	474	384	435	562	415	391	275	436	426	356	472	421	330	363	GO:0009507, GO:0016021
TRINITY_DN100806_c0_g2	111	125	103	104	115	119	96	149	97	89	71	82	90	82	88	100	88	93	GO:0005634, GO:0008168, GO:0032259
TRINITY_DN100806_c0_g3	3	1	2	0	5	3	2	0	2	1	1	3	0	1	0	4	2	0	NA
TRINITY_DN100807_c0_g1	18	21	11	12	13	30	10	17	6	16	4	22	7	10	14	15	1	5	GO:0004497, GO:0005506, GO:0005886, GO:0016021, GO:0016705, GO:0016709, GO:0019825, GO:0020037, GO:0044550, GO:0055114, GO:0098542
TRINITY_DN100808_c0_g1	313	265	230	180	216	259	212	265	180	272	113	269	195	197	174	212	156	141	NA
TRINITY_DN100809_c0_g1	160	179	155	156	164	148	160	230	149	162	134	145	195	123	163	111	103	90	GO:0003735, GO:0005840, GO:0006412, GO:0008097, GO:0008270, GO:0009507, GO:0050897
TRINITY_DN100809_c0_g2	130	132	148	90	119	128	97	94	127	94	69	124	159	104	159	115	88	87	GO:0003735, GO:0005840, GO:0006412, GO:0008097, GO:0008270, GO:0009507, GO:0050897
TRINITY_DN100812_c0_g2	32	25	20	34	57	36	23	42	45	18	16	37	24	22	47	31	7	12	NA
TRINITY_DN100812_c0_g3	43	33	53	25	26	25	31	38	35	22	24	26	24	24	18	30	9	10	NA
TRINITY_DN100812_c0_g5	16	12	33	28	15	20	20	18	14	13	14	25	14	7	10	20	14	13	GO:0016829
TRINITY_DN100815_c0_g1	113	118	168	154	125	114	123	213	130	129	38	116	117	71	89	60	70	70	GO:0003924, GO:0004620, GO:0004675, GO:0004806, GO:0005524, GO:0005525, GO:0005615, GO:0005622, GO:0005634, GO:0005759, GO:0005886, GO:0006468, GO:0006546, GO:0007166, GO:0007264, GO:0009107, GO:0009249, GO:0009507, GO:0009640, GO:0010183, GO:0016021, GO:0016042, GO:0016992, GO:0032922, GO:0046872, GO:0047714, GO:0051539, GO:0090404
TRINITY_DN100815_c0_g2	115	122	109	86	102	116	87	152	108	99	97	76	119	71	103	72	94	82	GO:0003924, GO:0004620, GO:0004675, GO:0004806, GO:0005524, GO:0005525, GO:0005615, GO:0005622, GO:0005634, GO:0005759, GO:0005886, GO:0006468, GO:0006546, GO:0007166, GO:0007264, GO:0009107, GO:0009249, GO:0009507, GO:0009640, GO:0010183, GO:0016021, GO:0016042, GO:0016992, GO:0032922, GO:0046872, GO:0047714, GO:0051539, GO:0090404
TRINITY_DN100815_c0_g3	24	33	19	13	12	23	13	21	20	8	13	7	22	4	9	18	9	3	GO:0003924, GO:0004620, GO:0004675, GO:0004806, GO:0005524, GO:0005525, GO:0005615, GO:0005634, GO:0005759, GO:0005886, GO:0006468, GO:0006546, GO:0007166, GO:0007264, GO:0009107, GO:0009249, GO:0009507, GO:0009640, GO:0010183, GO:0016021, GO:0016042, GO:0016992, GO:0032922, GO:0046872, GO:0047714, GO:0051539, GO:0090404
TRINITY_DN100816_c0_g1	572	470	507	443	457	560	442	687	526	447	288	392	486	392	476	310	282	275	GO:0005739, GO:0005779, GO:0007623, GO:0009507, GO:0016559, GO:0042802, GO:0044375
TRINITY_DN100817_c0_g1	5849	5699	5744	5242	5811	5305	5150	8232	4359	5298	3784	5807	6289	5078	6159	5405	4232	3923	GO:0005509, GO:0005634
TRINITY_DN100817_c0_g2	71	57	46	62	55	64	47	85	50	57	45	53	50	31	40	52	37	26	GO:0005509, GO:0005634
TRINITY_DN100818_c0_g1	54	47	15	36	40	18	27	27	34	21	19	25	27	21	22	19	36	20	GO:0005215, GO:0006810, GO:0009507, GO:0016021
TRINITY_DN100819_c0_g1	70	87	103	71	69	44	57	94	50	65	27	45	43	48	65	47	35	50	GO:0005515, GO:0005737, GO:0009908
TRINITY_DN100819_c0_g2	8	20	10	24	3	16	12	22	14	13	7	9	11	2	8	11	13	11	GO:0005829
TRINITY_DN100819_c0_g3	21	40	32	19	23	13	27	15	43	27	28	27	44	25	42	19	25	25	GO:0009556, GO:0010997, GO:0045732, GO:0046621
TRINITY_DN100819_c0_g4	22	32	29	31	27	21	41	34	27	20	46	23	21	28	28	27	26	11	GO:0005215, GO:0005634, GO:0006810
TRINITY_DN100819_c0_g8	21	14	28	17	5	25	17	16	4	9	1	24	15	15	7	8	20	10	NA
TRINITY_DN100821_c0_g1	559	605	583	377	578	436	385	461	457	556	341	421	482	434	469	491	353	308	GO:0000027, GO:0003729, GO:0003735, GO:0005515, GO:0005730, GO:0005739, GO:0009570, GO:0009734, GO:0009941, GO:0019843, GO:0022625, GO:0032544, GO:0048467, GO:1902626
TRINITY_DN100821_c0_g2	483	597	607	455	497	441	433	536	442	463	437	516	593	369	453	462	541	389	NA
TRINITY_DN100821_c0_g3	106	101	107	105	95	66	84	116	92	86	127	103	114	76	117	125	80	58	NA
TRINITY_DN100821_c0_g4	88	114	104	97	102	94	85	101	93	76	97	56	91	76	86	64	60	76	GO:0000027, GO:0003729, GO:0003735, GO:0005515, GO:0005730, GO:0005739, GO:0009570, GO:0009734, GO:0009941, GO:0019843, GO:0022625, GO:0032544, GO:0048467, GO:1902626
TRINITY_DN100822_c1_g1	20	16	20	12	11	22	31	21	19	22	11	28	32	25	28	9	12	11	NA
TRINITY_DN100825_c0_g2	125	60	118	84	54	83	71	100	64	63	61	89	47	66	68	66	66	57	GO:0003690, GO:0005739, GO:0006355
TRINITY_DN100825_c0_g3	5	0	3	4	15	4	6	4	7	2	4	2	7	3	4	5	5	1	NA
TRINITY_DN100825_c0_g4	8	20	26	10	10	18	14	12	10	15	21	13	11	1	17	10	20	16	GO:0003690, GO:0005739, GO:0006355, GO:0007165
TRINITY_DN100825_c0_g5	14	31	43	20	19	24	11	32	11	14	26	12	19	8	23	9	11	9	GO:0003690, GO:0005739, GO:0006355
TRINITY_DN100825_c0_g6	23	3	9	5	11	3	7	11	6	3	13	8	8	2	17	18	7	9	GO:0003690, GO:0005739, GO:0006355
TRINITY_DN100826_c0_g1	11	11	29	9	15	19	7	22	23	11	11	13	9	17	20	21	9	15	GO:0005634
TRINITY_DN100826_c0_g2	0	1	4	6	0	4	2	0	1	4	2	2	2	0	5	0	0	2	NA
TRINITY_DN100827_c0_g1	64	38	35	29	36	38	28	51	44	36	29	28	43	20	15	41	38	34	GO:0000723, GO:0003678, GO:0005524, GO:0006281, GO:0032508
TRINITY_DN100830_c0_g1	140	131	193	159	147	101	155	198	125	89	54	87	81	83	86	55	60	83	GO:0006812, GO:0016020
TRINITY_DN100832_c0_g1	137	107	63	96	85	76	86	139	122	66	49	76	69	69	65	37	74	34	GO:0005507, GO:0005576, GO:0006809, GO:0008131, GO:0009308, GO:0009738, GO:0048038, GO:0052593, GO:0052594, GO:0052595, GO:0052596, GO:0055114
TRINITY_DN100832_c0_g2	4	0	6	13	15	10	12	2	8	7	0	14	10	5	4	3	4	5	GO:0005507, GO:0005576, GO:0006809, GO:0008131, GO:0009308, GO:0009738, GO:0048038, GO:0052593, GO:0052594, GO:0052595, GO:0052596, GO:0055114
TRINITY_DN100832_c0_g3	2	8	9	9	10	6	13	13	5	7	4	9	10	4	3	12	7	7	GO:0005507, GO:0005576, GO:0006809, GO:0008131, GO:0009308, GO:0009738, GO:0048038, GO:0052593, GO:0052594, GO:0052595, GO:0052596, GO:0055114
TRINITY_DN100833_c0_g1	184	132	172	152	134	130	160	228	119	166	59	144	127	140	133	120	116	113	GO:0005768, GO:0005802, GO:0005829, GO:0005886, GO:0008460, GO:0016021, GO:0019305, GO:0032580, GO:0033320, GO:0042732, GO:0048040
TRINITY_DN100833_c0_g2	13	5	9	3	1	2	2	20	3	3	10	2	12	13	2	1	4	0	GO:0005768, GO:0005774, GO:0005802, GO:0005829, GO:0005886, GO:0008460, GO:0016021, GO:0019305, GO:0032580, GO:0033320, GO:0042732, GO:0048040
TRINITY_DN100834_c0_g1	759	657	700	561	676	573	543	862	591	502	467	535	565	438	551	567	503	508	GO:0005524, GO:0005829, GO:0006457, GO:0046686, GO:0051082
TRINITY_DN100834_c0_g2	77	98	75	81	77	75	78	142	82	64	44	96	68	58	76	66	49	63	GO:0005634, GO:0005886
TRINITY_DN100834_c0_g3	0	3	0	0	3	0	2	0	0	3	0	2	9	3	2	1	4	0	GO:0002679, GO:0004842, GO:0005737, GO:0010200, GO:0051865
TRINITY_DN100834_c0_g4	6	3	4	14	14	4	0	7	6	7	0	12	4	7	6	2	1	2	GO:0002679, GO:0004842, GO:0005737, GO:0010200, GO:0051865
TRINITY_DN100834_c0_g5	55	45	35	54	46	49	32	53	31	60	29	35	37	29	37	29	19	27	GO:0003746, GO:0005634, GO:0005886, GO:0006414
TRINITY_DN100835_c2_g1	354	365	388	305	382	313	278	430	315	233	272	327	287	223	311	216	186	295	GO:0016021
TRINITY_DN100835_c2_g2	18	21	12	21	23	11	20	15	9	11	6	16	12	13	3	7	7	2	GO:0016021
TRINITY_DN100838_c0_g1	656	740	712	609	668	559	598	832	571	533	420	523	537	479	544	557	464	429	GO:0003987, GO:0005524, GO:0005829, GO:0006631, GO:0009514, GO:0009570, GO:0016208, GO:0019427
TRINITY_DN100839_c1_g1	8	6	10	6	7	2	4	11	18	8	5	6	14	8	12	5	10	14	GO:0003677, GO:0005634, GO:0005886, GO:0006355, GO:0016021, GO:0045893
TRINITY_DN100839_c1_g2	34	24	24	12	12	26	14	27	23	12	26	19	25	28	14	25	14	8	GO:0005634, GO:0005829, GO:0006351, GO:0009408, GO:0009409, GO:0009651, GO:0010228, GO:0016020, GO:0051087
TRINITY_DN100840_c0_g1	185	173	163	137	141	148	122	215	154	191	177	180	208	134	267	158	157	159	GO:0004747, GO:0005524, GO:0005794, GO:0005829, GO:0005886, GO:0006014, GO:0008865, GO:0019252, GO:0046835
TRINITY_DN100840_c0_g2	80	167	118	117	81	127	89	148	92	132	84	97	122	98	86	119	96	97	GO:0004747, GO:0006014, GO:0046835
TRINITY_DN100840_c0_g3	2	0	6	0	2	4	2	9	0	3	0	6	9	4	2	4	9	1	GO:0004747, GO:0005524, GO:0005794, GO:0005829, GO:0005886, GO:0006014, GO:0008865, GO:0019252, GO:0046835
TRINITY_DN100840_c0_g4	3	1	3	3	6	2	9	1	0	3	9	4	3	1	9	10	8	7	GO:0004747, GO:0005524, GO:0005794, GO:0005829, GO:0005886, GO:0006014, GO:0008865, GO:0019252, GO:0046835
TRINITY_DN100840_c0_g5	5	4	4	5	2	1	3	5	0	6	5	3	3	6	4	9	5	5	GO:0004747, GO:0005524, GO:0005794, GO:0005829, GO:0005886, GO:0006014, GO:0008865, GO:0019252, GO:0046835
TRINITY_DN100843_c0_g1	23	33	42	22	29	26	22	28	31	24	14	23	11	16	11	17	10	12	GO:0000165, GO:0004707, GO:0005524, GO:0005634, GO:0009734, GO:0016021
TRINITY_DN100845_c3_g1	8	4	3	5	4	12	7	7	1	9	0	2	4	22	4	7	4	2	GO:0005506, GO:0016021, GO:0016709, GO:0019825, GO:0020037, GO:0044550, GO:0055114, GO:0098542
TRINITY_DN100845_c4_g1	116	170	166	138	89	118	130	138	95	136	100	130	124	100	111	165	98	64	GO:0005506, GO:0016021, GO:0016709, GO:0019825, GO:0020037, GO:0044550, GO:0055114, GO:0098542
TRINITY_DN100845_c4_g2	63	75	92	74	62	55	97	112	68	78	96	85	73	51	78	61	62	51	GO:0005506, GO:0016021, GO:0016709, GO:0019825, GO:0020037, GO:0044550, GO:0055114, GO:0098542
TRINITY_DN100845_c4_g3	15	17	19	10	15	13	9	22	7	16	11	12	10	10	14	16	12	15	GO:0005506, GO:0016021, GO:0016709, GO:0019825, GO:0020037, GO:0044550, GO:0055114, GO:0098542
TRINITY_DN100845_c4_g4	66	50	84	49	32	33	46	37	31	43	26	41	29	37	27	33	34	28	GO:0005506, GO:0016021, GO:0016709, GO:0019825, GO:0020037, GO:0044550, GO:0055114, GO:0098542
TRINITY_DN100845_c4_g5	17	43	59	64	49	29	40	40	25	19	24	37	18	11	16	25	26	30	GO:0005506, GO:0009506, GO:0016021, GO:0016709, GO:0019825, GO:0020037, GO:0044550, GO:0055114, GO:0098542
TRINITY_DN100845_c4_g6	169	144	230	136	188	138	202	219	135	96	129	149	110	120	149	121	125	131	GO:0005506, GO:0009506, GO:0016021, GO:0016709, GO:0019825, GO:0020037, GO:0044550, GO:0055114, GO:0098542
TRINITY_DN100847_c0_g1	1485	1310	1761	1379	1399	1267	1464	2273	1517	1246	922	1327	1379	1261	1371	1152	1244	1301	GO:0005507, GO:0005515, GO:0005737, GO:0005886, GO:0009506, GO:0010286, GO:0030001, GO:0031965, GO:0032791, GO:0046870, GO:0046916
TRINITY_DN100847_c0_g3	17	45	22	27	14	31	18	5	54	5	13	13	43	4	55	13	14	13	GO:0005886, GO:0009793, GO:0043231, GO:0048364, GO:0048367
TRINITY_DN100848_c0_g1	6	10	10	3	5	6	0	1	2	3	3	2	3	6	0	7	4	0	NA
TRINITY_DN100848_c0_g2	30	50	51	44	48	32	35	62	21	23	43	25	28	16	12	32	30	14	NA
TRINITY_DN100850_c0_g1	39	49	20	32	44	40	46	29	26	37	22	37	26	35	50	37	15	32	NA
TRINITY_DN100851_c1_g1	55	26	44	22	51	22	42	59	14	24	59	44	32	51	39	67	38	39	GO:0008270
TRINITY_DN100851_c2_g1	27	15	16	26	19	12	37	20	21	16	27	9	18	12	27	8	13	3	GO:0005887, GO:0008271, GO:0015293, GO:1902358
TRINITY_DN100851_c2_g2	6	6	11	12	3	7	14	17	9	6	1	7	4	0	9	0	13	3	GO:0005887, GO:0008271, GO:0015293, GO:1902358
TRINITY_DN100851_c2_g3	7	3	4	1	5	3	10	7	2	1	3	9	0	6	5	0	0	5	GO:0005887, GO:0008271, GO:0015293, GO:1902358
TRINITY_DN100852_c6_g1	203	193	183	191	184	183	150	220	181	137	183	208	172	136	209	122	102	125	GO:0005768, GO:0005802, GO:0016021, GO:0016192
TRINITY_DN100853_c0_g1	69	65	112	56	98	67	62	70	70	61	138	78	88	82	84	55	54	82	GO:0016021
TRINITY_DN100853_c0_g2	99	100	102	42	83	78	96	138	101	98	79	102	91	96	105	65	113	53	GO:0005739, GO:0009908, GO:0010143, GO:0016020, GO:0016021, GO:0016791, GO:0090447
TRINITY_DN100856_c0_g1	6	6	13	3	4	4	1	6	3	3	6	1	0	5	3	1	3	6	GO:0005634, GO:0005829, GO:0005886, GO:0016021
TRINITY_DN100857_c0_g1	40	48	73	62	41	51	39	106	40	29	19	67	57	26	38	47	41	24	GO:0003677, GO:0005634
TRINITY_DN100860_c0_g1	124	133	181	122	120	102	111	166	126	174	84	161	203	112	154	115	133	93	GO:0004129, GO:0005740, GO:0008270, GO:0009535, GO:0050897
TRINITY_DN100860_c0_g2	80	169	137	113	125	102	120	170	146	116	83	130	139	112	129	117	136	99	GO:0004129, GO:0005740, GO:0005743, GO:0008270, GO:0009535, GO:0050897, GO:1902600
TRINITY_DN100863_c1_g1	232	245	250	210	174	118	110	324	95	141	170	152	109	94	168	159	153	115	NA
TRINITY_DN100863_c2_g1	2912	2898	3498	4209	3360	2180	2733	6347	2309	2116	2205	2498	2031	1100	2194	1994	1665	1851	GO:0005524, GO:0006457, GO:0006950, GO:0051082
TRINITY_DN100863_c2_g2	1570	1596	2215	2013	1698	1412	1688	3032	1521	1299	1199	1402	1184	725	1433	943	898	1137	GO:0005524, GO:0006457, GO:0006950, GO:0051082
TRINITY_DN100864_c2_g1	40	13	48	42	29	36	28	30	15	17	17	24	29	43	31	16	29	25	NA
TRINITY_DN100864_c2_g2	70	81	71	73	59	59	41	109	56	104	35	92	135	95	97	52	23	63	GO:0005524
TRINITY_DN100864_c3_g1	11	21	10	20	26	18	35	19	13	5	22	22	31	7	26	14	12	16	GO:0005524
TRINITY_DN100864_c3_g2	2227	2337	2241	1939	1598	1469	2289	2382	925	874	651	1642	1323	664	1220	819	1016	816	GO:0005524
TRINITY_DN100867_c0_g1	137	106	146	107	113	76	100	139	62	79	21	67	73	64	86	64	64	58	GO:0009507, GO:0009987, GO:0043231
TRINITY_DN100868_c0_g1	160	155	179	151	156	121	155	200	131	141	183	172	157	140	168	141	122	146	NA
TRINITY_DN100869_c0_g1	14	8	17	8	6	15	10	19	11	11	22	11	6	18	14	25	15	4	GO:0004871, GO:0005886, GO:0009416, GO:0015377, GO:0016021, GO:0016567, GO:1902476
TRINITY_DN100869_c0_g2	11	8	11	10	7	10	3	18	10	10	1	16	12	9	7	13	5	10	GO:0005215, GO:0006811, GO:0006821, GO:0016020, GO:0055085
TRINITY_DN100869_c0_g3	47	49	69	52	58	57	33	94	56	38	39	30	31	20	44	32	46	42	GO:0004871, GO:0005886, GO:0009416, GO:0015377, GO:0016021, GO:0016567, GO:1902476
TRINITY_DN100871_c0_g1	21	25	17	17	13	16	16	36	21	17	6	12	14	10	5	8	9	11	GO:0005739, GO:0016021
TRINITY_DN100872_c0_g1	676	822	1059	760	671	569	716	949	662	608	504	913	639	567	802	553	541	564	GO:0003677, GO:0003700, GO:0005634, GO:0006355
TRINITY_DN100873_c0_g1	6	18	6	22	3	11	5	4	8	10	12	9	13	9	30	15	12	17	GO:0000254, GO:0005506, GO:0005789, GO:0006633, GO:0016021, GO:0016126, GO:0080064
TRINITY_DN100873_c0_g2	1	0	5	0	1	1	4	1	0	0	3	0	0	2	1	0	1	1	NA
TRINITY_DN100875_c1_g1	5	1	8	2	4	6	2	6	6	2	3	2	4	3	1	2	1	10	NA
TRINITY_DN100875_c2_g1	202	154	183	190	190	153	135	174	175	194	147	188	190	118	146	174	106	136	GO:0005773, GO:0005783, GO:0005794, GO:0008794, GO:0009055, GO:0009507, GO:0015035, GO:0045454, GO:0055114
TRINITY_DN100875_c2_g2	95	60	83	87	71	68	53	109	85	76	56	72	67	68	87	55	51	54	GO:0016021
TRINITY_DN100875_c2_g4	26	9	10	7	3	12	12	17	7	11	5	9	10	6	5	6	13	6	GO:0005634
TRINITY_DN100877_c1_g1	516	478	566	404	454	443	427	596	430	456	344	433	570	407	493	462	456	381	GO:0000398, GO:0000956, GO:0003723, GO:0005688, GO:0005689, GO:0005732, GO:0005737, GO:0071004, GO:0071013, GO:0097526, GO:1990726
TRINITY_DN100877_c1_g2	105	122	114	81	70	86	74	140	94	70	56	81	152	87	103	76	106	91	NA
TRINITY_DN100877_c1_g3	113	98	147	132	107	103	119	112	98	99	41	88	79	64	60	93	51	56	NA
TRINITY_DN100880_c3_g1	20	29	23	17	18	14	13	22	13	18	13	13	18	17	13	19	10	18	NA
TRINITY_DN100880_c5_g1	20	18	36	29	37	30	19	28	30	18	18	32	10	12	22	37	36	44	NA
TRINITY_DN100880_c5_g2	80	63	54	20	31	18	32	51	17	21	8	11	17	15	5	10	25	2	GO:0000166, GO:0003723, GO:0005730
TRINITY_DN100882_c0_g1	37	19	40	29	18	25	17	19	15	25	29	41	20	16	16	48	22	10	GO:0004864, GO:0005515, GO:0005634
TRINITY_DN100882_c0_g2	131	136	164	108	119	128	137	113	129	139	109	134	128	126	163	155	98	115	GO:0000160, GO:0005634, GO:0005829, GO:0009553, GO:0009927, GO:0016049, GO:0016310, GO:0043424, GO:0051301, GO:0080036
TRINITY_DN100882_c0_g3	16	18	37	53	18	24	31	26	35	29	18	35	23	48	36	34	25	17	GO:0004864, GO:0005515, GO:0005634, GO:0005886
TRINITY_DN100883_c0_g1	212	151	272	178	189	209	196	260	231	153	158	155	211	156	200	142	163	129	GO:0004575, GO:0005739, GO:0005987, GO:0033926, GO:0042542, GO:0048364
TRINITY_DN100885_c1_g1	0	8	7	17	2	10	1	3	15	6	15	1	3	6	14	7	2	1	NA
TRINITY_DN100885_c2_g2	244	288	393	257	261	251	239	353	262	241	145	320	277	176	288	198	209	246	NA
TRINITY_DN100885_c3_g1	253	237	250	215	192	176	212	306	195	155	155	203	166	157	187	153	143	142	GO:0000139, GO:0005768, GO:0005774, GO:0005802, GO:0008757, GO:0016021, GO:0032259, GO:0052546
TRINITY_DN100886_c0_g1	377	352	407	350	344	321	317	433	288	286	252	297	257	235	231	300	244	201	GO:0005198, GO:0005634, GO:0005789, GO:0005886
TRINITY_DN100886_c0_g2	186	180	135	128	133	125	126	169	148	112	129	110	110	115	114	89	104	76	GO:0000287, GO:0003919, GO:0005524, GO:0008531, GO:0009231, GO:0009398, GO:0009507, GO:0016310, GO:0016787
TRINITY_DN100888_c0_g1	46	63	96	54	49	49	38	95	51	39	23	72	39	38	37	41	22	34	GO:0003712, GO:0005634, GO:0006355
TRINITY_DN100888_c0_g2	30	44	25	34	27	25	26	49	33	25	12	30	23	7	11	9	18	16	NA
TRINITY_DN100891_c0_g1	228	274	332	272	213	232	238	332	248	219	160	213	275	161	233	232	183	185	GO:0000398, GO:0000932, GO:0003723, GO:0005681, GO:0005688, GO:0005730, GO:0005732, GO:0030490, GO:0046540
TRINITY_DN100891_c0_g2	0	0	1	0	0	0	1	1	0	2	3	1	4	0	0	0	0	5	NA
TRINITY_DN100891_c0_g3	357	287	338	261	277	273	257	373	279	211	205	219	273	229	328	260	215	216	NA
TRINITY_DN100893_c0_g1	8674	8450	9391	8238	8270	7623	7426	10761	8080	7941	7040	8139	8276	6690	8809	8158	7027	7018	GO:0000027, GO:0003735, GO:0005622, GO:0005634, GO:0005774, GO:0005794, GO:0005840, GO:0006412, GO:0009941, GO:0010224, GO:0016020, GO:0016021, GO:0022625, GO:0032502
TRINITY_DN100893_c0_g2	421	435	471	438	453	503	478	603	380	398	386	419	469	377	535	375	369	374	NA
TRINITY_DN100894_c0_g1	418	469	445	326	374	388	446	567	316	323	209	335	313	205	298	308	239	175	GO:0002098, GO:0016491, GO:0050660, GO:0055114
TRINITY_DN100894_c0_g2	74	38	67	53	47	74	66	58	48	23	80	84	80	51	44	44	53	35	NA
TRINITY_DN100894_c0_g4	26	27	29	36	28	25	24	48	48	24	6	17	15	12	31	22	18	27	GO:0016020, GO:0016021
TRINITY_DN100894_c1_g1	3	0	0	1	1	0	0	0	0	0	0	0	0	0	0	3	2	0	NA
TRINITY_DN100895_c0_g1	48	27	39	30	42	33	28	33	32	23	26	36	24	27	17	15	16	22	GO:0009507, GO:0016020, GO:0016021
TRINITY_DN100896_c0_g1	16	62	66	37	49	37	38	116	53	22	26	52	32	20	34	22	20	16	GO:0004722, GO:0006470, GO:0046872, GO:0048046
TRINITY_DN100897_c5_g1	80	100	80	125	79	82	74	124	76	93	55	103	115	89	122	77	66	83	GO:0000166, GO:0000398, GO:0003729, GO:0005681, GO:0006979, GO:0016607, GO:0042802
TRINITY_DN100897_c7_g1	472	512	635	407	497	331	508	651	585	420	261	532	569	448	771	306	382	326	GO:0004867, GO:0004869, GO:0005515, GO:0005615, GO:0005737, GO:0010951, GO:0048046
TRINITY_DN100898_c0_g1	29	18	30	15	16	30	12	29	34	21	10	15	25	17	25	13	11	10	GO:0004842, GO:0005524, GO:0005737, GO:0006511, GO:0016567
TRINITY_DN100898_c3_g1	29	20	5	14	16	11	19	9	18	17	0	3	6	19	13	8	12	17	GO:0009507
TRINITY_DN100898_c3_g3	18	2	17	11	10	2	13	3	13	6	22	8	11	5	11	15	12	4	NA
TRINITY_DN100898_c3_g4	10	5	8	3	11	5	10	11	2	16	19	10	11	9	11	12	12	8	NA
TRINITY_DN100898_c3_g5	6	7	21	9	6	7	12	19	3	7	13	8	15	1	17	8	8	16	NA
TRINITY_DN100900_c0_g1	189	155	187	177	235	211	187	281	166	223	163	192	221	172	216	171	171	150	GO:0003677, GO:0005634, GO:0006260, GO:0006281, GO:0006310, GO:0008270
TRINITY_DN100903_c0_g1	9	18	7	21	4	5	6	23	9	9	6	8	12	4	9	9	10	2	GO:0003714, GO:0005515, GO:0005634, GO:0006355, GO:0009611, GO:0031347, GO:1903507, GO:2000022
TRINITY_DN100905_c0_g1	9	7	8	4	12	5	4	17	11	4	15	6	0	10	11	2	3	6	GO:0000220, GO:0000325, GO:0005768, GO:0005802, GO:0007035, GO:0012510, GO:0015078, GO:0015986, GO:0015991, GO:0016021, GO:0046961, GO:0051117, GO:0070072
TRINITY_DN100906_c0_g1	0	2	8	0	1	3	2	0	3	0	1	5	0	4	2	6	0	4	GO:0003777, GO:0005524, GO:0005874, GO:0007018, GO:0008017
TRINITY_DN100906_c0_g2	15	7	31	6	11	7	2	24	8	15	9	7	8	0	5	11	0	9	GO:0003677, GO:0003777, GO:0005524, GO:0005874, GO:0007018, GO:0008017
TRINITY_DN100906_c0_g5	12971	11901	16778	12415	11066	11807	13552	17650	14249	12260	9184	17144	17025	9285	25059	12307	10420	8357	NA
TRINITY_DN100907_c0_g1	66	19	44	30	32	49	26	41	24	46	26	37	23	18	43	29	12	15	GO:0004553, GO:0005576, GO:0005829, GO:0005975
TRINITY_DN100907_c0_g3	15	1	0	0	5	5	5	7	6	5	1	8	4	6	14	10	4	7	GO:0004553, GO:0005576, GO:0005829, GO:0005975
TRINITY_DN100909_c0_g2	45	49	34	32	37	45	23	62	24	24	16	37	36	22	34	23	32	28	GO:0004553, GO:0005576, GO:0005773, GO:0005975, GO:0008422, GO:0102483, GO:1901657
TRINITY_DN100909_c0_g3	10	15	14	11	7	3	7	17	6	3	8	8	11	5	7	12	5	3	GO:0005576, GO:0005975, GO:0008422, GO:0102483, GO:1901657
TRINITY_DN100912_c3_g1	138	113	140	120	126	108	97	182	116	100	103	119	100	69	98	58	115	68	GO:0008270
TRINITY_DN100913_c0_g1	682	730	821	662	637	616	560	817	563	508	348	552	476	461	599	462	448	375	GO:0005524, GO:0005887, GO:0006754, GO:0008553, GO:0043231, GO:0046872, GO:0051453, GO:1902600
TRINITY_DN100914_c0_g2	147	142	189	118	150	141	115	262	147	139	170	184	180	145	192	181	102	140	GO:0000785, GO:0003677, GO:0003682, GO:0003700, GO:0005634, GO:0005737, GO:0006333, GO:0030527
TRINITY_DN100915_c0_g3	6	13	4	4	3	2	6	39	1	4	0	3	3	37	7	24	2	0	NA
TRINITY_DN100917_c0_g1	38	42	30	31	53	46	30	44	35	39	60	38	33	39	52	31	25	37	GO:0005634, GO:0043229
TRINITY_DN100918_c0_g2	65	94	110	92	97	97	92	155	97	88	48	92	74	32	64	45	28	58	GO:0003723, GO:0006396
TRINITY_DN100920_c4_g2	0	0	0	0	3	0	0	2	0	0	0	3	0	3	1	3	1	2	GO:0005525, GO:0005622, GO:0005886, GO:0007264, GO:0015031, GO:0042546
TRINITY_DN100920_c4_g3	168	159	196	169	128	118	143	243	183	119	92	102	126	89	139	100	93	89	GO:0016021
TRINITY_DN100920_c5_g1	195	219	340	207	345	174	136	442	161	221	150	279	224	171	154	158	166	210	GO:0005515, GO:0005634, GO:0006355, GO:0010629, GO:1900037
TRINITY_DN100921_c0_g3	22	29	21	18	18	17	22	25	28	6	7	8	11	14	12	8	7	6	GO:0003700, GO:0005634, GO:0006351, GO:0006355, GO:0009742, GO:0050794
TRINITY_DN100925_c1_g1	68	49	52	36	68	35	61	44	39	42	54	51	38	57	51	48	47	21	GO:0005737, GO:0005886
TRINITY_DN100925_c2_g1	69	85	88	49	71	102	83	109	99	97	59	97	96	74	93	79	78	61	GO:0016021
TRINITY_DN100925_c2_g2	43	15	33	26	26	40	31	36	22	20	7	17	17	7	18	8	25	36	NA
TRINITY_DN100927_c0_g1	70	56	80	57	67	67	56	98	53	41	22	50	66	35	46	29	31	24	GO:0005737, GO:0009793
TRINITY_DN100929_c0_g1	36	56	82	53	56	31	39	78	36	30	7	35	41	38	44	21	32	21	GO:0005737, GO:0016747
TRINITY_DN100930_c0_g1	18	18	17	10	14	16	9	7	24	12	11	12	14	17	18	14	7	5	GO:0004594, GO:0005524, GO:0005737, GO:0005885, GO:0006085, GO:0015937, GO:0016310, GO:0034314
TRINITY_DN100932_c0_g1	100	75	90	58	62	56	47	105	58	57	35	58	70	46	70	53	48	61	GO:0005774, GO:0005783, GO:0016021
TRINITY_DN100932_c0_g2	89	66	64	82	69	68	87	101	83	94	30	72	66	46	64	60	51	59	GO:0005774, GO:0005783, GO:0016021
TRINITY_DN100934_c1_g1	717	670	671	540	664	628	551	929	640	563	323	550	585	410	539	418	374	391	GO:0009507, GO:0016021
TRINITY_DN100935_c0_g1	3	0	2	3	0	1	1	5	0	1	0	2	1	0	2	2	0	2	GO:0004497, GO:0005506, GO:0005576, GO:0016021, GO:0016705, GO:0019825, GO:0020037, GO:0055114
TRINITY_DN100935_c0_g2	10	1	11	5	3	4	15	3	5	8	4	6	11	7	5	2	3	1	GO:0004497, GO:0005506, GO:0016021, GO:0016705, GO:0019825, GO:0020037, GO:0055114
TRINITY_DN100935_c3_g2	3	4	1	4	4	2	6	0	6	16	12	0	3	1	2	4	3	3	GO:0016020
TRINITY_DN100937_c0_g1	5	17	23	14	15	18	16	31	19	19	10	21	16	20	23	11	9	6	GO:0003729, GO:0003743, GO:0004004, GO:0005515, GO:0005524, GO:0005618, GO:0005730, GO:0005774, GO:0005794, GO:0005829, GO:0005886, GO:0006413, GO:0009506, GO:0010468, GO:0010501, GO:0016020, GO:0046686, GO:0048046
TRINITY_DN100940_c0_g2	22	15	14	21	10	12	10	23	13	10	10	15	18	11	4	10	12	18	GO:0005783, GO:0006623, GO:0006813, GO:0006885, GO:0009507, GO:0015385, GO:0015672, GO:0016020, GO:0016021, GO:0030007, GO:0030104, GO:0055085, GO:1902600
TRINITY_DN100941_c0_g1	12	2	9	12	9	4	5	8	4	6	13	11	7	12	12	8	12	5	GO:0003729, GO:0005634
TRINITY_DN100942_c2_g1	401	350	370	338	330	250	253	438	263	218	203	253	223	182	208	211	131	158	GO:0003677, GO:0005634, GO:0009506
TRINITY_DN100944_c0_g2	2757	2700	2989	2458	2691	2421	2715	3395	2551	2689	1799	2669	2704	2075	2436	2585	1954	1900	GO:0005515, GO:0005634, GO:0006457, GO:0009816, GO:0010228, GO:0030941, GO:0031359, GO:0045036, GO:0046686, GO:0051861
TRINITY_DN100945_c0_g3	166	198	211	144	150	145	199	234	172	180	91	150	148	135	139	181	124	108	GO:0000103, GO:0004842, GO:0005634, GO:0005829, GO:0008270, GO:0008430, GO:0009506, GO:0016567, GO:0031347, GO:0042542, GO:0046686, GO:0071291
TRINITY_DN100946_c0_g1	330	339	371	356	318	313	361	487	288	273	270	332	338	279	376	336	316	298	GO:0005737
TRINITY_DN100948_c0_g1	115	73	84	71	95	71	101	104	86	58	62	96	64	73	65	56	73	51	GO:0005737, GO:0005886
TRINITY_DN100949_c0_g1	235	210	282	216	192	169	221	264	233	176	200	223	194	210	193	188	159	159	NA
TRINITY_DN100950_c0_g1	54	51	82	60	66	49	65	83	69	54	40	61	58	36	70	56	52	51	NA
TRINITY_DN100954_c0_g1	11	10	13	9	11	8	13	28	7	13	3	7	8	3	7	10	6	2	GO:0003677, GO:0003700, GO:0005634, GO:0006355, GO:0046872
TRINITY_DN100954_c0_g2	56	71	86	43	67	46	63	79	58	56	68	37	61	41	72	50	23	51	GO:0009507, GO:0016787
TRINITY_DN100954_c1_g1	19	9	42	34	32	14	19	33	11	23	17	36	20	15	16	16	26	21	GO:0004046, GO:0005737, GO:0005773, GO:0005783, GO:0005794, GO:0006508, GO:0006520, GO:0008237, GO:0008270, GO:0010043, GO:0043171, GO:0046872, GO:0070573
TRINITY_DN100956_c0_g1	100	109	105	88	87	96	82	141	86	67	58	106	81	47	81	62	63	52	GO:0003677, GO:0005634, GO:0006355, GO:0008131, GO:0016575, GO:0048364, GO:0051568, GO:0055114
TRINITY_DN100957_c0_g1	7	1	9	8	0	0	0	0	1	9	2	0	0	7	2	2	2	0	GO:0004310, GO:0006696, GO:0010287, GO:0016117, GO:0016767, GO:0031969, GO:0046905, GO:0051996
TRINITY_DN100957_c1_g1	116	123	112	95	98	71	66	136	117	94	60	64	68	79	50	53	66	79	NA
TRINITY_DN100957_c1_g2	34319	38262	42009	42863	37317	29459	35855	62380	33935	37616	38336	38976	45180	24772	47416	37009	32112	35018	GO:0005737, GO:0005829, GO:0006457, GO:0006972, GO:0009408, GO:0009644, GO:0042542, GO:0051082
TRINITY_DN100958_c0_g1	462	374	433	436	430	322	384	586	395	338	249	386	355	327	384	299	247	259	GO:0005198, GO:0005856, GO:0006886, GO:0009504, GO:0009524, GO:0009941, GO:0016192, GO:0030130, GO:0030132, GO:0032050, GO:0072583
TRINITY_DN100958_c0_g2	42	61	28	34	26	31	43	53	25	28	54	41	53	32	34	16	14	17	GO:0005507, GO:0005743, GO:0008535, GO:0009060, GO:0009507, GO:0009846, GO:0010101, GO:0032592, GO:0043621, GO:1904960
TRINITY_DN100959_c0_g1	21	7	11	2	11	6	5	10	3	6	10	6	13	11	11	7	12	11	GO:0005506, GO:0005783, GO:0016021, GO:0016709, GO:0019825, GO:0020037, GO:0042343, GO:0044550, GO:0055114, GO:0098542
TRINITY_DN100959_c0_g2	159	154	210	134	129	112	154	194	142	143	155	119	134	136	137	133	86	97	GO:0005506, GO:0005783, GO:0016021, GO:0016709, GO:0019825, GO:0020037, GO:0042343, GO:0044550, GO:0055114, GO:0098542
TRINITY_DN100961_c0_g1	41	42	56	16	23	34	22	37	31	41	18	25	26	28	23	26	43	29	GO:0009507, GO:0016020, GO:0016021
TRINITY_DN100962_c1_g1	340	390	491	304	359	374	329	574	374	387	261	344	313	236	332	214	231	208	GO:0005886, GO:0009706, GO:0015031, GO:0016491, GO:0055114
TRINITY_DN100962_c1_g4	12	4	10	3	2	6	10	11	4	11	11	6	14	7	9	4	8	10	GO:0009507, GO:0016491, GO:0055114
TRINITY_DN100964_c4_g1	47086	60862	71991	52967	55917	42887	54856	76995	44184	54582	37574	60521	55024	46355	71345	46887	48117	40752	NA
TRINITY_DN100964_c4_g2	41288	57788	63971	39524	47804	34221	47723	63064	41456	46162	33022	55555	50054	40068	65898	41664	47627	33684	NA
TRINITY_DN100965_c0_g1	210	195	224	223	216	174	218	319	231	184	73	175	188	162	177	129	160	130	GO:0000148, GO:0003843, GO:0005794, GO:0006075, GO:0008360, GO:0009556, GO:0009846, GO:0016021, GO:0052543, GO:0055047, GO:0080092
TRINITY_DN100965_c0_g2	2	2	9	0	0	1	1	6	2	1	0	1	1	0	9	1	2	3	GO:0004871, GO:0005886, GO:0009416, GO:0009958, GO:0016567
TRINITY_DN100965_c0_g3	25	20	28	24	17	27	19	20	15	18	14	16	16	6	19	16	9	14	GO:0000148, GO:0003843, GO:0006075, GO:0016021
TRINITY_DN100967_c2_g1	191	152	224	173	139	132	149	170	107	161	88	134	123	114	127	147	95	112	GO:0001673, GO:0005515, GO:0005634, GO:0022402, GO:0030332, GO:0042023, GO:0045736, GO:0045786, GO:0071901
TRINITY_DN100967_c2_g2	22	35	40	31	32	27	38	25	36	30	39	19	21	35	18	31	28	25	GO:0003723, GO:0004519, GO:0005739, GO:0006397, GO:0016021, GO:0080156
TRINITY_DN100967_c2_g4	0	4	1	7	3	5	0	2	7	2	5	6	2	3	0	8	4	0	GO:0005524
TRINITY_DN100967_c2_g5	20	22	15	11	11	12	10	15	11	18	20	7	9	11	9	24	11	28	GO:0048523
TRINITY_DN100968_c0_g1	5	2	0	3	1	1	1	0	1	2	11	1	1	0	1	0	1	0	GO:0009507, GO:0016021
TRINITY_DN100969_c1_g1	73	96	83	44	85	51	45	57	48	80	83	80	73	59	80	78	56	71	GO:0003735, GO:0005840, GO:0006412
TRINITY_DN100969_c2_g1	177	235	179	131	163	115	94	136	103	113	175	117	102	95	119	183	123	122	GO:0003735, GO:0004747, GO:0005618, GO:0005739, GO:0005774, GO:0005794, GO:0005840, GO:0005886, GO:0006014, GO:0006412, GO:0009506, GO:0009507, GO:0022627, GO:0046835
TRINITY_DN100969_c2_g2	2204	2226	2114	2116	2198	2044	2108	2652	1657	1626	1574	2527	2165	2239	2156	2162	1943	1499	GO:0003735, GO:0005618, GO:0005739, GO:0005774, GO:0005794, GO:0005886, GO:0006412, GO:0009506, GO:0009507, GO:0022627
TRINITY_DN100969_c2_g3	1447	1537	1386	1371	1626	1450	1324	1694	1368	1476	1353	1843	2319	1834	1908	1563	1493	1440	GO:0003735, GO:0005618, GO:0005739, GO:0005774, GO:0005794, GO:0005886, GO:0006412, GO:0009506, GO:0009507, GO:0022627
TRINITY_DN100970_c0_g1	22	38	32	19	22	29	4	33	16	16	3	14	27	27	24	10	22	1	GO:0005739, GO:0008080
TRINITY_DN100971_c1_g1	18	8	17	12	11	16	10	10	15	4	6	9	18	10	10	8	13	8	GO:0003777, GO:0005524, GO:0005874, GO:0007018, GO:0008017
TRINITY_DN100971_c2_g1	55	60	66	63	36	49	46	38	52	71	51	57	48	61	49	25	45	21	GO:0005634, GO:0006351, GO:0006355, GO:0007623
TRINITY_DN100971_c2_g2	1458	1310	1230	1216	1292	1234	1178	1735	1003	1234	1039	1309	1388	1151	1180	1221	957	1058	GO:0005634, GO:0006351, GO:0006355, GO:0080167
TRINITY_DN100972_c0_g1	232	254	216	190	211	232	198	246	209	211	127	169	160	143	164	150	114	88	GO:0015299, GO:0015386, GO:0016020, GO:0016021, GO:0071805, GO:1902600
TRINITY_DN100977_c0_g1	40	34	31	21	44	23	24	75	14	40	45	25	19	31	34	25	24	11	GO:0009535, GO:0016021
TRINITY_DN100978_c2_g1	1	3	2	8	4	0	0	2	1	4	0	4	0	0	2	1	0	0	NA
TRINITY_DN100978_c3_g1	76	61	89	74	61	56	55	114	70	72	28	73	64	30	48	69	33	42	GO:0003723, GO:0004004, GO:0005524, GO:0005634, GO:0006508, GO:0008026, GO:0008234, GO:0009507, GO:0010501, GO:0046872
TRINITY_DN100979_c1_g1	30	17	22	11	25	18	5	20	12	9	18	14	16	17	19	16	25	18	NA
TRINITY_DN100979_c1_g2	24	14	33	15	10	12	29	24	27	19	4	40	33	38	27	11	18	11	NA
TRINITY_DN100980_c5_g1	317	297	270	179	254	232	207	309	244	270	124	251	303	219	273	226	220	220	GO:0005737, GO:0006457, GO:0051082
TRINITY_DN100980_c5_g2	3	11	1	10	3	4	6	6	0	4	0	8	5	2	7	15	4	0	GO:0005737, GO:0006457, GO:0051082
TRINITY_DN100981_c0_g1	93	133	197	99	88	97	178	167	122	98	44	149	112	121	129	122	122	75	NA
TRINITY_DN100981_c0_g2	580	531	759	489	490	481	737	825	577	647	432	661	711	553	744	411	539	487	NA
TRINITY_DN100981_c0_g3	17	22	22	15	16	16	14	53	20	14	14	27	14	24	19	14	7	19	NA
TRINITY_DN100982_c0_g1	896	1147	1164	855	978	857	955	1231	998	978	681	956	932	698	1077	916	637	713	GO:0000166, GO:0000413, GO:0003755, GO:0005515, GO:0005739, GO:0006457, GO:0006979, GO:0007165, GO:0009535, GO:0009570, GO:0009642, GO:0009651, GO:0009735, GO:0009737, GO:0009941, GO:0010555, GO:0019344, GO:0022626, GO:0031977, GO:0042277, GO:0042742, GO:0045036, GO:0048046
TRINITY_DN100982_c0_g2	7156	8250	10150	7933	8201	6836	8055	12389	7888	7285	6955	10058	10511	7514	12729	8256	8757	7456	GO:0000413, GO:0001932, GO:0003755, GO:0005829, GO:0005886, GO:0006457, GO:0008270, GO:0009585, GO:0009626, GO:0009704, GO:0009733, GO:0009735, GO:0009742, GO:0009785, GO:0019788, GO:0031146, GO:0031462, GO:0031463, GO:0031467, GO:0042277, GO:0042787, GO:0043224, GO:0045116, GO:0046686, GO:0048046, GO:0061630, GO:0080008, GO:0097602
TRINITY_DN100982_c0_g3	28	35	24	14	15	20	12	8	13	28	5	11	13	5	13	7	27	14	GO:0000166, GO:0000413, GO:0003755, GO:0005515, GO:0005739, GO:0006457, GO:0006979, GO:0007165, GO:0009535, GO:0009570, GO:0009642, GO:0009651, GO:0009735, GO:0009737, GO:0009941, GO:0010555, GO:0019344, GO:0022626, GO:0031977, GO:0042277, GO:0042742, GO:0045036, GO:0048046
TRINITY_DN100982_c0_g4	7	6	9	6	4	4	13	1	3	1	2	2	2	2	3	1	2	0	GO:0005634, GO:0008152, GO:0016787
TRINITY_DN100983_c1_g2	3672	3362	3852	3612	3679	3015	2846	4270	3257	3226	2871	3345	3884	2589	3659	3864	3335	3160	GO:0000462, GO:0003735, GO:0005840, GO:0006412, GO:0022627
TRINITY_DN100983_c1_g4	2153	2018	2214	2281	2256	1779	1860	3228	2156	2184	1709	2305	2765	2059	2761	2327	1953	2036	GO:0003735, GO:0005840, GO:0006412
TRINITY_DN100984_c1_g1	103	105	123	112	113	118	118	131	74	98	63	80	98	91	60	62	99	87	GO:0003700, GO:0005634, GO:0006355, GO:0008270
TRINITY_DN100986_c0_g1	95	102	125	118	142	89	89	123	92	90	54	52	62	46	77	69	42	65	GO:0005982, GO:0009570, GO:0043036, GO:2001070
TRINITY_DN100987_c0_g1	27	21	25	15	26	22	14	37	12	19	4	23	20	12	16	20	22	22	GO:0005515, GO:0005634, GO:0007067, GO:0016567, GO:0051301
TRINITY_DN100987_c2_g2	9	3	17	2	5	3	1	7	6	3	0	4	3	3	5	6	4	0	GO:0004842, GO:0007165, GO:0016567
TRINITY_DN100987_c2_g3	30	45	30	11	35	19	39	27	31	25	43	27	9	20	26	16	17	10	NA
TRINITY_DN100987_c3_g1	58	47	49	66	38	37	57	61	67	41	40	66	46	35	44	55	55	44	GO:0003677, GO:0005634, GO:0008270
TRINITY_DN100987_c3_g2	42	68	77	56	68	54	72	87	52	86	84	66	57	47	58	73	67	64	GO:0003677, GO:0005634, GO:0008270
TRINITY_DN100988_c0_g1	15	43	49	15	53	40	38	46	33	40	24	49	44	80	82	36	28	29	GO:0005634, GO:0006351, GO:0006355, GO:0009738, GO:0010182, GO:0043565, GO:2000033
TRINITY_DN100990_c0_g1	236	213	256	187	216	208	218	345	218	210	141	208	210	135	151	136	131	151	GO:0003684, GO:0003729, GO:0005515, GO:0005524, GO:0006298, GO:0009507
TRINITY_DN100993_c1_g1	58	82	81	40	49	52	70	84	36	64	12	72	47	24	73	60	48	39	GO:0005739, GO:0016020, GO:0016021
TRINITY_DN100993_c1_g2	78	53	56	48	45	54	38	55	48	35	15	46	48	34	40	58	48	32	GO:0005524, GO:0005737, GO:0005739, GO:0016021, GO:0016310, GO:0046177, GO:0046316
TRINITY_DN100994_c0_g1	286	256	277	259	283	188	207	316	163	363	106	295	150	269	224	256	156	127	GO:0001666, GO:0003700, GO:0005515, GO:0005634, GO:0006355, GO:0007275, GO:0009507, GO:0019760, GO:0043565, GO:0044212
TRINITY_DN100994_c0_g2	124	97	137	125	92	83	62	104	180	131	134	81	67	72	83	112	81	73	GO:0003677, GO:0005634, GO:0006355, GO:0007275, GO:0008361, GO:0009416, GO:0009611, GO:0009620, GO:0009744, GO:0009751, GO:0009753, GO:0016032, GO:0043424
TRINITY_DN100994_c1_g1	219	194	301	250	182	167	165	183	177	208	134	201	186	90	182	138	116	102	GO:0003700, GO:0005515, GO:0005634, GO:0006351, GO:0009414, GO:0009611, GO:0009867, GO:0042542, GO:0043565, GO:0046982, GO:0051091, GO:1900057
TRINITY_DN100994_c2_g1	7	11	14	4	15	6	15	16	13	3	19	22	20	12	13	13	13	12	GO:0003700, GO:0005634, GO:0007275, GO:0009414, GO:0009737, GO:0043565, GO:0045893
TRINITY_DN100994_c2_g2	0	8	5	4	2	1	4	6	9	1	2	3	0	4	0	5	2	3	GO:0003677, GO:0005634, GO:0006355
TRINITY_DN100995_c1_g1	237	275	349	298	335	280	264	392	274	280	256	283	319	239	291	247	203	197	GO:0000786, GO:0000790, GO:0003677, GO:0005730, GO:0006342, GO:0046982
TRINITY_DN100995_c1_g2	159	197	230	184	190	120	163	236	158	139	178	171	187	93	165	170	122	140	GO:0000790, GO:0000792, GO:0003677, GO:0003682, GO:0005730, GO:0006342, GO:0043229, GO:0070828
TRINITY_DN100995_c1_g4	481	489	399	536	401	352	425	807	439	433	502	592	659	359	627	481	473	530	GO:0000790, GO:0003677, GO:0005515, GO:0005730, GO:0006342, GO:0009294, GO:0009611, GO:0009617
TRINITY_DN100995_c1_g5	264	287	319	249	230	195	176	432	284	265	193	276	272	247	356	240	214	207	GO:0000786, GO:0000790, GO:0000792, GO:0003677, GO:0003682, GO:0005730, GO:0006342, GO:0046982, GO:0070828
TRINITY_DN100995_c1_g7	8	5	2	5	3	4	6	4	2	0	0	2	7	1	3	3	0	1	NA
TRINITY_DN100995_c1_g8	132	81	103	93	85	78	74	146	84	104	103	104	131	116	92	104	104	76	GO:0000786, GO:0000790, GO:0003677, GO:0005634, GO:0005730, GO:0006342, GO:0046982
TRINITY_DN100997_c2_g1	382	366	434	332	334	255	344	502	332	248	195	279	331	239	317	321	295	224	GO:0005634
TRINITY_DN100998_c0_g1	209	191	234	290	430	192	173	259	170	224	125	202	318	153	136	156	121	128	GO:0008152, GO:0016787
TRINITY_DN100999_c1_g2	714	922	1087	945	810	745	749	994	686	673	682	815	771	635	750	744	626	627	NA
TRINITY_DN100999_c1_g3	1	0	1	2	3	2	3	3	1	3	4	1	2	0	0	6	0	0	NA
TRINITY_DN101000_c0_g1	33	29	16	5	19	14	12	14	16	16	12	20	15	9	37	11	9	16	GO:0005737, GO:0006952, GO:0009693, GO:0009815, GO:0031418, GO:0046872, GO:0051213, GO:0055114
TRINITY_DN101001_c0_g1	374	376	425	404	329	331	290	517	329	320	233	305	360	300	360	308	212	258	GO:0000209, GO:0005524, GO:0005634, GO:0005737, GO:0009910, GO:0009965, GO:0016021, GO:0031625, GO:0043161, GO:0061630
TRINITY_DN101001_c0_g2	519	534	670	583	536	497	473	703	451	438	335	429	429	311	439	390	320	289	GO:0000209, GO:0005524, GO:0005634, GO:0005737, GO:0009910, GO:0009965, GO:0016020, GO:0016021, GO:0031625, GO:0043161, GO:0061630
TRINITY_DN101003_c0_g1	45	57	33	39	48	31	35	54	41	25	27	37	33	23	34	31	31	27	GO:0000287, GO:0005737, GO:0005829, GO:0008253, GO:0009507, GO:0016021, GO:0016311
TRINITY_DN101005_c0_g2	30	11	41	34	29	31	27	36	37	26	16	25	28	18	30	14	26	19	NA
TRINITY_DN101005_c0_g3	61	82	74	71	60	58	71	105	33	73	54	80	48	40	45	51	56	79	GO:0005634
TRINITY_DN101005_c0_g4	309	734	420	209	344	389	300	391	325	624	185	512	346	411	593	403	280	164	GO:0005576, GO:0005618, GO:0005975, GO:0006032, GO:0008061, GO:0008843, GO:0009651, GO:0009737, GO:0009753, GO:0035885
TRINITY_DN101007_c0_g1	102	85	113	78	91	78	72	126	60	81	96	93	97	131	62	88	49	49	GO:0004693, GO:0005634, GO:0016021, GO:0051301, GO:0051726
TRINITY_DN101008_c0_g1	274	347	361	263	330	263	262	372	236	281	169	231	232	249	299	224	191	170	GO:0004674, GO:0005524, GO:0006468, GO:0016021
TRINITY_DN101010_c0_g1	90	123	113	81	92	90	103	146	85	136	92	73	80	83	91	84	51	64	GO:0005515, GO:0008661, GO:0009228, GO:0009570, GO:0015995, GO:0016114, GO:0019288, GO:0046872, GO:0052865
TRINITY_DN101014_c0_g1	57	45	30	38	36	36	26	40	26	35	22	21	42	29	36	27	22	24	GO:0000166, GO:0003677, GO:0003887, GO:0006287, GO:0006297, GO:0007346, GO:0008296, GO:0043137, GO:0043625, GO:0045004, GO:0046872, GO:0051539, GO:0071897, GO:0090305
TRINITY_DN101015_c0_g1	221	205	242	184	195	187	235	256	217	224	147	227	238	227	251	245	162	220	GO:0000062, GO:0006810, GO:0008289
TRINITY_DN101015_c0_g3	2	0	4	2	3	2	0	2	7	0	0	8	3	1	0	1	0	0	NA
TRINITY_DN101015_c0_g4	16	41	31	33	25	37	22	52	18	22	6	39	28	17	22	21	25	13	GO:0005634, GO:0010228
TRINITY_DN101015_c0_g5	131	110	131	118	113	144	119	158	91	130	110	130	109	79	162	86	98	80	GO:0000062, GO:0006810, GO:0008289
TRINITY_DN101015_c0_g6	74	76	127	91	84	62	69	99	58	60	49	74	74	44	96	92	56	91	GO:0005515, GO:0005783, GO:0005794, GO:0005829, GO:0008757, GO:0009791, GO:0009825, GO:0010051, GO:0016126, GO:0032876, GO:0048608
TRINITY_DN101015_c0_g7	58	63	72	39	53	48	44	55	28	30	36	41	31	41	45	38	29	44	NA
TRINITY_DN101016_c0_g1	2	9	2	4	4	6	10	5	6	4	6	4	1	3	1	2	2	0	GO:0005739, GO:0008152, GO:0016758
TRINITY_DN101016_c0_g2	23	20	54	36	35	27	33	34	28	30	27	23	21	13	23	20	16	33	GO:0005739, GO:0008270
TRINITY_DN101016_c0_g3	67	76	96	65	86	62	73	82	64	60	11	68	70	61	40	51	61	39	GO:0000139, GO:0005768, GO:0005774, GO:0005802, GO:0005886, GO:0009535, GO:0016021, GO:0040007, GO:0045489
TRINITY_DN101017_c0_g1	180	219	158	154	167	144	153	208	145	134	85	137	115	87	126	98	94	95	GO:0005634, GO:0005829, GO:0009733, GO:0009867, GO:0010051, GO:0010072, GO:0042803, GO:0045892
TRINITY_DN101018_c0_g1	44	66	64	49	75	54	56	120	53	47	42	82	54	67	49	46	29	30	GO:0005634
TRINITY_DN101019_c0_g1	0	1	6	2	3	1	1	7	7	4	4	3	6	7	0	5	2	0	GO:0004674, GO:0005524, GO:0005886, GO:0006468, GO:0016021, GO:0030246
TRINITY_DN101019_c0_g2	5	1	11	2	4	8	3	1	0	1	0	1	3	1	4	0	6	1	GO:0003993, GO:0004722, GO:0005576, GO:0005618, GO:0005829, GO:0016311, GO:0046872
TRINITY_DN101019_c0_g3	136	148	138	121	116	105	121	199	94	120	57	126	111	74	129	103	118	78	GO:0004674, GO:0005524, GO:0005886, GO:0006468, GO:0016021, GO:0030246
TRINITY_DN101020_c0_g1	211	142	174	141	183	125	126	160	132	106	66	118	108	106	95	123	107	62	GO:0001682, GO:0004526, GO:0005739, GO:0009507, GO:0090502
TRINITY_DN101021_c0_g1	131	126	172	100	118	88	100	126	55	107	87	73	77	86	106	102	45	57	GO:0006351, GO:0006355, GO:0016592, GO:1900055
TRINITY_DN101023_c1_g1	246	244	247	244	218	213	237	247	195	244	200	207	293	227	293	250	242	194	GO:0003735, GO:0005509, GO:0005762, GO:0008137, GO:0016021, GO:0055114
TRINITY_DN101023_c1_g2	18	41	21	16	12	21	59	29	42	58	10	28	37	45	69	11	27	12	GO:0005737, GO:0008270, GO:0009617, GO:0009809, GO:0045551, GO:0046029, GO:0046872, GO:0047681, GO:0051537, GO:0052747, GO:0055114
TRINITY_DN101023_c1_g3	12	12	8	2	9	5	11	6	5	10	7	5	3	3	18	4	5	5	GO:0005737, GO:0008270, GO:0009617, GO:0009809, GO:0045551, GO:0055114
TRINITY_DN101023_c1_g4	176	3	3	0	3	3	0	6	1	7	7	2	2	0	2	3	4	0	NA
TRINITY_DN101026_c3_g1	128	91	96	93	96	94	79	73	73	77	109	73	121	72	131	99	141	105	NA
TRINITY_DN101026_c4_g2	51	59	73	33	71	53	52	74	64	29	28	49	38	26	45	35	34	36	GO:0000159, GO:0034047
TRINITY_DN101028_c0_g1	588	584	756	536	641	559	402	998	738	513	298	785	712	458	1223	660	587	398	GO:0005634, GO:0009845, GO:0010344, GO:0012511, GO:0016021, GO:0019915, GO:0050826
TRINITY_DN101028_c0_g2	14704	19433	25000	14843	17212	14488	20177	28137	17753	16805	12619	23462	22345	14379	34803	16549	18264	12884	GO:0005634, GO:0009845, GO:0010344, GO:0012511, GO:0016020, GO:0016021, GO:0019915, GO:0043229, GO:0050826
TRINITY_DN101030_c0_g1	5	4	4	2	8	0	6	5	5	7	3	6	5	4	6	6	9	4	GO:0005576, GO:0005768, GO:0005802, GO:0016021
TRINITY_DN101030_c1_g1	4	10	17	3	10	0	3	3	3	6	1	5	7	6	5	5	2	5	GO:0000166, GO:0003676, GO:0016020
TRINITY_DN101030_c2_g1	47	67	61	39	49	43	54	80	43	44	16	74	47	43	52	23	21	15	GO:0000166, GO:0003729, GO:0005634
TRINITY_DN101030_c2_g2	15	8	15	5	13	5	15	4	6	15	6	6	7	12	19	11	7	3	GO:0005509, GO:0009535, GO:0009543, GO:0009654, GO:0015979, GO:0019898
TRINITY_DN101030_c2_g3	7	4	12	4	2	4	2	11	12	7	14	7	6	5	2	1	9	3	GO:0005509, GO:0009535, GO:0009543, GO:0009654, GO:0015979, GO:0019898
TRINITY_DN101030_c2_g4	18	19	18	11	29	17	15	25	21	27	12	28	17	25	12	15	15	11	NA
TRINITY_DN101031_c1_g1	28	17	16	26	6	11	14	34	25	11	10	15	25	14	25	21	19	17	NA
TRINITY_DN101031_c2_g1	279	241	316	244	341	254	231	313	229	336	241	351	337	445	305	344	320	246	GO:0005634, GO:0016020
TRINITY_DN101031_c3_g1	270	240	277	164	196	164	200	220	245	188	151	174	207	134	219	194	210	116	GO:0003824, GO:0004185, GO:0005634, GO:0005739, GO:0006508, GO:0008152, GO:0051087
TRINITY_DN101032_c0_g1	315	513	854	683	611	389	374	751	467	330	308	282	428	330	489	448	311	277	GO:0005634, GO:0005829, GO:0009753, GO:0009817
TRINITY_DN101032_c0_g2	7	0	3	1	1	2	3	1	0	4	3	0	1	1	0	3	4	0	NA
TRINITY_DN101032_c0_g3	154	162	203	152	184	112	138	147	156	152	118	163	142	163	165	233	106	115	GO:0005777, GO:0005829, GO:0009570
TRINITY_DN101032_c0_g4	41	52	77	50	66	28	29	54	53	34	6	49	35	18	55	43	37	41	GO:0005739, GO:0008270
TRINITY_DN101033_c0_g1	32	29	23	18	15	38	20	9	17	13	11	28	10	16	18	17	12	13	GO:0005634, GO:0005886, GO:0007165, GO:0016021, GO:0043531
TRINITY_DN101033_c0_g2	76	77	102	77	90	79	86	112	74	73	54	64	80	36	68	65	53	63	GO:0005089, GO:0005509, GO:0005886, GO:0008299, GO:0016324, GO:0016740, GO:0043547, GO:0080092
TRINITY_DN101034_c0_g1	31	31	13	30	28	32	34	54	28	24	14	24	36	35	24	25	17	12	GO:0004853, GO:0005829, GO:0006782, GO:0009570, GO:0046686
TRINITY_DN101034_c0_g2	129	150	160	85	122	90	119	130	108	108	23	106	95	95	151	85	91	71	GO:0004853, GO:0005829, GO:0006782, GO:0009570, GO:0015995, GO:0046686
TRINITY_DN101035_c1_g1	133	156	146	164	97	109	158	215	152	163	126	149	137	72	144	140	72	125	GO:0016747
TRINITY_DN101035_c1_g2	24	32	34	25	22	8	22	29	33	12	20	30	15	23	20	37	18	23	GO:0016747
TRINITY_DN101035_c1_g3	18	38	48	36	13	18	19	62	19	18	27	24	19	12	25	17	19	35	GO:0016747
TRINITY_DN101035_c1_g4	3	3	7	0	7	3	1	1	3	9	0	7	1	0	4	6	1	2	GO:0016740, GO:0016747
TRINITY_DN101036_c0_g1	216	214	186	145	169	220	163	174	146	119	142	134	132	131	134	113	116	108	GO:0003723, GO:0005634
TRINITY_DN101036_c0_g2	140	154	166	157	97	120	125	168	123	107	102	107	107	68	109	88	102	92	GO:0003729, GO:0005634
TRINITY_DN101038_c0_g1	121	57	109	59	53	79	68	93	58	58	43	72	56	65	119	76	35	62	GO:0004674, GO:0005524, GO:0005634, GO:0005737, GO:0005886, GO:0009749, GO:0010167, GO:0035556, GO:0046777, GO:0048364
TRINITY_DN101039_c0_g3	6	9	16	5	8	10	4	10	10	13	4	18	7	8	4	7	3	9	NA
TRINITY_DN101039_c1_g1	217	181	214	182	212	175	153	273	193	217	135	164	155	165	164	171	159	155	GO:0003677, GO:0003700, GO:0004821, GO:0005524, GO:0005634, GO:0005739, GO:0006355, GO:0006427, GO:0009507, GO:0009788, GO:0016036, GO:0032107, GO:0080022, GO:1901699
TRINITY_DN101040_c1_g1	4	6	9	7	11	4	8	2	7	13	4	8	13	12	5	4	9	3	GO:0005576, GO:0005975, GO:0008422, GO:0009651, GO:0009725, GO:0019762, GO:0051707, GO:0102483
TRINITY_DN101040_c2_g1	130	105	104	109	55	53	78	94	99	93	64	64	79	64	106	57	67	63	NA
TRINITY_DN101040_c3_g2	2	3	5	2	2	2	5	3	5	2	0	3	2	6	4	0	1	0	NA
TRINITY_DN101041_c0_g1	174	191	202	173	221	155	160	304	142	179	93	218	175	108	136	129	147	151	NA
TRINITY_DN101043_c2_g1	162	137	166	134	149	139	151	167	115	136	92	157	167	129	183	128	124	111	GO:0005739, GO:0032981
TRINITY_DN101043_c2_g2	430	442	625	409	467	373	418	613	438	410	296	499	467	312	408	385	322	322	GO:0005634, GO:0016491, GO:0046872, GO:0055114
TRINITY_DN101044_c2_g1	3	10	3	0	5	5	12	3	12	5	8	4	1	5	2	4	1	1	GO:0005887, GO:0048235
TRINITY_DN101044_c2_g2	1	5	8	7	13	1	2	3	6	4	18	2	3	4	7	5	13	5	NA
TRINITY_DN101044_c3_g1	292	322	302	292	267	278	323	433	235	291	183	314	252	197	251	190	204	185	GO:0000151, GO:0004842, GO:0005634, GO:0005739, GO:0009553, GO:0031625, GO:0080173
TRINITY_DN101044_c3_g2	3	0	4	6	6	1	8	2	2	7	6	2	6	5	0	3	2	1	NA
TRINITY_DN101045_c0_g1	1248	1343	1359	793	1262	1069	1036	1279	1081	1356	1145	1095	1482	1056	1362	1377	1191	991	GO:0002181, GO:0003735, GO:0009570, GO:0009735, GO:0009793, GO:0009941, GO:0015934, GO:0016020, GO:0019843
TRINITY_DN101047_c1_g1	38	29	38	25	25	28	35	49	28	25	19	13	19	12	23	23	24	14	GO:0005737, GO:0009696, GO:0080031
TRINITY_DN101047_c1_g2	6	11	2	10	2	8	4	9	1	11	9	7	12	2	2	2	3	2	GO:0005737, GO:0009696, GO:0080031
TRINITY_DN101049_c10_g1	65	100	116	80	65	79	65	97	61	86	52	116	86	89	69	97	56	53	GO:0003729, GO:0005634, GO:0009737
TRINITY_DN101050_c2_g1	59	26	50	49	34	35	38	58	25	48	14	53	37	42	26	26	36	32	GO:0003700, GO:0005634, GO:0005737, GO:0006355, GO:0043565
TRINITY_DN101050_c4_g1	27	26	33	24	38	43	27	27	34	32	23	33	31	25	22	25	35	12	GO:0000139, GO:0010192, GO:0016021, GO:0047259, GO:0048359, GO:0051753, GO:0071555
TRINITY_DN101051_c0_g2	183	214	226	201	235	197	122	198	170	206	198	250	229	202	265	139	157	164	GO:0005634, GO:0005829, GO:0007275
TRINITY_DN101051_c0_g4	1553	1540	1463	1411	1446	1302	1285	1870	1232	1406	1045	1306	1481	1231	1471	1380	1005	1106	GO:0005753, GO:0009536
TRINITY_DN101053_c0_g1	5080	4835	5989	5800	5025	4470	5115	6783	4780	4531	3859	5166	4824	3612	5616	5509	4164	4230	GO:0000226, GO:0004842, GO:0005515, GO:0005634, GO:0005819, GO:0005829, GO:0005886, GO:0006511, GO:0007059, GO:0007067, GO:0007140, GO:0007275, GO:0009524, GO:0009734, GO:0009873, GO:0016032, GO:0016301, GO:0016310, GO:0016567, GO:0019005, GO:0045910, GO:0046686
TRINITY_DN101053_c0_g2	248	257	319	273	209	194	286	363	267	252	179	176	261	203	275	188	253	192	GO:0000226, GO:0004842, GO:0005515, GO:0005634, GO:0005819, GO:0005829, GO:0005886, GO:0006511, GO:0007067, GO:0007140, GO:0009524, GO:0009755, GO:0019005, GO:0045910, GO:0046686
TRINITY_DN101053_c0_g3	3598	3335	3598	3404	3295	2966	3144	4403	3077	3648	2822	3643	3687	3328	4044	3580	2873	2747	GO:0000226, GO:0004842, GO:0005515, GO:0005634, GO:0005819, GO:0005829, GO:0005886, GO:0006511, GO:0007059, GO:0007067, GO:0007140, GO:0007275, GO:0009524, GO:0009734, GO:0009873, GO:0016032, GO:0016301, GO:0016310, GO:0016567, GO:0019005, GO:0045910, GO:0046686
TRINITY_DN101054_c0_g1	9	2	2	4	6	7	5	12	7	1	2	3	1	0	5	0	2	7	GO:0008909, GO:0009409, GO:0009536, GO:0009627, GO:0009697, GO:0010118, GO:0031348, GO:0042372, GO:0042742, GO:0050832
TRINITY_DN101054_c0_g2	31	29	43	37	55	36	51	50	32	66	33	21	32	34	25	38	35	34	GO:0009941, GO:0015095, GO:0015693, GO:0016020
TRINITY_DN101054_c0_g4	36	40	41	38	45	17	26	39	41	36	41	29	29	11	30	35	22	19	NA
TRINITY_DN101054_c0_g5	17	10	7	4	3	3	4	4	17	14	24	2	9	5	4	5	8	7	GO:0008909, GO:0009058
TRINITY_DN101054_c0_g6	26	51	36	26	39	33	14	73	25	41	12	35	32	14	31	15	34	39	NA
TRINITY_DN101054_c0_g7	12	16	14	6	1	3	5	3	0	0	0	1	5	5	0	3	0	1	NA
TRINITY_DN101055_c0_g1	925	928	827	855	761	700	802	974	726	724	645	757	943	587	853	858	819	652	GO:0004375, GO:0005524, GO:0005739, GO:0005960, GO:0019464
TRINITY_DN101055_c0_g3	3	2	2	2	6	5	0	6	1	5	0	1	7	2	8	1	3	5	NA
TRINITY_DN101058_c1_g1	27	52	29	17	21	18	23	35	23	12	15	19	18	13	15	24	16	14	GO:0003677, GO:0003700, GO:0005515, GO:0005634, GO:0006351, GO:0006355, GO:0009944, GO:0009956, GO:0010051, GO:0010158, GO:0044212, GO:0048481, GO:1905392
TRINITY_DN101059_c4_g2	104	86	84	82	115	64	94	112	70	110	57	96	90	97	94	73	86	100	GO:0000413, GO:0003755, GO:0005576, GO:0005768, GO:0005783, GO:0005802, GO:0006457, GO:0042277
TRINITY_DN101061_c0_g1	46	38	57	31	40	53	39	88	45	28	22	51	45	34	38	33	13	47	GO:0001053, GO:0003677, GO:0003700, GO:0003899, GO:0005739, GO:0006352, GO:0009507, GO:0009658, GO:0010114, GO:0010207, GO:0010218, GO:0045893, GO:0071483
TRINITY_DN101061_c0_g2	6	4	3	1	8	4	6	6	6	4	17	6	6	11	1	5	4	8	GO:0001053, GO:0003677, GO:0003700, GO:0003899, GO:0005739, GO:0006352, GO:0009507, GO:0009658, GO:0010114, GO:0010207, GO:0010218, GO:0045893, GO:0071483
TRINITY_DN101061_c0_g3	126	134	164	117	138	164	112	223	139	116	74	116	115	84	115	101	76	110	GO:0005737, GO:0005887, GO:0006857, GO:0015031, GO:0035673, GO:0055085
TRINITY_DN101064_c0_g1	43	27	36	25	19	46	41	21	25	36	43	49	51	22	30	37	13	21	GO:0002679, GO:0004601, GO:0005509, GO:0005515, GO:0005887, GO:0007231, GO:0009738, GO:0009873, GO:0010119, GO:0016174, GO:0033500, GO:0043069, GO:0050665, GO:0050832, GO:0052542, GO:0055114, GO:0098869
TRINITY_DN101065_c0_g1	50	46	75	43	62	26	38	33	23	46	36	48	43	55	66	64	40	37	GO:0006979, GO:0016021
TRINITY_DN101067_c0_g1	123	73	92	79	69	75	71	86	74	79	49	65	47	49	43	78	71	70	GO:0003924, GO:0004888, GO:0005515, GO:0005829, GO:0009707, GO:0010155, GO:0043167, GO:0045036
TRINITY_DN101068_c1_g1	25	2	8	15	9	7	7	22	11	6	18	13	11	6	15	9	14	13	NA
TRINITY_DN101069_c0_g1	15	12	23	12	12	9	17	5	13	11	12	12	9	10	6	22	16	16	GO:0005634, GO:0016021
TRINITY_DN101069_c0_g2	89	12	57	22	23	5	39	59	20	32	14	51	14	56	51	17	40	19	GO:0005634, GO:0009414, GO:0009651, GO:0009738, GO:0010029, GO:0010228
TRINITY_DN101070_c0_g2	2	5	11	5	3	1	5	11	9	5	12	5	16	8	7	10	3	11	GO:0009507
TRINITY_DN101070_c0_g4	204	182	194	181	201	152	125	222	138	176	137	184	150	115	174	143	139	124	NA
TRINITY_DN101071_c0_g1	58	52	36	37	46	46	36	35	33	39	32	33	39	59	24	30	27	44	GO:0003700, GO:0005515, GO:0005634, GO:0006355, GO:0009723, GO:0009736, GO:0010073, GO:0010094, GO:0043565
TRINITY_DN101072_c0_g1	15	7	15	6	3	7	12	11	5	6	0	8	3	12	2	13	1	3	GO:0005622, GO:0005634, GO:0005794, GO:0016020, GO:0016021, GO:0016192, GO:0044425, GO:0048193
TRINITY_DN101072_c0_g2	13	21	35	9	28	10	23	17	18	6	4	21	19	7	23	13	5	10	GO:0005622, GO:0005634, GO:0005794, GO:0016021, GO:0048193
TRINITY_DN101076_c3_g1	19	32	22	13	21	24	27	34	22	22	83	11	28	20	32	26	25	18	GO:0009416, GO:0009522, GO:0009535, GO:0009768, GO:0009941, GO:0010287, GO:0016021, GO:0016168, GO:0018298, GO:0031409, GO:0046872
TRINITY_DN101076_c4_g1	12	29	12	15	10	2	59	4	5	16	17	12	10	12	6	3	15	4	GO:0005515, GO:0005739, GO:0005794, GO:0009416, GO:0009522, GO:0009523, GO:0009535, GO:0009637, GO:0009750, GO:0009765, GO:0009768, GO:0009769, GO:0009941, GO:0010114, GO:0010218, GO:0010287, GO:0016021, GO:0016168, GO:0018298, GO:0030076, GO:0031409, GO:0046872, GO:0048046
TRINITY_DN101076_c4_g5	8	6	16	6	7	8	8	9	8	5	25	2	8	10	1	8	36	23	GO:0009416, GO:0009522, GO:0009523, GO:0009535, GO:0009768, GO:0009941, GO:0010287, GO:0016021, GO:0016168, GO:0018298, GO:0031409, GO:0046872
TRINITY_DN101077_c0_g1	41	51	46	27	32	53	19	48	41	32	18	34	25	22	37	24	15	11	GO:0005634, GO:0006869, GO:0008142, GO:0008202
TRINITY_DN101078_c0_g1	60	87	87	68	79	80	88	99	72	82	47	79	38	62	75	37	44	61	GO:0003826, GO:0004147, GO:0005759, GO:0006633, GO:0008270, GO:0009646, GO:0009744, GO:0016407, GO:0043617, GO:0043754
TRINITY_DN101079_c9_g1	2402	2282	2790	2239	2361	1969	1926	2783	2148	2073	1952	2351	2665	2021	2419	2191	2001	2168	GO:0003735, GO:0004674, GO:0005524, GO:0005840, GO:0006412, GO:0006468, GO:0016021, GO:0030246
TRINITY_DN101080_c3_g1	39	39	31	36	23	25	17	55	36	28	3	31	30	17	21	11	3	16	NA
TRINITY_DN101081_c0_g1	24	29	34	23	19	33	34	55	33	16	16	33	25	20	20	26	42	11	GO:0003677, GO:0005488, GO:0005634, GO:0006259, GO:0009507, GO:0043231, GO:0045145, GO:0046872, GO:0051539, GO:0090304, GO:0090305
TRINITY_DN101081_c0_g3	23	34	43	15	10	14	32	30	15	11	15	22	9	11	19	17	19	9	NA
TRINITY_DN101081_c1_g1	25	27	11	35	41	32	35	41	37	29	5	30	24	15	27	26	16	39	GO:0005789, GO:0016020, GO:0016021
TRINITY_DN101081_c1_g2	11	12	17	4	6	10	9	18	7	11	6	5	4	10	5	8	6	5	NA
TRINITY_DN101082_c0_g1	56	70	73	42	48	60	46	77	50	71	22	41	38	40	24	22	24	10	GO:0005524, GO:0005774, GO:0005886, GO:0008559, GO:0016021, GO:0055085
TRINITY_DN101083_c0_g1	373	311	340	227	318	277	261	388	290	222	188	288	301	247	319	248	161	221	GO:0000252, GO:0003858, GO:0004448, GO:0004495, GO:0004616, GO:0005739, GO:0005829, GO:0006979, GO:0008875, GO:0018451, GO:0018452, GO:0018453, GO:0019152, GO:0030267, GO:0032442, GO:0032866, GO:0032867, GO:0033709, GO:0033765, GO:0034831, GO:0034840, GO:0035380, GO:0035410, GO:0043713, GO:0044103, GO:0044105, GO:0048258, GO:0051287, GO:0051990, GO:0052677, GO:0055114
TRINITY_DN101084_c0_g1	159	114	133	92	114	107	118	209	116	97	57	80	92	43	74	83	52	47	GO:0003774, GO:0003779, GO:0005516, GO:0005524, GO:0005743, GO:0005768, GO:0005886, GO:0006811, GO:0006879, GO:0006897, GO:0009506, GO:0016021, GO:0016459, GO:0030048, GO:0042626, GO:0046686, GO:0055085
TRINITY_DN101086_c0_g1	1020	1098	886	986	1072	832	932	1154	978	955	637	811	962	719	929	806	609	662	GO:0004416, GO:0005506, GO:0005739, GO:0008270, GO:0009507, GO:0016021, GO:0019243, GO:0046872
TRINITY_DN101088_c0_g1	56	98	158	76	131	63	102	111	108	91	32	58	84	50	49	47	62	23	GO:0004372, GO:0005515, GO:0005634, GO:0005759, GO:0005886, GO:0006563, GO:0007623, GO:0008266, GO:0009409, GO:0009416, GO:0009534, GO:0009570, GO:0009626, GO:0009853, GO:0010319, GO:0019464, GO:0022626, GO:0030170, GO:0035999, GO:0046686, GO:0048046
TRINITY_DN101088_c0_g2	2	5	1	12	0	0	2	0	0	3	0	7	0	1	5	1	3	1	GO:0004372, GO:0005634, GO:0005739, GO:0005886, GO:0006544, GO:0006563, GO:0008266, GO:0009534, GO:0009570, GO:0009853, GO:0010319, GO:0022626, GO:0030170, GO:0035999, GO:0048046
TRINITY_DN101089_c0_g1	263	229	267	216	207	219	208	312	279	247	159	243	263	267	277	237	230	166	GO:0000245, GO:0003824, GO:0005681, GO:0005682, GO:0005737, GO:0007067, GO:0046540
TRINITY_DN101089_c0_g3	734	636	627	614	608	548	524	717	538	641	485	576	771	627	734	619	649	583	GO:0000245, GO:0005681, GO:0005682, GO:0005737, GO:0046540
TRINITY_DN101090_c0_g1	31	42	48	61	42	44	32	55	56	37	22	35	42	34	30	36	30	27	GO:0005375, GO:0005385, GO:0005515, GO:0005886, GO:0006623, GO:0009507, GO:0009630, GO:0016020, GO:0016021, GO:0030001, GO:0030125, GO:0046873, GO:0055085, GO:0071577
TRINITY_DN101092_c1_g1	113	97	75	72	141	98	74	110	114	107	92	106	113	96	108	83	86	57	GO:0005634, GO:0008270, GO:0010200
TRINITY_DN101092_c1_g2	207	174	214	176	188	139	188	180	192	171	127	161	136	113	186	145	134	100	GO:0005634, GO:0008270, GO:0010200, GO:0046872
TRINITY_DN101093_c0_g1	56	71	61	56	69	59	70	82	30	32	54	42	41	42	29	25	45	30	GO:0005737, GO:0043565
TRINITY_DN101095_c0_g1	105	109	75	103	101	54	112	88	63	72	61	84	111	90	67	62	55	66	GO:0005737
TRINITY_DN101097_c0_g1	85	41	79	55	47	48	74	41	50	30	34	39	17	19	49	40	55	18	GO:0006508, GO:0008234
TRINITY_DN101097_c1_g1	527	441	430	367	448	339	355	498	360	634	391	449	460	441	529	400	349	374	GO:0008152, GO:0016787
TRINITY_DN101097_c1_g2	14	14	21	7	20	11	17	11	7	11	25	5	27	19	19	35	6	17	NA
TRINITY_DN101097_c1_g3	81	77	92	80	96	84	92	140	74	69	49	72	77	78	107	66	50	57	GO:0008270, GO:0016021
TRINITY_DN101097_c1_g4	12	37	56	25	24	27	27	20	41	32	42	37	39	22	59	34	27	29	NA
TRINITY_DN101098_c1_g1	43	70	68	51	47	51	45	80	36	40	30	45	35	27	33	25	19	39	GO:0003677, GO:0003700, GO:0005634, GO:0006355
TRINITY_DN101098_c1_g3	189	173	209	184	176	160	121	189	119	170	55	159	137	118	119	140	132	95	GO:0005634, GO:0005886, GO:0008270, GO:0016021, GO:0019706
TRINITY_DN101098_c1_g6	39	52	59	58	47	54	63	45	41	30	56	42	46	36	49	50	49	43	GO:0008270, GO:0016021, GO:0019706
TRINITY_DN101099_c0_g1	90	48	64	47	44	65	75	59	44	41	37	62	44	28	33	51	22	34	NA
TRINITY_DN101100_c0_g1	448	470	445	457	362	409	373	620	407	389	269	440	387	275	382	349	270	309	GO:0009507
TRINITY_DN101101_c0_g1	424	352	456	362	406	329	335	502	380	357	159	318	287	235	336	273	181	196	GO:0003743, GO:0005829, GO:0005886, GO:0006413
TRINITY_DN101103_c3_g1	0	5	1	7	5	6	9	20	10	1	16	15	13	4	18	8	9	5	GO:0005768, GO:0005774, GO:0005789, GO:0005802, GO:0008168, GO:0008757, GO:0016020, GO:0016021, GO:0016740, GO:0032259
TRINITY_DN101103_c4_g1	31	32	62	48	57	51	65	60	48	44	43	43	42	37	73	45	32	33	GO:0005634, GO:0008270, GO:0009741, GO:0010200, GO:0016021
TRINITY_DN101103_c4_g2	54	58	61	51	43	45	42	82	37	54	39	44	44	44	61	32	23	31	GO:0005634, GO:0008270, GO:0009741, GO:0010200, GO:0016021
TRINITY_DN101103_c4_g3	12	10	10	6	4	3	12	29	4	4	4	8	7	16	6	8	9	5	GO:0005634, GO:0008270, GO:0009741, GO:0010200, GO:0016021
TRINITY_DN101103_c4_g4	1759	1778	2434	1755	2250	1580	1904	2931	1543	1778	1129	2112	1748	1634	1884	1317	1293	1253	GO:0005783, GO:0016021
TRINITY_DN101104_c2_g1	252	282	289	252	282	283	253	410	256	293	119	310	285	228	270	163	231	207	GO:0005634
TRINITY_DN101105_c0_g1	37	12	29	17	27	15	8	23	21	34	28	25	29	19	33	45	11	17	GO:0005886, GO:0007165, GO:0016021, GO:0016301, GO:0016310
TRINITY_DN101105_c0_g2	24	14	54	24	27	26	21	15	15	25	18	19	19	14	21	22	10	5	GO:0005886, GO:0007165, GO:0016021, GO:0016301, GO:0016310
TRINITY_DN101106_c0_g1	100	147	149	114	88	127	92	134	106	103	70	109	125	73	89	76	105	68	GO:0005516, GO:0005634, GO:0005886
TRINITY_DN101108_c0_g1	24	14	29	33	22	25	27	34	17	34	7	19	26	13	37	39	45	16	GO:0005634
TRINITY_DN101110_c0_g1	60	58	37	57	37	73	53	71	45	56	84	41	73	51	54	36	38	33	NA
TRINITY_DN101110_c1_g1	18	17	22	21	7	13	19	21	7	1	10	11	16	15	8	12	10	3	GO:0000166, GO:0003729, GO:0005515, GO:0005847, GO:0031047, GO:0042868, GO:0045892, GO:0048589, GO:0060968, GO:0098789
TRINITY_DN101110_c1_g2	41	60	61	47	49	54	47	82	48	47	30	32	50	31	41	41	32	36	GO:0000166, GO:0003729, GO:0005515, GO:0005847, GO:0031047, GO:0042868, GO:0045892, GO:0048589, GO:0060968, GO:0098789
TRINITY_DN101110_c1_g4	6	2	4	0	0	2	2	6	3	2	4	0	4	0	6	2	0	1	GO:0000166, GO:0003676, GO:0003729, GO:0005515, GO:0005847, GO:0031047, GO:0031124, GO:0042868, GO:0045892, GO:0048589, GO:0060968, GO:0098789
TRINITY_DN101111_c0_g1	10	24	20	23	26	8	17	16	2	17	13	19	8	7	18	10	13	11	GO:0005739
TRINITY_DN101111_c1_g1	61	58	98	56	62	87	111	100	59	63	50	76	62	48	68	43	51	43	NA
TRINITY_DN101112_c1_g1	31	23	25	15	11	26	10	39	22	25	37	12	25	23	27	4	15	8	GO:0009507, GO:0016021
TRINITY_DN101112_c1_g2	82	41	68	78	44	65	43	109	63	42	52	55	44	56	85	33	42	47	GO:0002161, GO:0004832, GO:0005524, GO:0006438, GO:0006450
TRINITY_DN101112_c1_g3	103	92	95	83	59	91	66	51	39	68	41	56	50	38	59	66	23	64	GO:0002161, GO:0004832, GO:0005524, GO:0005737, GO:0006438, GO:0006450
TRINITY_DN101112_c1_g4	79	100	63	76	60	82	80	148	74	61	49	69	57	47	42	64	28	55	GO:0004849, GO:0005524, GO:0005829, GO:0006206, GO:0009507, GO:0009814, GO:0016020, GO:0016462, GO:0043097
TRINITY_DN101113_c0_g3	87	75	73	63	66	78	55	79	86	74	59	84	80	58	69	84	41	58	GO:0005737, GO:0016747
TRINITY_DN101115_c1_g1	76	72	79	48	46	57	76	114	59	57	53	38	41	33	43	44	38	49	GO:0000904, GO:0005199, GO:0005576, GO:0009505, GO:0009506, GO:0009826, GO:0009927, GO:0010054, GO:0071555
TRINITY_DN101115_c1_g2	2	3	5	3	4	1	0	3	1	0	1	0	0	0	8	0	2	2	GO:0005199, GO:0005576, GO:0009505, GO:0009506, GO:0071555
TRINITY_DN101117_c0_g1	28	53	59	70	85	40	55	67	64	29	17	20	48	27	40	36	36	27	GO:0004028, GO:0004029, GO:0004030, GO:0005773, GO:0005783, GO:0005794, GO:0006081, GO:0009269, GO:0009506, GO:0009536, GO:0009651, GO:0009737, GO:0016020, GO:0055114
TRINITY_DN101117_c1_g1	18	6	35	18	20	21	14	29	5	9	30	16	23	21	23	13	7	16	GO:0004030, GO:0006081, GO:0016620, GO:0055114
TRINITY_DN101117_c2_g1	23	15	43	16	16	13	24	30	20	11	27	35	25	12	14	28	25	17	GO:0003677, GO:0008270
TRINITY_DN101118_c0_g1	231	197	215	145	200	196	167	275	171	202	132	177	181	137	196	157	139	111	GO:0005829, GO:0008422, GO:0009507, GO:0030245, GO:0071281, GO:0071369, GO:0071732, GO:0102483, GO:1901657
TRINITY_DN101119_c0_g1	25	42	27	21	29	25	21	22	18	19	18	29	25	15	20	43	29	15	GO:0003677, GO:0004519, GO:0005488, GO:0005634, GO:0006281, GO:0006310, GO:0007067, GO:0044763, GO:0046872, GO:0051301, GO:0051321, GO:0090305
TRINITY_DN101120_c0_g1	81	50	71	42	60	47	72	89	65	43	38	61	73	25	63	47	49	48	GO:0003677, GO:0005524, GO:0005634, GO:0006260
TRINITY_DN101121_c0_g1	804	751	819	623	777	780	645	874	615	683	550	640	650	712	651	552	464	528	GO:0004107, GO:0005730, GO:0005829, GO:0009073, GO:0009423, GO:0009570, GO:0009793, GO:0010181
TRINITY_DN101121_c1_g1	96	93	96	66	105	79	78	101	76	69	67	69	119	77	58	83	90	63	GO:0000795, GO:0005524, GO:0005886, GO:0007130, GO:0016887, GO:0051026
TRINITY_DN101124_c3_g1	86	62	85	61	63	76	56	112	68	61	55	78	93	74	75	75	71	67	GO:0009987
TRINITY_DN101126_c3_g1	2	12	12	21	15	15	13	23	14	13	27	11	13	11	5	6	6	5	GO:0000145, GO:0005634, GO:0005829, GO:0006904
TRINITY_DN101127_c0_g1	77	72	75	71	64	57	40	65	79	46	36	62	77	36	74	77	46	48	GO:0005576
TRINITY_DN101129_c1_g1	12	18	13	14	30	15	12	22	19	11	8	20	24	8	33	19	21	24	GO:0005634, GO:0008152, GO:0008194, GO:0016758
TRINITY_DN101129_c2_g1	2	3	10	7	7	0	6	3	1	5	1	1	5	1	2	0	0	7	GO:0009813, GO:0043231, GO:0052696, GO:0080043, GO:0080044
TRINITY_DN101129_c2_g2	16	16	24	18	10	9	19	24	10	9	7	14	17	17	14	7	0	7	GO:0008152, GO:0009813, GO:0016758, GO:0043231, GO:0052696, GO:0080043, GO:0080044
TRINITY_DN101129_c2_g5	2	8	1	0	5	3	0	0	0	4	0	3	1	10	2	2	3	0	GO:0008152, GO:0016758
TRINITY_DN101129_c2_g6	17	10	17	11	4	15	7	26	11	9	1	8	10	9	8	4	14	5	GO:0009813, GO:0043231, GO:0052696, GO:0080043, GO:0080044
TRINITY_DN101130_c4_g4	123	129	169	120	177	120	126	161	109	149	76	155	125	98	115	77	94	100	NA
TRINITY_DN101131_c1_g1	128	127	128	137	139	114	115	171	93	110	72	122	119	84	105	104	125	85	GO:0000166, GO:0003676, GO:0003677, GO:0003700, GO:0003723, GO:0005634, GO:0006351, GO:0006355
TRINITY_DN101131_c1_g2	30	28	30	30	32	23	26	47	36	21	23	29	22	36	34	34	18	21	GO:0000166, GO:0003677, GO:0003700, GO:0003723, GO:0005634, GO:0006355
TRINITY_DN101131_c1_g3	180	123	137	134	185	137	91	219	102	102	86	141	142	119	228	190	169	79	GO:0005634, GO:0005794, GO:0005829, GO:0006259, GO:0006355, GO:0009908, GO:0009965, GO:0010091, GO:0043231, GO:0044260, GO:0044444, GO:0044763, GO:0048316, GO:0048826, GO:0050794, GO:0051781, GO:0090304
TRINITY_DN101131_c1_g4	5	12	24	8	8	9	1	15	12	7	19	5	13	6	10	23	13	7	NA
TRINITY_DN101131_c1_g5	37	25	22	34	25	39	32	47	17	30	23	41	20	21	30	26	38	35	GO:0005634, GO:0005794, GO:0005829, GO:0006259, GO:0006355, GO:0009908, GO:0010091, GO:0048826, GO:0051781
TRINITY_DN101133_c4_g1	44	46	65	28	27	20	22	63	37	42	148	19	33	40	31	50	31	38	GO:0003677, GO:0005634, GO:0006355, GO:0046872
TRINITY_DN101133_c5_g2	93	110	69	55	56	77	64	75	44	49	12	51	46	25	31	17	18	24	GO:0009507, GO:0044715, GO:0046872
TRINITY_DN101134_c1_g3	4	5	4	16	7	10	6	10	8	1	5	2	9	3	2	10	9	0	NA
TRINITY_DN101136_c0_g1	7	10	13	14	9	14	5	7	2	7	6	8	0	3	17	14	2	12	GO:0003700, GO:0005634, GO:0010200, GO:0043565, GO:0045892
TRINITY_DN101136_c0_g2	233	242	220	215	258	200	200	391	225	206	155	276	225	182	168	177	126	194	GO:0003700, GO:0005634, GO:0010200, GO:0043565, GO:0045892
TRINITY_DN101136_c0_g4	497	537	479	422	478	393	337	737	478	399	372	513	359	296	373	302	364	210	GO:0003677, GO:0003700, GO:0005634, GO:0010200, GO:0043565, GO:0045892
TRINITY_DN101136_c0_g5	3	3	7	2	3	3	3	4	3	2	6	0	1	7	2	5	1	1	GO:0003677
TRINITY_DN101137_c0_g1	99	115	110	95	87	89	87	126	91	107	72	70	60	53	86	68	43	59	GO:0005829
TRINITY_DN101138_c1_g1	56	78	104	93	64	62	51	68	55	45	57	77	113	50	108	90	72	60	GO:0000289, GO:0003723, GO:0004535, GO:0005634, GO:0005737, GO:0006355, GO:0009451, GO:0030014, GO:0042742, GO:0046872
TRINITY_DN101138_c1_g3	15	9	8	6	9	7	5	12	6	4	11	14	8	1	5	18	10	10	GO:0000289, GO:0003723, GO:0004535, GO:0005634, GO:0005737, GO:0006355, GO:0009451, GO:0030014, GO:0042742, GO:0046872
TRINITY_DN101139_c0_g1	41	28	21	33	28	13	21	22	27	34	19	28	23	10	17	20	11	22	GO:0000166, GO:0003729, GO:0005739, GO:0009507
TRINITY_DN101140_c0_g1	159	169	163	217	134	144	182	374	140	146	172	197	192	133	191	169	148	138	NA
TRINITY_DN101140_c2_g1	555	700	625	685	644	586	501	828	478	489	371	512	555	408	494	511	389	365	GO:0005737
TRINITY_DN101140_c2_g3	14	4	13	0	5	5	5	23	4	11	4	7	8	2	7	9	8	5	GO:0000139, GO:0005768, GO:0005789, GO:0005794, GO:0005802, GO:0006397, GO:0008168, GO:0016020, GO:0016021, GO:0032259
TRINITY_DN101140_c2_g4	141	162	153	128	172	130	143	152	131	146	112	134	167	160	142	160	129	85	GO:0000139, GO:0005768, GO:0005789, GO:0005802, GO:0008168, GO:0016021, GO:0032259
TRINITY_DN101140_c3_g1	47	56	50	52	52	43	60	94	63	64	51	45	73	41	68	54	29	37	NA
TRINITY_DN101145_c1_g1	452	423	367	382	420	327	298	479	316	281	304	298	284	218	347	323	345	223	GO:0005739, GO:0016020, GO:0016021
TRINITY_DN101145_c1_g2	59	60	29	39	43	33	35	56	35	46	50	51	45	38	50	41	47	38	NA
TRINITY_DN101145_c1_g3	120	134	110	87	98	100	93	126	82	94	104	100	123	81	83	60	46	63	GO:0000166, GO:0003677, GO:0005634, GO:0005737, GO:0009414, GO:0009737, GO:0080008, GO:2000001
TRINITY_DN101146_c0_g2	8	12	9	7	9	9	17	14	10	13	15	13	10	6	12	6	9	11	GO:0005515
TRINITY_DN101146_c0_g3	30	42	40	37	47	28	38	48	33	36	36	42	32	33	42	35	31	19	GO:0005515, GO:0005634, GO:0006351
TRINITY_DN101147_c0_g1	230	257	295	228	307	209	209	273	229	192	193	239	226	161	267	261	191	186	GO:0003735, GO:0005739, GO:0005840, GO:0006412
TRINITY_DN101148_c0_g1	1445	1223	1420	1076	1262	1151	1210	1533	1102	1052	1201	1256	1227	1226	1281	1398	1238	952	GO:0003677, GO:0005634, GO:0008270, GO:0016020
TRINITY_DN101148_c0_g2	112	141	172	105	150	115	108	157	104	115	100	130	116	78	109	65	75	85	GO:0003676, GO:0003677, GO:0005634, GO:0008270, GO:0016020, GO:0046872
TRINITY_DN101149_c0_g1	10	20	23	17	20	4	14	34	6	10	5	14	6	12	18	4	11	8	GO:0009813, GO:0043231, GO:0052696, GO:0080043, GO:0080044
TRINITY_DN101149_c1_g1	30	22	25	30	33	22	23	14	9	31	19	27	20	32	41	17	23	29	GO:0005829, GO:0009687, GO:0009813, GO:0009819, GO:0010030, GO:0010294, GO:0043231, GO:0052696, GO:0080043, GO:0080044, GO:1902265
TRINITY_DN101149_c1_g2	10	31	29	24	43	10	38	49	25	9	16	19	19	21	30	23	19	21	GO:0009813, GO:0043231, GO:0052696, GO:0080043, GO:0080044, GO:0080045
TRINITY_DN101149_c1_g3	31	29	38	30	24	26	34	56	29	48	39	39	54	17	39	64	36	26	GO:0005829, GO:0009687, GO:0009813, GO:0009819, GO:0010030, GO:0010294, GO:0043231, GO:0052696, GO:0080043, GO:0080044, GO:1902265
TRINITY_DN101149_c1_g4	7	7	9	3	9	6	1	6	3	3	8	10	4	4	4	1	0	1	GO:0009813, GO:0043231, GO:0052696, GO:0080043, GO:0080044
TRINITY_DN101149_c2_g1	21	9	26	14	22	22	21	26	33	17	29	25	17	17	26	29	16	22	GO:0009813, GO:0043231, GO:0047893, GO:0052696, GO:0080043, GO:0080044, GO:0102360, GO:0102425
TRINITY_DN101150_c2_g1	86	71	54	65	49	83	58	101	73	93	18	79	51	64	76	36	50	36	GO:0003824, GO:0005576, GO:0005773
TRINITY_DN101150_c2_g2	24	26	34	18	16	19	14	33	25	14	0	35	17	20	4	3	12	22	NA
TRINITY_DN101150_c3_g1	413	641	521	609	517	362	470	796	499	562	509	666	665	495	748	484	599	387	GO:0005509, GO:0005513, GO:0005515, GO:0005634, GO:0005829, GO:0005886, GO:0009414, GO:0009651, GO:0009737, GO:0019722, GO:0019899
TRINITY_DN101151_c0_g1	44	35	47	37	45	49	43	42	26	25	24	43	30	26	32	37	20	15	GO:0005634, GO:0051513
TRINITY_DN101151_c0_g2	11	2	2	1	2	0	6	2	0	4	0	3	1	4	5	10	2	3	NA
TRINITY_DN101153_c0_g1	189	205	250	159	164	172	160	246	164	145	109	206	165	150	201	205	125	147	GO:0005886, GO:0008514, GO:0008643, GO:0016021
TRINITY_DN101153_c0_g3	145	159	150	184	136	96	102	169	101	132	37	158	124	124	152	106	89	122	GO:0005768, GO:0005802, GO:0005886, GO:0008514, GO:0008643, GO:0016021
TRINITY_DN101154_c0_g1	111	114	94	94	90	96	82	134	76	96	66	116	73	101	89	83	88	60	GO:0003872, GO:0005524, GO:0005737, GO:0005945, GO:0006002, GO:0010053, GO:0046872, GO:0061615
TRINITY_DN101155_c0_g1	37	46	31	54	43	31	34	61	47	57	11	31	47	26	41	34	29	34	GO:0004842, GO:0005634, GO:0006511
TRINITY_DN101157_c0_g1	33	27	42	29	42	49	31	40	23	25	20	32	17	18	24	25	20	26	GO:0005576, GO:0009690, GO:0009823, GO:0016614, GO:0019139, GO:0050660, GO:0055114
TRINITY_DN101158_c0_g1	5	10	19	25	18	15	19	23	18	17	17	10	8	18	9	15	27	15	GO:0003700, GO:0005634, GO:0006355, GO:0043565, GO:0046982
TRINITY_DN101160_c0_g2	11	0	8	15	10	13	4	6	3	4	20	2	4	5	8	15	7	1	NA
TRINITY_DN101160_c0_g3	20	10	20	20	9	19	24	24	9	13	12	13	6	9	6	19	16	12	NA
TRINITY_DN101161_c0_g1	15	29	23	9	21	35	15	19	20	7	17	21	21	21	19	10	15	17	GO:0005743, GO:0006839, GO:0015228, GO:0016021, GO:0035349
TRINITY_DN101161_c0_g2	62	66	86	35	75	62	41	113	59	38	20	75	56	35	31	44	52	55	GO:0003677, GO:0005576, GO:0005634, GO:0005737, GO:0006355
TRINITY_DN101163_c1_g1	6	2	5	4	2	0	2	5	1	4	17	2	1	1	5	0	0	3	GO:0003680, GO:0003700, GO:0005634, GO:0006355, GO:0010228
TRINITY_DN101163_c2_g3	179	219	283	228	180	168	193	340	219	162	100	239	174	98	198	191	192	171	GO:0009507
TRINITY_DN101163_c2_g5	2	12	8	1	5	1	7	4	6	3	5	6	4	3	5	0	1	2	GO:0009507
TRINITY_DN101164_c0_g1	1031	1029	1278	866	1116	964	981	1704	1015	797	418	1040	887	728	811	614	632	589	GO:0003824, GO:0005794, GO:0009555, GO:0010183
TRINITY_DN101165_c0_g1	92	90	108	72	108	84	76	167	88	93	62	87	83	88	72	71	48	68	GO:0004843, GO:0005634, GO:0006511, GO:0016579, GO:0036459
TRINITY_DN101165_c0_g4	39	43	39	30	51	35	31	36	18	20	26	26	16	24	38	11	5	30	GO:0004721, GO:0005634, GO:0006470
TRINITY_DN101167_c0_g1	8	12	11	12	9	16	15	25	8	8	0	8	9	3	9	5	7	6	GO:0005634, GO:0005886
TRINITY_DN101167_c1_g1	133	98	136	99	116	92	91	151	82	106	90	90	92	57	73	99	101	73	GO:0005634, GO:0005886
TRINITY_DN101169_c0_g1	155	117	150	95	131	120	100	184	103	90	45	116	93	97	115	61	64	99	GO:0005509, GO:0005783, GO:0005794, GO:0005886, GO:0016021
TRINITY_DN101170_c0_g1	194	200	232	180	221	188	162	181	167	155	146	152	153	133	124	166	154	106	GO:0005634
TRINITY_DN101171_c0_g1	31	31	39	29	25	26	31	60	16	16	3	25	25	12	13	10	19	16	GO:0005634
TRINITY_DN101172_c1_g1	10	9	11	7	15	3	13	22	17	3	0	3	11	4	8	7	4	8	NA
TRINITY_DN101172_c1_g2	693	667	719	550	688	598	628	854	710	529	501	667	654	458	657	599	546	517	GO:0004089, GO:0005739, GO:0005759, GO:0008270, GO:0009507, GO:0015976
TRINITY_DN101173_c0_g1	190	165	191	141	183	174	158	223	178	230	128	153	180	167	205	193	170	144	GO:0004366, GO:0005634, GO:0005783, GO:0005886, GO:0006651, GO:0016021, GO:0019432
TRINITY_DN101174_c0_g1	19	20	23	12	6	21	16	22	9	16	22	9	19	23	7	11	8	15	GO:0000166, GO:0004672, GO:0005524, GO:0005886, GO:0006468, GO:0016301
TRINITY_DN101174_c0_g4	3	1	0	1	0	0	2	1	2	1	0	2	0	0	0	0	0	0	GO:0004672, GO:0005524, GO:0006468
TRINITY_DN101176_c0_g1	30	37	43	37	38	28	43	28	34	33	57	56	23	47	20	26	26	22	GO:0000166, GO:0004672, GO:0004674, GO:0005524, GO:0005886, GO:0006468, GO:0007169, GO:0016020, GO:0016021, GO:0016310
TRINITY_DN101177_c2_g2	5524	6500	6588	5659	6813	5757	5550	7271	5232	6483	7507	6813	7984	7556	7046	7724	7081	6910	GO:0003735, GO:0005618, GO:0006412, GO:0009506, GO:0022625, GO:0042254
TRINITY_DN101178_c0_g1	43	46	24	38	23	27	31	39	36	24	3	19	34	31	20	35	29	25	NA
TRINITY_DN101180_c0_g1	74	65	52	55	41	57	41	72	34	56	28	35	48	47	44	29	45	22	GO:0008168, GO:0009507, GO:0032259
TRINITY_DN101181_c0_g1	79	78	79	41	69	60	50	62	45	44	40	69	65	43	87	48	32	42	GO:0005634, GO:0006355
TRINITY_DN101182_c1_g1	18	11	26	7	28	15	19	19	9	13	31	7	22	20	9	22	15	7	NA
TRINITY_DN101182_c2_g1	33	40	38	46	42	39	36	39	26	40	27	49	49	47	52	53	40	47	GO:0003690, GO:0005739, GO:0005794, GO:0006355
TRINITY_DN101182_c2_g2	5	3	19	4	21	5	7	10	5	5	18	7	2	10	10	10	4	12	GO:0003690, GO:0005739, GO:0006355
TRINITY_DN101182_c2_g3	5	16	8	12	8	13	9	24	5	12	3	6	8	21	3	10	9	6	GO:0003690, GO:0005634, GO:0005739, GO:0006355, GO:0009409
TRINITY_DN101182_c3_g1	49	33	23	30	31	30	17	32	19	11	29	17	16	22	41	14	15	17	GO:0003690, GO:0005739, GO:0006355, GO:0007165
TRINITY_DN101184_c0_g1	1	13	5	8	6	10	6	20	14	8	10	5	6	4	14	12	9	6	GO:0009535, GO:0009706, GO:0015031, GO:0016021
TRINITY_DN101184_c0_g2	17	20	28	22	27	21	18	41	22	18	46	26	19	27	32	10	12	23	GO:0009535, GO:0009706, GO:0015031, GO:0016021
TRINITY_DN101184_c0_g3	3	25	17	10	16	11	17	29	13	22	2	17	22	18	6	7	10	9	GO:0009535, GO:0009706, GO:0015031, GO:0016021
TRINITY_DN101185_c0_g1	111	114	71	44	59	47	56	164	66	43	22	64	48	48	49	49	62	42	GO:0004674, GO:0004712, GO:0004713, GO:0004871, GO:0005524, GO:0005634, GO:0005739, GO:0006468, GO:0010053, GO:0035556
TRINITY_DN101185_c0_g2	17	21	28	12	25	17	9	28	12	20	19	18	17	6	26	5	14	16	GO:0005515, GO:0009901
TRINITY_DN101186_c0_g1	109	153	106	118	104	103	128	137	72	124	59	142	120	125	131	109	115	90	GO:0005524, GO:0005634, GO:0005737, GO:0006511, GO:0016567, GO:0031625, GO:0061630
TRINITY_DN101186_c0_g2	14884	14161	14073	11875	13441	13255	11205	17595	12021	16505	17012	19251	21851	19337	21108	14720	19903	17253	GO:0005524, GO:0005634, GO:0005737, GO:0006511, GO:0016567, GO:0016874, GO:0031625, GO:0061630
TRINITY_DN101187_c1_g1	66	74	77	67	69	54	80	105	59	88	39	77	89	81	73	81	85	52	GO:0005509, GO:0005794
TRINITY_DN101187_c2_g1	5	14	26	13	13	16	11	9	3	20	26	7	19	6	13	5	13	19	NA
TRINITY_DN101187_c2_g2	220	226	245	190	187	172	207	239	211	265	177	238	238	186	254	204	218	180	GO:0005215, GO:0005576, GO:0006810, GO:0016020
TRINITY_DN101187_c2_g3	183	123	171	153	135	119	128	168	119	112	95	108	87	96	162	93	100	72	GO:0006511
TRINITY_DN101188_c0_g1	426	455	461	463	361	368	347	570	457	376	315	495	386	354	427	356	265	239	GO:0005576, GO:0005739, GO:0005773, GO:0005794, GO:0005829, GO:0005886, GO:0006979, GO:0009055, GO:0009505, GO:0009506, GO:0009507, GO:0016614, GO:0031225, GO:0048046, GO:0050660, GO:0055114
TRINITY_DN101188_c0_g2	5	3	0	2	0	3	0	2	1	6	0	3	5	2	1	0	0	0	GO:0005576, GO:0005829, GO:0009055, GO:0009505, GO:0009753, GO:0016614, GO:0050660, GO:0055114
TRINITY_DN101189_c0_g1	13	11	8	5	6	9	8	10	6	0	21	1	6	5	17	2	2	3	GO:0005634, GO:0008080
TRINITY_DN101189_c0_g2	1529	1578	1867	1598	1587	1258	1360	2056	1503	1683	974	1549	1339	1194	1408	1645	1256	1148	GO:0005515, GO:0005737, GO:0009414, GO:0009617, GO:0009644
TRINITY_DN101189_c0_g3	1304	1097	1575	1235	1614	901	1002	1601	1074	1211	767	1188	1149	1002	1051	991	1037	985	GO:0005515, GO:0005737, GO:0009414, GO:0009617, GO:0009644
TRINITY_DN101193_c0_g1	620	590	687	580	568	537	623	849	584	564	391	562	562	477	663	579	483	445	GO:0005739, GO:0016021
TRINITY_DN101193_c0_g2	183	152	195	155	153	92	104	198	140	138	81	160	142	119	191	173	117	119	GO:0005739, GO:0016020, GO:0016021
TRINITY_DN101195_c0_g1	217	266	322	198	245	218	206	317	211	269	203	284	296	328	300	311	214	236	GO:0005774
TRINITY_DN101195_c0_g2	64	70	84	65	92	59	74	98	70	81	98	96	76	105	89	102	89	86	GO:0005774
TRINITY_DN101196_c0_g1	14	18	38	11	18	15	21	25	10	10	4	19	15	21	10	11	1	19	GO:0005524, GO:0005774, GO:0005886, GO:0016021, GO:0042626, GO:0055085
TRINITY_DN101196_c0_g2	17	21	21	13	27	14	12	31	17	20	12	18	22	15	15	3	21	13	GO:0005524, GO:0005774, GO:0005886, GO:0016021, GO:0042626, GO:0055085
TRINITY_DN101197_c0_g1	316	332	368	344	321	265	274	468	284	281	122	287	191	192	252	216	171	203	GO:0003725, GO:0005515, GO:0005634, GO:0005737, GO:0035196, GO:0070919
TRINITY_DN101197_c0_g3	16	18	28	38	27	14	18	35	20	18	2	24	26	4	12	14	13	22	GO:0003725, GO:0005515, GO:0005634, GO:0005737, GO:0035196, GO:0070919
TRINITY_DN101201_c1_g1	82	53	50	50	25	40	56	48	35	54	19	76	40	32	66	30	30	32	GO:0003700, GO:0005515, GO:0005634, GO:0006355, GO:0046983
TRINITY_DN101201_c1_g2	31	23	63	47	18	37	34	41	32	9	24	39	26	27	54	16	15	19	GO:0003700, GO:0005515, GO:0005634, GO:0006355, GO:0046983
TRINITY_DN101202_c0_g1	87	87	128	80	87	87	70	78	76	84	44	71	83	68	104	80	73	74	GO:0005783, GO:0006886, GO:0016021
TRINITY_DN101203_c5_g1	10	0	12	7	5	13	6	15	4	2	10	8	21	4	4	5	2	6	NA
TRINITY_DN101204_c0_g1	54	57	52	47	63	70	65	92	89	41	36	42	36	50	60	30	25	50	GO:0005737
TRINITY_DN101205_c0_g1	864	1308	1367	931	946	681	831	1278	873	783	890	1084	825	711	1191	951	798	1000	NA
TRINITY_DN101205_c0_g2	298	520	474	295	369	270	269	421	323	313	300	318	282	187	262	382	251	294	GO:0016020, GO:0016021
TRINITY_DN101205_c0_g3	1753	2497	2707	1915	2301	1894	2081	3102	1855	1782	1727	2526	2217	1754	2009	2165	1701	1873	NA
TRINITY_DN101206_c0_g1	66	57	69	31	34	44	30	43	36	40	42	46	38	36	18	30	33	51	GO:0003824, GO:0005739, GO:0008152, GO:0016208
TRINITY_DN101207_c0_g1	55	59	61	35	51	51	82	43	76	42	23	41	60	35	46	55	31	36	GO:0005975, GO:0030259, GO:0050511
TRINITY_DN101208_c0_g1	23	37	32	28	29	34	18	38	20	28	26	19	8	31	38	14	19	24	GO:0005515, GO:0005874, GO:0007067, GO:0008270, GO:0044763, GO:0051301
TRINITY_DN101208_c0_g2	1	2	0	0	3	0	0	0	1	0	0	4	4	6	1	1	0	1	NA
TRINITY_DN101209_c0_g1	9	10	12	8	8	12	7	21	3	10	5	7	1	5	8	10	12	6	GO:0005634
TRINITY_DN101209_c0_g3	1	1	7	4	1	1	3	4	0	0	0	3	0	6	4	1	0	0	NA
TRINITY_DN101210_c1_g1	248	283	282	248	270	271	226	383	249	317	136	341	256	199	313	177	166	171	GO:0000932, GO:0003712, GO:0003729, GO:0004518, GO:0005618, GO:0005635, GO:0005783, GO:0005829, GO:0005886, GO:0006397, GO:0006402, GO:0009306, GO:0009507, GO:0009651, GO:0010372, GO:0010494, GO:0016442, GO:0034605, GO:0035194, GO:0046686, GO:0048471, GO:1903506
TRINITY_DN101210_c2_g2	133	125	104	110	94	79	72	144	108	85	79	85	66	56	92	80	76	63	GO:0015194, GO:0015825, GO:0016021
TRINITY_DN101211_c0_g1	636	416	423	393	402	365	334	531	334	259	183	279	276	169	224	271	227	209	GO:0005634, GO:0005829
TRINITY_DN101212_c0_g1	188	144	145	175	168	125	142	200	112	173	137	153	179	93	159	147	86	142	GO:0000413, GO:0003755, GO:0005528, GO:0005773, GO:0005788, GO:0005789, GO:0005794, GO:0005829, GO:0009543, GO:0061077
TRINITY_DN101214_c0_g1	792	680	530	544	545	449	456	682	465	331	157	341	343	218	342	395	346	242	GO:0000470, GO:0003723, GO:0005634, GO:0005730, GO:0005829, GO:0006364, GO:0008283, GO:0008757, GO:0009383, GO:0009965, GO:0010015, GO:0032259, GO:0070475
TRINITY_DN101214_c0_g2	308	250	237	212	229	239	193	300	189	215	136	193	186	129	205	191	177	160	GO:0000470, GO:0003723, GO:0005730, GO:0006364, GO:0008757, GO:0009383, GO:0032259, GO:0070475
TRINITY_DN101215_c1_g1	43	82	51	59	70	74	52	80	59	85	39	68	41	56	51	64	49	54	NA
TRINITY_DN101215_c2_g1	494	452	589	519	498	412	446	846	470	593	498	532	549	317	668	555	450	448	GO:0003824, GO:0005829, GO:0015116, GO:0016021, GO:0042819, GO:0042823, GO:0046982, GO:1902358
TRINITY_DN101216_c0_g5	3	1	0	2	10	6	3	7	2	0	0	2	0	1	0	2	0	1	NA
TRINITY_DN101218_c2_g1	57	72	81	73	81	54	77	74	57	29	24	68	67	36	55	58	40	33	GO:0001055, GO:0003677, GO:0005515, GO:0005665, GO:0005773, GO:0006366, GO:0009506, GO:0009507, GO:0046872
TRINITY_DN101219_c0_g1	432	386	512	360	393	382	371	462	399	440	272	390	414	367	415	376	392	333	GO:0005768, GO:0005802, GO:0009507, GO:0016021
TRINITY_DN101220_c1_g2	61	73	63	44	67	36	32	72	53	42	48	43	45	24	34	27	25	24	GO:0004672, GO:0004674, GO:0005524, GO:0005634, GO:0005829, GO:0005886, GO:0006468, GO:0009524
TRINITY_DN101220_c2_g1	283	265	319	210	295	225	230	293	190	209	87	225	179	138	161	227	184	128	GO:0005488, GO:0005509, GO:0005743, GO:0006875, GO:0016021, GO:0043022
TRINITY_DN101221_c0_g2	6	5	3	6	4	3	1	10	4	2	1	4	3	1	1	6	0	3	NA
TRINITY_DN101223_c0_g1	10	3	3	2	10	6	1	12	14	2	1	3	7	7	5	3	3	3	GO:0005515, GO:0005524, GO:0005886, GO:0008361, GO:0009637, GO:0009640, GO:0009734, GO:0009958, GO:0010218, GO:0010329, GO:0010540, GO:0010541, GO:0016021, GO:0042626, GO:0043481, GO:0048443, GO:0048527, GO:0055085, GO:0090691
TRINITY_DN101223_c0_g3	171	101	188	133	160	139	130	270	151	104	54	162	100	89	114	94	89	102	GO:0005515, GO:0005524, GO:0005886, GO:0008361, GO:0009637, GO:0009640, GO:0009734, GO:0009958, GO:0010218, GO:0010329, GO:0010540, GO:0010541, GO:0016021, GO:0042626, GO:0043481, GO:0048443, GO:0048527, GO:0055085, GO:0090691
TRINITY_DN101223_c1_g1	118	117	98	113	136	95	121	173	132	104	120	110	98	101	127	109	61	79	GO:0005739, GO:0007005, GO:0009738, GO:0016020, GO:0016021, GO:0031930
TRINITY_DN101224_c0_g2	3	6	6	3	14	0	5	2	6	0	11	4	1	2	2	0	3	6	NA
TRINITY_DN101224_c0_g3	16	20	37	19	19	18	17	35	21	6	2	13	28	19	10	20	11	15	NA
TRINITY_DN101224_c1_g1	4	10	3	15	10	11	6	8	17	9	0	4	6	5	4	8	1	10	NA
TRINITY_DN101224_c1_g2	17	46	44	57	26	29	46	49	19	17	12	42	21	17	25	23	23	27	NA
TRINITY_DN101224_c1_g3	18	18	12	11	13	7	10	26	11	16	27	8	6	3	4	12	5	2	GO:0004674, GO:0005524, GO:0005886, GO:0006468, GO:0007169, GO:0010082, GO:0016021
TRINITY_DN101225_c0_g1	10	12	9	4	17	6	10	15	12	16	2	5	12	14	11	5	20	3	GO:0005886, GO:0006855, GO:0009835, GO:0015238, GO:0015297, GO:0016021
TRINITY_DN101225_c0_g2	115	134	111	121	98	133	96	164	102	101	55	93	92	61	83	88	89	69	GO:0005886, GO:0006855, GO:0009835, GO:0015238, GO:0015297, GO:0016021
TRINITY_DN101227_c0_g1	92	81	115	99	102	51	67	119	67	76	33	66	99	71	105	76	82	69	GO:0009507
TRINITY_DN101228_c0_g2	107	90	91	85	94	90	72	153	82	79	61	85	111	63	71	54	76	50	GO:0004519, GO:0004527, GO:0004553, GO:0005634, GO:0005975, GO:0008270, GO:0090305
TRINITY_DN101229_c0_g1	61	72	78	82	106	68	86	126	85	50	63	90	58	72	70	83	51	60	GO:0000166, GO:0005737, GO:0080008
TRINITY_DN101231_c0_g1	611	578	715	438	481	508	564	627	466	564	410	443	444	381	504	394	390	327	GO:0004856, GO:0005829, GO:0005997, GO:0046835
TRINITY_DN101234_c0_g1	509	628	684	499	619	540	519	646	460	474	471	581	687	480	530	483	484	381	GO:0004672, GO:0005524, GO:0006468, GO:0009507
TRINITY_DN101235_c0_g1	23	43	50	26	24	22	23	62	40	15	30	26	49	14	24	46	30	19	GO:0003333, GO:0005313, GO:0005737, GO:0005887, GO:0015181, GO:0015189, GO:0015297, GO:0043091, GO:0051938
TRINITY_DN101236_c0_g1	14	17	15	21	17	6	22	18	19	15	12	7	13	11	11	12	18	5	GO:0005794, GO:0016021, GO:0016413, GO:0071554
TRINITY_DN101237_c0_g1	8	0	2	5	0	3	6	4	0	4	1	6	2	5	0	6	2	0	GO:0005768, GO:0005802, GO:0010405, GO:0016020, GO:0016740, GO:0018258, GO:0080147, GO:1990714
TRINITY_DN101240_c1_g3	6	7	5	11	6	9	3	8	3	11	8	9	6	9	9	4	1	13	GO:0005634
TRINITY_DN101243_c0_g1	90	108	86	74	112	90	88	144	81	98	108	73	100	72	76	93	65	93	GO:0004222, GO:0005886, GO:0006508, GO:0007155, GO:0016021
TRINITY_DN101246_c1_g1	164	105	122	105	134	118	124	113	124	132	99	102	164	130	138	120	112	104	GO:0005789, GO:0016021, GO:0042761, GO:0046513, GO:0050291
TRINITY_DN101246_c2_g1	30	27	42	39	25	41	40	37	39	34	12	42	24	22	37	37	33	30	GO:0005634
TRINITY_DN101246_c3_g1	78	108	121	109	105	48	83	107	91	95	44	88	56	44	82	67	69	62	GO:0004674, GO:0005524, GO:0005886, GO:0006468, GO:0016021
TRINITY_DN101247_c0_g1	20	30	26	15	22	19	9	20	9	24	14	11	13	20	16	16	17	10	GO:0004842, GO:0005680, GO:0006511, GO:0007067, GO:0009553, GO:0009793, GO:0010252, GO:0016021, GO:0016567, GO:0048481, GO:0051301
TRINITY_DN101248_c0_g1	103	95	85	88	77	111	74	127	103	90	52	89	98	50	85	54	61	37	GO:0005634
TRINITY_DN101249_c0_g2	193	147	185	155	126	149	109	211	141	106	155	120	141	100	131	118	148	115	GO:0005506, GO:0005739, GO:0006412, GO:0009570, GO:0031365, GO:0042586, GO:0043686
TRINITY_DN101250_c0_g1	21	16	14	12	26	15	16	29	5	4	15	3	13	12	17	11	12	6	GO:0005506, GO:0006633, GO:0016021, GO:0016491, GO:0055114
TRINITY_DN101250_c0_g2	35	45	46	49	36	33	44	35	32	34	35	34	31	20	32	37	34	22	NA
TRINITY_DN101253_c0_g1	230	251	228	176	197	175	197	245	159	150	121	161	203	117	170	143	98	133	GO:0004789, GO:0005524, GO:0008902, GO:0008972, GO:0009228, GO:0009229, GO:0009570, GO:0016310, GO:0046872
TRINITY_DN101254_c0_g1	77	67	81	65	73	80	58	130	52	59	45	64	63	52	68	83	65	67	GO:0005739, GO:0009536
TRINITY_DN101256_c4_g1	27	33	29	11	36	16	23	21	18	14	20	6	13	7	18	12	26	24	NA
TRINITY_DN101257_c1_g1	162	224	259	252	274	198	181	360	260	188	105	306	226	150	242	160	159	162	GO:0003677, GO:0003700, GO:0005634, GO:0006351, GO:0006355
TRINITY_DN101257_c2_g2	4	13	14	13	3	7	9	11	4	9	9	13	5	8	6	4	7	8	GO:0003700, GO:0005515, GO:0005634, GO:0006355, GO:0009734, GO:0044212
TRINITY_DN101257_c2_g3	32	59	21	27	37	11	11	36	7	50	21	21	24	26	40	39	59	14	GO:0003700, GO:0005515, GO:0005634, GO:0006355, GO:0006417, GO:0009733, GO:0009734, GO:0009987, GO:0043565, GO:0044212
TRINITY_DN101258_c0_g1	482	447	517	456	476	470	491	543	350	459	300	413	552	446	486	384	271	405	GO:0000166, GO:0005515, GO:0005643, GO:0005737, GO:0005834, GO:0015031, GO:0051028
TRINITY_DN101258_c0_g2	35	51	60	46	39	27	38	62	38	30	33	39	31	25	33	26	25	23	NA
TRINITY_DN101259_c1_g1	5	0	4	2	1	0	4	1	3	0	0	5	1	1	6	2	1	1	GO:0000914, GO:0005524, GO:0005871, GO:0007018, GO:0008017, GO:0008574, GO:0009524, GO:0055046, GO:0080175
TRINITY_DN101259_c1_g2	3	3	5	3	3	7	2	2	6	4	10	1	0	0	0	0	3	3	GO:0000166, GO:0000914, GO:0005515, GO:0005871, GO:0007018, GO:0008574, GO:0009524, GO:0055046, GO:0080175
TRINITY_DN101259_c2_g1	101	153	113	131	174	82	100	173	94	131	25	154	120	86	121	74	98	89	GO:0005634
TRINITY_DN101259_c2_g2	130	148	164	96	165	137	129	169	130	163	79	135	164	120	148	137	101	95	GO:0005634, GO:0009507
TRINITY_DN101259_c2_g3	262	245	335	186	360	170	226	323	275	288	139	240	225	188	176	118	143	160	GO:0005634
TRINITY_DN101259_c2_g4	21	8	14	4	6	10	4	3	7	2	0	4	9	0	3	5	1	3	GO:0003677, GO:0004386, GO:0005524, GO:0005634, GO:0006281, GO:0010332, GO:0097159, GO:1901363
TRINITY_DN101260_c0_g1	6	13	12	8	5	6	13	5	5	15	4	17	14	7	4	2	4	4	GO:0004040, GO:0015031, GO:0016021, GO:0016884, GO:0031359
TRINITY_DN101261_c0_g1	67	92	141	88	145	93	90	135	81	86	101	85	107	65	60	57	86	83	GO:0016021
TRINITY_DN101261_c0_g2	219	120	200	161	184	189	162	279	159	163	89	163	178	112	205	178	136	126	GO:0005739, GO:0005783, GO:0005794, GO:0016021
TRINITY_DN101264_c0_g1	76	71	83	59	99	57	59	82	50	60	56	51	77	42	67	46	49	60	GO:0005739, GO:0009793
TRINITY_DN101265_c0_g1	27	48	24	31	40	27	30	27	29	32	14	39	53	39	30	24	55	12	GO:0003999, GO:0005829, GO:0006168, GO:0016021, GO:0044209
TRINITY_DN101265_c0_g2	13	9	13	5	8	5	6	22	8	4	3	12	12	6	14	11	10	3	GO:0009506
TRINITY_DN101268_c1_g1	184	183	156	123	171	120	194	173	174	105	101	124	169	111	125	113	165	110	GO:0005515, GO:0005789, GO:0005887, GO:0008643, GO:0051119, GO:0051260
TRINITY_DN101268_c1_g3	108	84	109	88	81	94	81	89	93	80	73	76	89	79	72	71	82	56	NA
TRINITY_DN101268_c1_g4	39	49	69	50	43	31	22	46	38	33	36	35	27	20	23	24	28	33	NA
TRINITY_DN101270_c0_g1	152	154	169	88	105	115	97	210	111	114	78	107	107	140	90	99	79	75	GO:0002128, GO:0002181, GO:0005634, GO:0005737, GO:0008175, GO:0042742, GO:0051301
TRINITY_DN101271_c1_g2	27	19	37	26	16	15	10	15	49	11	15	18	14	12	44	21	12	17	NA
TRINITY_DN101271_c1_g3	344	252	364	408	341	257	250	344	329	275	257	304	211	209	365	245	231	250	NA
TRINITY_DN101272_c0_g1	38	73	67	40	51	37	24	81	52	61	21	81	53	35	44	41	29	49	GO:0005634, GO:0080167
TRINITY_DN101272_c1_g1	100	134	160	106	155	114	124	131	93	133	109	99	142	93	111	106	96	75	GO:0004791, GO:0004857, GO:0005618, GO:0006109, GO:0006662, GO:0008047, GO:0009535, GO:0009570, GO:0009735, GO:0009941, GO:0015035, GO:0016671, GO:0034599, GO:0043085, GO:0043086, GO:0044699, GO:0045454, GO:0047134, GO:0055114
TRINITY_DN101273_c0_g1	213	259	261	224	250	266	263	355	194	192	325	222	280	209	216	247	205	206	GO:0004550, GO:0005524, GO:0006165, GO:0006183, GO:0006228, GO:0006241, GO:0009209, GO:0009220, GO:0009507, GO:0046132
TRINITY_DN101278_c0_g1	54	71	61	46	83	57	52	62	51	56	66	75	69	67	54	32	61	31	NA
TRINITY_DN101278_c0_g2	11	15	7	5	13	7	10	8	15	5	0	5	7	7	4	8	2	4	NA
TRINITY_DN101278_c0_g3	17	13	11	4	6	10	7	6	10	8	0	5	10	15	21	16	13	0	NA
TRINITY_DN101278_c0_g4	54	33	22	33	39	53	41	47	35	33	31	20	35	26	23	36	23	13	NA
TRINITY_DN101278_c0_g5	10	7	9	18	9	17	3	9	8	0	8	12	9	2	9	6	4	3	NA
TRINITY_DN101278_c0_g9	16	4	4	3	0	2	2	2	1	2	1	5	1	2	0	6	1	2	NA
TRINITY_DN101282_c2_g1	23	18	10	11	19	8	2	24	12	2	20	14	15	14	5	12	9	8	NA
TRINITY_DN101284_c0_g1	67	79	85	78	104	68	74	103	96	75	42	45	69	64	70	47	31	37	GO:0000287, GO:0004749, GO:0005524, GO:0009116, GO:0009156, GO:0009165, GO:0009507, GO:0016301, GO:0016310
TRINITY_DN101284_c0_g2	18	7	15	9	12	28	6	22	28	19	11	12	11	11	19	10	11	6	GO:0003871, GO:0005576, GO:0005829, GO:0008270, GO:0008705, GO:0009086, GO:0009507, GO:0032259, GO:0050667
TRINITY_DN101284_c0_g3	0	4	0	0	2	5	4	0	1	7	0	9	1	2	2	4	6	1	GO:0016020
TRINITY_DN101284_c0_g4	0	3	0	0	1	0	0	0	1	0	0	0	0	0	4	0	0	2	GO:0016021
TRINITY_DN101284_c0_g5	21	22	30	17	28	28	14	39	18	19	31	14	11	10	31	14	24	8	GO:0005737, GO:0009408, GO:0016021
TRINITY_DN101285_c6_g1	66	72	91	58	56	53	38	75	91	57	40	81	44	33	62	47	52	41	GO:0005576
TRINITY_DN101286_c1_g1	22	11	19	14	22	11	23	30	20	17	21	3	18	6	19	6	15	11	GO:0004553, GO:0005576, GO:0005618, GO:0005975, GO:0006952, GO:0042973, GO:0046658, GO:0071555
TRINITY_DN101288_c0_g1	5	2	5	5	0	3	12	3	11	4	22	4	3	9	8	3	7	5	GO:0005576, GO:0005886, GO:0016787
TRINITY_DN101288_c5_g1	996	759	984	954	867	771	797	1189	924	896	740	1035	1113	857	1055	944	861	877	GO:0003735, GO:0005730, GO:0006412, GO:0009506, GO:0009908, GO:0010229, GO:0016020, GO:0022625
TRINITY_DN101290_c0_g1	53	59	68	46	65	40	42	60	41	42	45	43	29	40	49	34	41	29	GO:0000139, GO:0005886, GO:0008375, GO:0015020, GO:0016021, GO:0016049, GO:0016051, GO:0030158
TRINITY_DN101291_c0_g1	517	519	615	550	413	473	495	622	491	401	270	540	427	379	558	375	357	345	GO:0000166, GO:0000398, GO:0071013, GO:0080008
TRINITY_DN101293_c1_g2	50	47	52	29	34	30	26	66	39	31	16	37	47	36	36	34	66	31	NA
TRINITY_DN101293_c1_g3	21	19	41	28	18	23	32	36	25	7	11	40	31	24	28	17	23	19	GO:0009570, GO:0016021, GO:0044183, GO:0061077
TRINITY_DN101293_c1_g4	166	199	261	159	176	154	144	245	169	133	105	195	186	140	240	140	147	120	GO:0005773, GO:0009507, GO:0009570, GO:0016021, GO:0044183, GO:0061077
TRINITY_DN101293_c1_g5	145	164	188	163	142	127	121	214	160	92	102	139	125	101	160	94	89	109	GO:0004842, GO:0005737, GO:0008270, GO:0016567
TRINITY_DN101294_c2_g1	16	18	25	39	15	21	22	40	19	15	19	28	28	11	11	10	13	27	GO:0004674, GO:0005524, GO:0005634, GO:0005737, GO:0006897, GO:0008360, GO:0009506, GO:0016055, GO:0018105
TRINITY_DN101294_c2_g2	657	606	680	524	594	505	498	758	421	512	393	542	524	562	476	495	444	446	GO:0000156, GO:0004673, GO:0004674, GO:0005524, GO:0005634, GO:0005737, GO:0005886, GO:0006468, GO:0006897, GO:0008360, GO:0009506, GO:0009553, GO:0009736, GO:0010087, GO:0016055, GO:0016301, GO:0018105, GO:0042803, GO:0046777, GO:0080117
TRINITY_DN101295_c0_g1	166	125	141	120	111	88	107	163	116	124	70	113	151	104	106	85	88	73	GO:0005634, GO:0008168, GO:0032259
TRINITY_DN101297_c0_g1	472	313	409	333	344	278	279	419	303	291	192	317	319	233	230	300	250	195	GO:0005634, GO:0005829, GO:0032040
TRINITY_DN101298_c1_g1	0	12	2	0	1	5	1	4	2	5	2	3	2	8	7	0	4	1	GO:0004674, GO:0005524, GO:0005576, GO:0005886, GO:0006468, GO:0016021
TRINITY_DN101298_c1_g2	4	1	0	3	4	5	0	0	1	2	0	0	0	1	0	5	0	3	GO:0004674, GO:0005524, GO:0005576, GO:0005886, GO:0006468, GO:0016021
TRINITY_DN101298_c2_g1	17	26	38	13	52	26	19	33	38	26	37	21	16	17	22	7	17	17	GO:0000325, GO:0004702, GO:0005524, GO:0005886, GO:0006468, GO:0007169, GO:0007172, GO:0009506, GO:0009934, GO:0016021, GO:0030154, GO:0033612, GO:0043621
TRINITY_DN101298_c2_g2	26	17	29	27	30	28	23	41	32	28	6	26	20	21	14	24	13	15	GO:0004674, GO:0005524, GO:0005886, GO:0006468, GO:0016021
TRINITY_DN101298_c3_g1	30	16	26	44	22	19	15	26	18	24	2	24	24	8	27	21	20	4	GO:0004674, GO:0005524, GO:0005634, GO:0005829, GO:0005886, GO:0005983, GO:0006468, GO:0007169, GO:0009414, GO:0009507, GO:0009934, GO:0010075, GO:0010480, GO:0016021, GO:0016161, GO:0033612, GO:0043621, GO:0048229
TRINITY_DN101300_c0_g1	7	6	12	9	7	14	8	8	4	4	12	9	4	5	3	4	2	19	GO:0003677, GO:0005634, GO:0005737, GO:0006355
TRINITY_DN101300_c0_g2	50	19	38	30	29	17	25	56	24	17	9	27	9	14	13	9	13	16	GO:0044424
TRINITY_DN101300_c0_g4	56	49	85	90	82	56	70	148	90	51	55	64	72	33	39	44	38	45	GO:0005634
TRINITY_DN101300_c0_g5	2	3	3	3	0	2	0	8	0	1	0	2	0	0	1	1	0	0	NA
TRINITY_DN101300_c0_g6	9	6	19	10	5	7	5	5	11	3	5	8	14	6	9	4	12	8	NA
TRINITY_DN101300_c0_g7	1	2	5	2	1	1	4	6	3	0	0	2	3	2	3	3	6	4	GO:0044424
TRINITY_DN101301_c0_g1	437	387	436	378	338	375	351	381	357	278	290	343	360	343	358	320	309	222	GO:0004851, GO:0009507, GO:0019354, GO:0032259, GO:0055114
TRINITY_DN101305_c0_g1	61	48	81	52	50	63	36	68	73	49	27	46	50	39	45	48	32	24	GO:0001510, GO:0003723, GO:0006396, GO:0008173
TRINITY_DN101306_c0_g2	71	46	86	62	52	61	53	83	66	43	83	40	56	13	27	51	39	24	NA
TRINITY_DN101307_c1_g1	41	14	18	9	17	10	15	18	15	20	16	19	20	11	13	20	18	18	GO:0000165, GO:0000977, GO:0003677, GO:0003700, GO:0005634, GO:0005886, GO:0006355, GO:0009910, GO:0010048, GO:0016021, GO:0045944, GO:0046983, GO:0048587
TRINITY_DN101307_c1_g3	297	278	352	285	344	293	372	362	294	250	243	267	272	302	268	254	286	239	GO:0003677, GO:0003700, GO:0005634, GO:0005886, GO:0006355, GO:0009910
TRINITY_DN101307_c1_g5	46	52	44	50	63	57	47	91	56	48	49	55	63	57	75	48	49	31	GO:0003677, GO:0003700, GO:0005488, GO:0005634, GO:0005886, GO:0006351, GO:0006355, GO:0009910, GO:0010048, GO:0010221, GO:0046983, GO:0048587
TRINITY_DN101308_c0_g1	24	42	54	18	35	25	37	51	35	39	49	25	24	16	13	37	16	20	GO:0005739
TRINITY_DN101309_c0_g2	21	16	34	12	35	24	33	26	30	30	16	25	9	13	20	9	12	24	GO:0000911, GO:0003677, GO:0003725, GO:0004525, GO:0005515, GO:0005524, GO:0005737, GO:0008026, GO:0009616, GO:0009880, GO:0009908, GO:0010098, GO:0010228, GO:0010267, GO:0010445, GO:0010599, GO:0016075, GO:0016442, GO:0031053, GO:0035279, GO:0046872, GO:0048317, GO:0090502, GO:2000034
TRINITY_DN101310_c0_g1	14	18	13	16	10	19	10	28	8	7	3	13	8	5	9	9	4	9	GO:0005388, GO:0005516, GO:0005524, GO:0005887, GO:0043231, GO:0046872, GO:0070588
TRINITY_DN101311_c0_g1	59	28	41	26	18	25	24	54	31	39	19	30	50	34	32	34	37	30	GO:0003697, GO:0006260, GO:0009507
TRINITY_DN101312_c0_g1	35	31	40	23	52	36	59	49	65	47	0	23	27	20	30	26	29	15	GO:0009507, GO:0010088, GO:0016021, GO:0042803, GO:0043621
TRINITY_DN101312_c1_g1	820	1015	1126	649	1083	825	794	1060	826	1319	1086	1451	1430	1194	1544	1050	889	992	GO:0005634
TRINITY_DN101313_c0_g1	5	0	1	3	0	0	0	1	6	0	0	2	0	6	3	3	0	0	NA
TRINITY_DN101313_c3_g1	163	131	196	125	112	88	113	144	88	97	90	180	205	128	176	136	85	101	GO:0004672, GO:0005515, GO:0005524, GO:0006468, GO:0009535, GO:0015996, GO:0016021
TRINITY_DN101313_c3_g2	31	23	22	20	20	9	18	28	18	20	16	17	21	12	37	6	14	18	GO:0005515, GO:0009535, GO:0015996
TRINITY_DN101315_c0_g1	32	18	27	28	29	26	33	32	20	19	28	31	22	30	16	16	19	28	GO:0003948, GO:0004067, GO:0005576, GO:0006508, GO:0006516, GO:0008798, GO:0033345, GO:0051604
TRINITY_DN101316_c0_g1	301	282	253	256	291	202	209	379	242	256	159	265	246	155	237	235	214	165	GO:0003860, GO:0005739, GO:0006508, GO:0008233, GO:0016853
TRINITY_DN101318_c0_g1	245	261	342	239	286	358	245	302	246	275	158	180	270	216	248	187	220	161	GO:0009507
TRINITY_DN101318_c0_g2	108	80	89	103	71	69	96	104	89	83	65	71	45	58	77	36	42	35	GO:0005886
TRINITY_DN101318_c0_g3	0	2	0	0	0	1	3	2	1	0	0	0	2	3	0	0	0	1	NA
TRINITY_DN101320_c0_g1	507	514	461	409	493	492	521	634	407	502	481	474	482	469	459	425	397	393	GO:0005634, GO:0051726
TRINITY_DN101321_c0_g1	128	175	155	144	167	106	105	183	131	155	106	119	129	117	113	126	127	112	GO:0005829, GO:0008171, GO:0032259
TRINITY_DN101322_c0_g1	689	666	778	564	663	632	615	960	739	722	409	664	640	487	775	564	439	476	GO:0005737, GO:0009505, GO:0016491
TRINITY_DN101324_c0_g1	180	140	250	154	134	127	148	229	191	155	157	200	160	192	178	107	90	108	GO:0004674, GO:0005524, GO:0006468, GO:0006952
TRINITY_DN101325_c0_g1	103	51	94	77	79	72	63	82	73	59	21	71	49	47	40	43	60	45	GO:0003677, GO:0005634, GO:0006355, GO:0007389, GO:0009734, GO:0009738, GO:0009743, GO:0010154, GO:0031540, GO:0048366, GO:0048441, GO:0048442, GO:0048589, GO:0048829, GO:0051301
TRINITY_DN101328_c0_g1	113	133	120	113	80	113	128	139	103	90	96	81	91	96	89	82	118	67	GO:0005737, GO:0043130
TRINITY_DN101329_c0_g1	183	183	252	226	132	135	199	307	172	183	112	198	160	132	190	201	98	157	GO:0005515, GO:0005768, GO:0005783, GO:0005802, GO:0016020, GO:0016192
TRINITY_DN101329_c0_g2	161	132	255	230	138	136	173	265	169	180	191	206	200	143	217	133	167	140	GO:0004672, GO:0005524, GO:0005783, GO:0005794, GO:0006468, GO:0010008, GO:0016021, GO:0016192
TRINITY_DN101329_c1_g1	59	46	46	43	53	35	43	63	37	54	24	31	64	42	53	31	49	46	GO:0000160, GO:0005634, GO:0005737, GO:0005829, GO:0006979, GO:0009927, GO:0015031, GO:0016310, GO:0043424, GO:0051026, GO:0080036
TRINITY_DN101331_c0_g2	65	127	87	72	88	72	67	98	75	67	47	81	78	51	71	37	42	55	GO:0005737
TRINITY_DN101331_c0_g3	34	40	68	37	45	23	41	44	49	28	13	26	29	34	16	18	33	29	GO:0003723, GO:0004519, GO:0008270, GO:0009507, GO:0031425, GO:1900865
TRINITY_DN101332_c0_g2	50	48	40	20	38	39	34	54	27	40	19	25	28	29	20	17	20	17	NA
TRINITY_DN101336_c7_g1	60	62	54	58	54	70	62	77	51	53	44	75	78	59	63	55	53	46	GO:0000228, GO:0000445, GO:0003729, GO:0006397, GO:0006406, GO:0008380, GO:0032786
TRINITY_DN101337_c1_g1	24	6	8	9	7	11	7	15	12	11	0	6	5	8	11	7	8	11	GO:0006071, GO:0006629, GO:0008889, GO:0009505, GO:0009932, GO:0010026, GO:0010442, GO:0016301, GO:0046658, GO:0048765, GO:0052541
TRINITY_DN101337_c2_g1	62	44	70	53	74	47	57	51	30	35	41	38	52	52	30	45	29	30	GO:0005634, GO:0009507
TRINITY_DN101337_c3_g1	4	11	6	7	2	2	1	4	5	1	0	6	0	4	3	8	2	0	GO:0004674, GO:0005524, GO:0005886, GO:0006468, GO:0016021
TRINITY_DN101337_c3_g2	38	59	50	38	42	56	39	39	24	55	14	60	28	114	52	51	25	14	GO:0000166, GO:0004672, GO:0004674, GO:0005524, GO:0005886, GO:0006468, GO:0016021, GO:0016310
TRINITY_DN101338_c1_g1	4	2	11	3	8	4	3	8	8	5	13	8	11	9	6	9	3	5	GO:0005096, GO:0005515, GO:0005737, GO:0005886, GO:0007165, GO:0009920, GO:0035091, GO:0043547
TRINITY_DN101338_c2_g1	188	182	181	220	162	146	121	240	197	169	150	176	219	135	185	226	227	188	NA
TRINITY_DN101338_c2_g2	488	446	508	433	402	442	399	557	424	387	330	486	516	396	490	472	382	387	GO:0005515, GO:0005634, GO:0005829, GO:0005886, GO:0009693, GO:0009733, GO:0009793, GO:0045116
TRINITY_DN101338_c3_g2	722	938	914	803	885	779	730	1233	846	1276	395	1235	873	1331	886	752	594	707	GO:0005737
TRINITY_DN101339_c0_g1	937	804	982	670	833	801	868	1083	842	779	748	837	835	672	883	669	635	563	GO:0004197, GO:0004222, GO:0005524, GO:0005576, GO:0009733, GO:0009793, GO:0016874, GO:0019788, GO:0030176, GO:0031625, GO:0034613, GO:0045116, GO:0061630, GO:0071586
TRINITY_DN101340_c0_g1	536	443	340	336	416	404	374	552	411	337	303	363	314	309	317	313	298	270	GO:0005739, GO:0006461
TRINITY_DN101342_c0_g1	50	55	69	41	44	50	48	70	60	52	42	44	48	40	56	45	41	39	GO:0003723, GO:0005515, GO:0006970, GO:0009867, GO:0010286, GO:0010445, GO:0016021, GO:0031053, GO:0070878, GO:1900150
TRINITY_DN101343_c0_g1	195	182	206	121	157	163	172	198	187	212	114	184	173	114	171	133	113	129	GO:0008152, GO:0009507, GO:0016787
TRINITY_DN101344_c0_g1	201	209	238	168	256	128	192	283	173	180	130	162	142	140	150	153	114	97	GO:0004843, GO:0005634, GO:0006511, GO:0016579
TRINITY_DN101344_c0_g2	3	1	1	1	0	0	0	2	0	6	0	0	6	0	0	0	1	0	GO:0004843, GO:0005634, GO:0006511, GO:0016579
TRINITY_DN101346_c1_g1	54	30	44	33	40	42	39	61	34	20	22	39	33	28	36	42	15	19	GO:0006464, GO:0006979, GO:0008113, GO:0009507, GO:0030091, GO:0055114
TRINITY_DN101346_c1_g2	5	8	15	16	15	16	10	15	6	10	23	10	14	16	6	10	1	10	GO:0006464, GO:0006979, GO:0008113, GO:0009507, GO:0030091, GO:0055114
TRINITY_DN101348_c0_g1	101	111	119	132	99	105	107	158	98	96	58	83	99	82	88	75	53	66	GO:0003677, GO:0004842, GO:0005488, GO:0005634, GO:0008270, GO:0016567, GO:0016874, GO:0046872
TRINITY_DN101348_c0_g2	156	133	188	120	117	81	100	177	142	116	66	130	94	87	106	104	103	83	GO:0003677, GO:0004842, GO:0005488, GO:0005634, GO:0016567, GO:0046872
TRINITY_DN101349_c0_g1	112	97	138	114	107	97	99	141	119	63	77	77	83	66	115	89	69	79	GO:0003756, GO:0005623, GO:0005783, GO:0006457, GO:0016021, GO:0034976, GO:0045454
TRINITY_DN101349_c0_g2	250	198	259	219	200	200	200	287	222	178	150	183	200	175	169	188	110	123	GO:0003756, GO:0005623, GO:0005783, GO:0006457, GO:0016021, GO:0034976, GO:0045454
TRINITY_DN101350_c2_g1	385	379	416	303	347	280	311	530	270	244	164	258	273	205	223	179	204	204	GO:0000166, GO:0003723, GO:0005634, GO:0005829, GO:0006397
TRINITY_DN101351_c0_g1	89	91	64	73	70	85	55	106	73	89	31	65	35	69	61	40	75	50	GO:0005886, GO:0016020, GO:0016021, GO:0022857, GO:0055085
TRINITY_DN101352_c0_g1	18	28	59	56	36	73	28	35	43	66	22	46	55	43	41	35	24	47	GO:0005506, GO:0005737, GO:0009813, GO:0016491, GO:0016706, GO:0055114
TRINITY_DN101352_c0_g2	49	67	46	36	69	35	50	71	59	49	28	72	48	35	69	30	39	39	GO:0005506, GO:0005737, GO:0016491, GO:0051213, GO:0055114
TRINITY_DN101352_c0_g3	52	113	85	83	69	75	63	117	75	65	42	89	95	74	77	44	50	54	GO:0005506, GO:0005737, GO:0009813, GO:0016491, GO:0016706, GO:0055114
TRINITY_DN101352_c0_g4	9	7	7	12	1	1	2	2	2	4	0	5	5	1	15	3	0	1	GO:0005737, GO:0009813, GO:0016706, GO:0046872, GO:0055114
TRINITY_DN101353_c0_g1	41	28	41	16	34	22	13	47	24	45	40	17	40	28	29	20	26	21	GO:0009506, GO:0009507, GO:0016020
TRINITY_DN101355_c0_g1	17	15	16	14	17	21	17	16	14	7	3	9	12	14	13	21	13	5	GO:0002943, GO:0017150, GO:0050660, GO:0055114
TRINITY_DN101355_c0_g2	47	33	45	42	57	29	48	42	28	34	15	43	35	24	38	28	19	32	GO:0002943, GO:0017150, GO:0050660, GO:0055114
TRINITY_DN101358_c0_g1	16	18	9	12	16	20	27	17	10	17	1	14	12	15	11	30	22	4	GO:0004861, GO:0005515, GO:0005634, GO:0007050, GO:0071901
TRINITY_DN101359_c4_g1	927	941	1103	907	925	811	731	1276	782	891	751	909	977	859	943	802	808	845	NA
TRINITY_DN101360_c4_g1	11	4	20	7	11	5	5	6	6	15	0	7	6	5	15	4	1	7	GO:0005737, GO:0016747, GO:0080167
TRINITY_DN101360_c4_g2	8	21	15	12	19	20	25	14	12	24	34	23	18	12	19	14	10	6	GO:0016747
TRINITY_DN101363_c0_g1	795	752	836	636	682	675	701	944	658	588	475	580	604	577	559	581	523	478	GO:0005789, GO:0006633, GO:0006636, GO:0009579, GO:0009979, GO:0010205, GO:0016021, GO:0016717, GO:0031408, GO:0031969, GO:0042759, GO:0055114
TRINITY_DN101365_c2_g1	75	77	81	68	65	52	64	82	109	72	71	56	92	63	86	51	58	52	GO:0000413, GO:0003755, GO:0005528, GO:0005576, GO:0005789, GO:0006457, GO:0009543, GO:0010207, GO:0016020, GO:0016021, GO:0016491, GO:0055114, GO:0061077
TRINITY_DN101365_c2_g2	35	25	31	21	20	17	21	37	29	17	40	17	17	19	34	26	2	23	GO:0004616, GO:0005739, GO:0006574, GO:0008442, GO:0051287, GO:0055114
TRINITY_DN101368_c0_g1	5798	7224	8010	3891	5496	5108	6065	6263	5612	5442	3222	6051	5568	4707	6520	4576	5059	3138	GO:0004322, GO:0006826, GO:0006880, GO:0006979, GO:0008199, GO:0009507, GO:0009737, GO:0055114
TRINITY_DN101368_c0_g2	48	64	51	54	46	47	32	82	48	30	35	53	42	40	40	69	34	42	GO:0005506, GO:0005737, GO:0016706, GO:0046872, GO:0055114
TRINITY_DN101368_c0_g3	10	22	11	7	17	11	23	19	6	4	18	13	4	8	7	6	3	4	GO:0005506, GO:0005737, GO:0016706, GO:0055114
TRINITY_DN101369_c0_g1	179	210	221	152	201	143	138	230	134	182	87	179	145	161	191	154	116	96	GO:0004222, GO:0006518, GO:0009535, GO:0009941, GO:0016021, GO:0044434
TRINITY_DN101372_c0_g1	364	400	294	237	356	301	247	399	280	351	264	305	411	349	369	317	317	303	GO:0003924, GO:0005525, GO:0006886, GO:0009707, GO:0015450, GO:0016021, GO:0016787, GO:0042803, GO:0045036, GO:0046872, GO:0071806
TRINITY_DN101373_c0_g1	17	21	21	13	21	17	10	14	3	13	11	4	8	5	14	7	9	13	NA
TRINITY_DN101373_c0_g2	70	62	38	67	54	30	45	44	38	69	28	45	57	66	73	45	52	63	NA
TRINITY_DN101373_c1_g1	80	108	73	70	91	74	64	121	79	101	59	72	98	76	72	79	64	58	GO:0003955, GO:0005739, GO:0005777, GO:0005829, GO:0005886, GO:0006979, GO:0008270, GO:0008752, GO:0009570, GO:0009651, GO:0009735, GO:0010181, GO:0042742, GO:0052873, GO:0055114
TRINITY_DN101373_c1_g2	303	247	312	278	233	296	309	286	240	221	128	226	195	157	213	210	175	148	GO:0004808, GO:0008033, GO:0009507, GO:0016783, GO:0032259
TRINITY_DN101373_c1_g4	573	492	667	506	470	461	471	705	453	436	252	398	395	267	436	346	275	317	GO:0005634, GO:0009507
TRINITY_DN101373_c1_g5	189	351	259	171	199	303	132	211	242	426	187	266	266	249	234	187	137	128	NA
TRINITY_DN101374_c0_g1	61	29	60	36	32	30	45	27	31	33	21	33	32	38	38	23	28	34	GO:0005739, GO:0005789, GO:0006457, GO:0016021, GO:0090156
TRINITY_DN101374_c0_g2	2016	1987	2018	1726	2087	1870	1826	2224	1680	1963	1531	1966	2187	1931	1951	1755	1489	1547	GO:0003743, GO:0005634, GO:0005829, GO:0006446, GO:0016021
TRINITY_DN101374_c0_g3	62	61	70	34	51	54	40	91	47	65	22	66	63	61	49	34	53	61	NA
TRINITY_DN101374_c0_g5	413	411	523	401	413	402	416	569	408	369	286	409	492	386	469	324	321	338	GO:0005739, GO:0005789, GO:0006457, GO:0016021, GO:0090156
TRINITY_DN101375_c0_g1	48	33	44	29	34	16	46	32	51	35	15	19	29	24	16	38	18	22	GO:0009507
TRINITY_DN101375_c0_g2	0	1	2	4	4	4	0	3	0	0	0	1	3	0	1	0	0	2	NA
TRINITY_DN101377_c1_g1	63	61	81	84	55	58	89	80	63	64	19	56	66	48	34	34	33	48	GO:0004693, GO:0005515, GO:0005524, GO:0006468, GO:0007346, GO:0016592
TRINITY_DN101377_c2_g1	53	50	51	30	31	40	42	49	55	31	41	46	41	21	50	38	37	19	GO:0005515, GO:0006355, GO:0043565
TRINITY_DN101377_c2_g2	273	204	243	161	172	171	200	289	208	260	194	258	245	207	271	231	188	185	GO:0006351
TRINITY_DN101377_c3_g1	192	150	167	162	161	131	122	225	153	136	80	127	169	122	147	160	120	95	GO:0003746, GO:0005634, GO:0005829, GO:0006414, GO:0006511
TRINITY_DN101377_c3_g2	52	37	66	34	38	31	45	76	40	46	62	67	76	45	33	32	33	27	NA
TRINITY_DN101379_c0_g1	100	69	91	63	87	67	80	114	77	46	13	60	42	30	85	47	30	54	GO:0005319, GO:0005886, GO:0006869, GO:0008158, GO:0009506, GO:0009555, GO:0016021, GO:0090153
TRINITY_DN101381_c0_g1	20	19	20	17	12	7	16	13	20	11	17	16	15	7	12	19	7	6	GO:0005198, GO:0005515, GO:0005774, GO:0005829, GO:0006886, GO:0006897, GO:0009506, GO:0009507, GO:0016021, GO:0016192, GO:0030130, GO:0030132
TRINITY_DN101382_c0_g2	13	32	32	20	18	16	33	41	10	12	21	24	15	26	12	23	39	9	GO:0005249, GO:0005774, GO:0009705, GO:0010029, GO:0010119, GO:0015269, GO:0015271, GO:0016021, GO:0030007, GO:0034765, GO:0046872, GO:0051260, GO:0071805
TRINITY_DN101382_c0_g3	118	138	100	91	74	102	86	167	121	96	104	91	82	72	94	95	60	73	GO:0005634
TRINITY_DN101384_c0_g1	10	18	11	10	13	14	4	15	3	9	9	11	11	5	15	11	8	8	GO:0005576, GO:0005634, GO:0016021
TRINITY_DN101384_c0_g2	64	57	50	49	31	32	33	51	26	36	50	37	45	23	25	43	30	35	GO:0005576, GO:0005634, GO:0016020, GO:0016021
TRINITY_DN101384_c0_g3	8	3	5	0	6	0	1	6	6	1	0	1	4	1	0	4	2	0	GO:0016021
TRINITY_DN101385_c1_g2	13	26	21	16	13	16	25	13	15	21	17	27	29	19	16	25	18	17	NA
TRINITY_DN101388_c0_g1	58	43	60	23	47	55	43	31	28	58	44	33	47	49	52	58	41	40	NA
TRINITY_DN101388_c0_g2	4	13	6	4	10	24	9	4	7	6	7	17	9	15	11	16	7	5	GO:0004866, GO:0010951
TRINITY_DN101388_c1_g1	0	3	2	0	1	2	0	4	3	4	0	4	0	0	0	0	1	0	GO:0016020
TRINITY_DN101388_c1_g2	71	73	50	34	55	84	56	62	9	113	82	33	36	43	71	48	57	51	GO:0002237, GO:0002238, GO:0004866, GO:0005576, GO:0005739, GO:0009611, GO:0009624, GO:0009625, GO:0009651, GO:0009751, GO:0010951, GO:0012501, GO:0042542, GO:0042742
TRINITY_DN101388_c1_g3	1011	1266	1156	840	721	807	935	817	1202	1698	918	1212	1722	899	1659	872	716	658	GO:0002237, GO:0002238, GO:0004866, GO:0005576, GO:0005739, GO:0009611, GO:0009624, GO:0009625, GO:0009651, GO:0009751, GO:0010951, GO:0012501, GO:0042542, GO:0042742
TRINITY_DN101388_c1_g4	158	368	358	54	191	111	186	89	94	203	72	207	150	116	766	93	182	82	GO:0004866, GO:0010951
TRINITY_DN101388_c1_g6	1682	1638	1185	976	1622	1623	1580	1371	1064	1737	1467	1135	1489	1150	1805	1861	1187	817	GO:0004866, GO:0010951, GO:0016020
TRINITY_DN101388_c1_g7	15	25	48	27	49	56	34	16	16	36	22	41	49	33	35	43	28	37	GO:0004866, GO:0010951, GO:0016021
TRINITY_DN101389_c0_g1	192	219	238	204	196	186	227	282	201	162	97	183	165	159	205	107	120	134	GO:0005634, GO:0005829, GO:0044424
TRINITY_DN101390_c0_g1	228	291	250	222	231	173	193	245	227	186	181	165	186	189	171	174	204	135	GO:0005737
TRINITY_DN101393_c1_g1	159	169	151	139	120	153	145	224	163	141	126	121	164	106	116	102	112	98	GO:0003676, GO:0003677, GO:0004824, GO:0005524, GO:0005739, GO:0006430, GO:0009507, GO:0046872, GO:0048481
TRINITY_DN101393_c1_g2	7	16	7	10	11	8	15	16	7	16	2	10	11	8	15	15	23	6	NA
TRINITY_DN101393_c1_g4	3	5	0	0	2	1	1	0	2	1	8	0	5	0	2	1	0	0	NA
TRINITY_DN101393_c1_g5	101	102	90	76	91	109	66	121	93	76	30	73	90	59	94	31	47	40	GO:0005750, GO:0008121, GO:0046872, GO:0051537, GO:0055114, GO:1902600
TRINITY_DN101393_c1_g6	1	4	11	17	7	5	8	13	3	5	7	3	10	5	8	1	6	3	GO:0005739, GO:0009507, GO:0048481, GO:0097159, GO:1901363
TRINITY_DN101395_c0_g1	67	71	74	51	62	52	59	101	70	60	68	59	58	72	26	51	43	38	GO:0003677, GO:0005677, GO:0005759, GO:0006342, GO:0006471, GO:0006476, GO:0008270, GO:0031348, GO:0034979, GO:0042742, GO:0070403
TRINITY_DN101399_c2_g1	10	11	15	7	12	4	8	12	8	6	16	8	5	11	12	8	22	2	GO:0080167
TRINITY_DN101399_c2_g2	3	0	2	1	7	0	0	2	0	1	0	1	0	1	0	1	3	0	GO:0080167
TRINITY_DN101399_c2_g3	1	2	2	3	3	0	1	1	0	2	0	1	0	0	1	0	0	0	NA
TRINITY_DN101399_c3_g1	27	24	18	14	17	16	13	35	18	22	74	3	25	19	20	19	18	23	GO:0005524, GO:0005634, GO:0005773, GO:0005794, GO:0005829, GO:0005886, GO:0006355, GO:0009506, GO:0009570, GO:0009624, GO:0016021, GO:0019760, GO:0019904, GO:0043565, GO:0045309, GO:0046686, GO:0048046, GO:0048364, GO:0048366, GO:0061062
TRINITY_DN101399_c3_g2	89	102	131	62	75	95	93	107	66	86	24	76	60	63	86	58	36	69	GO:0005515, GO:0005524, GO:0005634, GO:0005773, GO:0005774, GO:0005794, GO:0005829, GO:0005886, GO:0006355, GO:0008285, GO:0009506, GO:0009570, GO:0009624, GO:0009742, GO:0019760, GO:0019904, GO:0032502, GO:0043565, GO:0045309, GO:0046686, GO:0048046, GO:0048364, GO:0048366, GO:0061062
TRINITY_DN101399_c3_g3	1	3	1	0	0	0	1	1	1	4	0	0	0	0	3	0	3	1	GO:0005524, GO:0005634, GO:0005773, GO:0005794, GO:0005829, GO:0005886, GO:0006355, GO:0009506, GO:0009570, GO:0009624, GO:0019760, GO:0043565, GO:0045309, GO:0046686, GO:0048046, GO:0048364, GO:0048366, GO:0061062
TRINITY_DN101400_c0_g2	33	49	46	50	50	35	31	44	53	50	33	29	54	50	33	39	41	59	NA
TRINITY_DN101400_c0_g3	25	14	32	35	21	5	12	16	10	9	18	18	16	7	21	12	26	20	NA
TRINITY_DN101401_c0_g1	30	28	41	31	53	37	48	73	29	29	20	30	15	7	24	11	17	23	GO:0005743, GO:0006839, GO:0016021, GO:0055085
TRINITY_DN101402_c0_g1	69	80	99	63	80	86	59	71	74	73	42	69	55	37	53	50	65	35	GO:0006629, GO:0008081, GO:0016021, GO:0046658
TRINITY_DN101403_c1_g1	13	17	21	4	15	11	5	19	3	11	15	5	10	7	5	12	3	15	GO:0005576, GO:0030570, GO:0045490, GO:0046872
TRINITY_DN101403_c3_g1	10	5	24	12	8	4	5	7	14	9	1	9	7	5	5	1	3	9	GO:0005576, GO:0030570, GO:0045490, GO:0046872
TRINITY_DN101403_c4_g1	17	28	12	11	32	22	26	28	26	18	23	26	21	17	21	24	19	12	GO:0005576, GO:0016020, GO:0030570, GO:0045490, GO:0046872
TRINITY_DN101403_c5_g1	67	101	79	55	66	56	68	95	45	36	37	51	38	24	13	15	30	47	NA
TRINITY_DN101403_c5_g2	6	14	22	20	12	13	10	15	9	22	2	13	24	5	9	2	2	15	GO:0000786, GO:0004003, GO:0005515, GO:0006344, GO:0006346, GO:0006349, GO:0009294, GO:0032197, GO:0044030, GO:0051574, GO:0090241
TRINITY_DN101405_c0_g1	117	126	94	92	122	132	139	134	92	123	112	101	116	88	96	144	56	72	GO:0004301, GO:0005777, GO:0005829
TRINITY_DN101405_c0_g2	12	27	14	26	18	14	12	36	25	18	2	10	18	33	31	15	24	29	GO:0003676, GO:0004301, GO:0005777, GO:0005829
TRINITY_DN101408_c1_g3	2	3	8	5	2	4	14	0	1	0	9	1	0	1	3	3	1	2	NA
TRINITY_DN101409_c0_g1	12	18	31	29	13	13	26	37	23	13	7	12	30	25	27	19	18	15	GO:0005516, GO:0005524, GO:0005886, GO:0008361, GO:0009506, GO:0009624, GO:0009637, GO:0009640, GO:0009958, GO:0010315, GO:0010328, GO:0010329, GO:0010540, GO:0010541, GO:0016021, GO:0042626, GO:0043481, GO:0048443, GO:0055085
TRINITY_DN101409_c0_g3	87	32	63	44	70	65	55	76	61	36	60	59	49	45	63	45	44	43	GO:0005516, GO:0005524, GO:0005886, GO:0008361, GO:0009506, GO:0009624, GO:0009637, GO:0009640, GO:0009958, GO:0010315, GO:0010328, GO:0010329, GO:0010540, GO:0010541, GO:0016021, GO:0042626, GO:0043481, GO:0048443, GO:0055085
TRINITY_DN101411_c0_g2	123	102	114	117	89	116	79	147	89	81	111	92	66	81	73	111	104	65	GO:0000154, GO:0005524, GO:0005730, GO:0008080, GO:0042274, GO:0051391
TRINITY_DN101411_c0_g3	20	15	10	8	16	10	20	28	14	19	16	10	16	11	12	15	2	14	GO:0005634, GO:0006629, GO:0016787
TRINITY_DN101413_c0_g1	292	274	278	214	252	240	248	309	198	303	181	241	165	168	272	235	156	130	GO:0008270, GO:0009987, GO:0044699
TRINITY_DN101416_c0_g1	678	905	806	609	716	598	641	924	555	783	666	691	705	698	740	686	592	589	GO:0003677, GO:0003700, GO:0005634, GO:0006355, GO:0046983
TRINITY_DN101416_c0_g2	192	171	185	151	122	116	149	155	138	140	90	121	159	151	137	120	105	76	GO:0003677, GO:0003700, GO:0005634, GO:0006355, GO:0046983
TRINITY_DN101416_c0_g4	249	429	378	375	255	249	299	401	265	225	330	318	320	282	297	352	300	220	NA
TRINITY_DN101416_c0_g5	17	22	13	18	21	11	10	11	12	9	2	9	26	18	34	14	2	12	NA
TRINITY_DN101416_c0_g8	35	68	88	52	47	47	45	50	29	64	54	47	50	37	44	60	53	45	NA
TRINITY_DN101417_c0_g1	17	29	20	28	13	12	20	37	28	12	4	16	18	22	14	28	20	17	GO:0005634
TRINITY_DN101417_c0_g3	30	34	30	35	37	20	30	43	34	34	31	25	33	23	34	25	28	29	GO:0005634
TRINITY_DN101418_c0_g1	11	1	7	12	13	5	6	18	11	6	20	13	10	11	9	19	12	5	NA
TRINITY_DN101419_c4_g3	22	16	43	17	19	28	12	46	12	16	15	23	24	29	33	21	26	18	NA
TRINITY_DN101419_c5_g1	8	4	9	6	8	11	12	5	7	9	5	5	11	6	7	3	16	7	GO:0005524, GO:0005737, GO:0005829, GO:0006457, GO:0046686, GO:0051082
TRINITY_DN101419_c6_g1	38	15	35	12	20	12	18	27	18	19	9	23	20	11	15	7	16	13	NA
TRINITY_DN101420_c0_g1	282	360	498	387	327	418	358	472	332	340	173	348	348	313	409	353	251	290	GO:0005634, GO:0005829, GO:0005886, GO:0009651, GO:0016787, GO:0048046
TRINITY_DN101421_c0_g1	28	23	38	22	43	14	38	30	36	19	5	32	17	22	20	20	18	19	GO:0003725, GO:0004647, GO:0005515, GO:0007275, GO:0008420, GO:0009611, GO:0009651, GO:0009738, GO:0016591, GO:0045892, GO:0046872, GO:0070940
TRINITY_DN101423_c4_g1	69	42	53	48	46	50	38	99	45	62	64	48	54	53	33	43	55	32	GO:0000166, GO:0005085, GO:0005634, GO:0005737, GO:0006006, GO:0009753, GO:0010193, GO:0010475, GO:0016787, GO:0019853, GO:0080046, GO:0080047, GO:0080048
TRINITY_DN101427_c0_g1	103	106	116	468	75	111	47	78	75	122	69	142	68	69	81	65	70	68	GO:0004364, GO:0004602, GO:0005507, GO:0005773, GO:0005829, GO:0005886, GO:0006749, GO:0009407, GO:0009506, GO:0009570, GO:0009579, GO:0010043, GO:0042742, GO:0043295, GO:0046686, GO:0048046, GO:0055114
TRINITY_DN101427_c0_g2	853	714	1216	825	734	775	869	1092	796	766	518	980	967	652	1577	683	635	551	GO:0004364, GO:0004602, GO:0005507, GO:0005773, GO:0005829, GO:0005886, GO:0006749, GO:0009407, GO:0009506, GO:0009570, GO:0009579, GO:0010043, GO:0042742, GO:0043295, GO:0046686, GO:0048046, GO:0055114
TRINITY_DN101433_c0_g1	290	247	369	225	285	187	253	352	190	317	186	293	208	209	328	211	230	207	GO:0005634, GO:0005773, GO:0005794, GO:0005886, GO:0071458, GO:0071782, GO:0071786
TRINITY_DN101433_c1_g1	133	100	116	75	78	75	71	110	80	113	64	76	65	52	96	73	56	78	GO:0005789, GO:0005886, GO:0016021, GO:0080167
TRINITY_DN101433_c1_g2	322	365	322	276	301	304	255	343	216	288	209	246	255	267	270	253	198	168	GO:0005515, GO:0005789, GO:0005886, GO:0009506, GO:0016021
TRINITY_DN101433_c2_g2	396	381	509	260	273	273	333	537	325	339	250	401	363	321	409	351	340	260	GO:0005773, GO:0005789, GO:0005886, GO:0016021, GO:0071458, GO:0071782, GO:0071786
TRINITY_DN101433_c2_g3	90	56	49	36	38	34	68	72	65	43	30	43	27	37	33	28	26	24	GO:0001077, GO:0005516, GO:0005634, GO:0043565, GO:0045944, GO:0050826
TRINITY_DN101434_c0_g1	104	85	127	87	71	73	77	75	73	67	67	87	61	50	93	62	52	77	GO:0005634, GO:0006952, GO:0008270, GO:0010200, GO:0016020, GO:0016021, GO:0016567, GO:0043161, GO:0044267, GO:0046872, GO:0061630
TRINITY_DN101434_c0_g2	26	20	31	16	24	19	13	26	13	21	6	30	17	18	21	14	9	12	GO:0005634, GO:0006952, GO:0008270, GO:0010200, GO:0016021, GO:0016567, GO:0043161, GO:0061630
TRINITY_DN101435_c1_g2	52	58	79	53	97	72	80	95	103	73	25	83	62	55	85	46	38	47	GO:0005634, GO:0009908, GO:0030154, GO:0044767
TRINITY_DN101435_c1_g3	40	49	42	44	44	38	27	60	54	35	9	61	44	28	28	18	13	21	GO:0005886, GO:0015079, GO:0016021, GO:0071805
TRINITY_DN101436_c0_g1	12	13	16	10	8	5	6	8	2	23	6	4	2	17	4	8	5	12	GO:0000272, GO:0004674, GO:0005524, GO:0005886, GO:0006468, GO:0007169, GO:0009570, GO:0009934, GO:0010075, GO:0010480, GO:0016021, GO:0016161, GO:0033612, GO:0048229
TRINITY_DN101436_c1_g1	3	7	10	4	15	13	8	14	7	5	4	13	17	11	5	9	5	4	GO:0004674, GO:0005524, GO:0005886, GO:0006468, GO:0006952, GO:0009506
TRINITY_DN101436_c2_g1	68	74	44	53	66	67	59	64	56	39	27	62	48	38	46	43	48	50	GO:0004674, GO:0005524, GO:0005886, GO:0006468, GO:0016021, GO:0016301, GO:0016310
TRINITY_DN101437_c0_g1	4	2	0	0	0	1	3	1	6	4	0	1	1	0	1	0	0	0	NA
TRINITY_DN101437_c2_g1	472	462	616	495	476	423	405	670	485	353	291	405	346	312	460	352	289	316	GO:0000373, GO:0003723, GO:0004004, GO:0005524, GO:0005618, GO:0005730, GO:0005739, GO:0009409, GO:0010501, GO:0043234
TRINITY_DN101437_c2_g2	228	158	162	172	192	148	138	195	159	113	135	142	162	163	177	178	142	147	GO:0003677, GO:0003723, GO:0004004, GO:0005524, GO:0005634, GO:0005737, GO:0009409, GO:0009414, GO:0009651, GO:0010501, GO:0019034, GO:0039694, GO:0043234
TRINITY_DN101439_c4_g1	367	393	387	359	309	307	300	442	354	219	200	289	253	180	213	249	253	164	GO:0003676, GO:0005634, GO:0008270, GO:0009793
TRINITY_DN101440_c0_g1	1	5	2	1	3	1	2	1	1	0	0	3	0	1	3	1	2	5	GO:0003677, GO:0005634
TRINITY_DN101440_c0_g4	290	351	443	424	396	319	372	466	356	347	249	396	356	228	358	325	258	277	GO:0005829, GO:0008152, GO:0016597
TRINITY_DN101440_c0_g6	12	24	20	9	17	15	8	24	14	22	9	21	16	4	24	17	3	19	GO:0005829, GO:0008152, GO:0016597
TRINITY_DN101441_c1_g3	14	5	4	0	7	1	8	4	4	5	2	14	1	2	2	1	6	1	GO:0009507, GO:0016021
TRINITY_DN101443_c0_g1	106	111	102	91	100	89	93	118	96	131	67	148	140	104	118	74	70	87	GO:0003677, GO:0005634, GO:0006355, GO:0008152, GO:0009535, GO:0009570, GO:0016021, GO:0016597
TRINITY_DN101444_c0_g1	25	18	23	21	17	15	21	10	26	17	22	22	12	17	10	5	5	17	GO:0005262, GO:0005887, GO:0007231, GO:0007638, GO:0033500, GO:0070588
TRINITY_DN101444_c0_g2	90	117	102	67	76	91	99	151	83	61	52	102	70	47	115	48	61	58	NA
TRINITY_DN101445_c0_g1	49	41	47	59	68	73	48	57	61	38	43	74	52	38	43	56	30	29	GO:0003723, GO:0005634
TRINITY_DN101446_c0_g3	122	76	41	78	67	97	54	99	83	63	36	62	63	63	41	85	20	62	NA
TRINITY_DN101446_c0_g4	36	47	35	33	20	26	12	48	18	21	39	31	20	27	30	33	23	14	GO:0000165, GO:0004707, GO:0005516, GO:0005524, GO:0005634, GO:0005886, GO:0009611, GO:0009753, GO:0042542
TRINITY_DN101447_c0_g1	119	229	136	139	184	160	153	204	159	154	105	180	173	190	179	148	173	87	GO:0005576, GO:0005773, GO:0005783, GO:0009058, GO:0009507, GO:0009611, GO:0009615, GO:0009620, GO:0009723, GO:0009751, GO:0009753, GO:0009821, GO:0016021, GO:0016788, GO:0016844
TRINITY_DN101448_c0_g1	21	28	74	33	22	34	31	81	15	36	20	36	40	29	37	56	31	21	NA
TRINITY_DN101448_c0_g2	96	98	106	109	106	108	112	119	96	92	72	104	97	84	81	89	73	72	GO:0005634
TRINITY_DN101448_c0_g3	18	21	8	18	10	27	16	13	8	7	11	14	11	4	13	16	18	14	NA
TRINITY_DN101449_c0_g1	12	15	18	7	7	7	18	9	11	17	14	22	34	14	17	12	8	17	GO:0004497, GO:0005506, GO:0005783, GO:0016021, GO:0016705, GO:0019825, GO:0020037, GO:0055114
TRINITY_DN101451_c1_g1	132	221	188	165	183	123	129	268	185	112	44	173	159	129	137	138	118	124	GO:0005774, GO:0016021, GO:0046658
TRINITY_DN101451_c1_g2	2	1	17	13	10	12	3	25	6	7	7	19	13	12	12	6	4	5	GO:0005774, GO:0016021, GO:0046658
TRINITY_DN101452_c0_g1	76	95	110	77	110	66	106	110	109	86	61	84	95	100	115	75	133	85	GO:0005634, GO:0006355, GO:0043565, GO:0046982
TRINITY_DN101452_c1_g1	5	4	9	3	10	12	5	5	10	5	0	6	11	8	5	5	10	11	GO:0003700, GO:0005634, GO:0006355, GO:0043565, GO:0046982
TRINITY_DN101452_c1_g2	1	1	5	3	5	3	3	0	0	0	9	0	2	0	2	1	0	3	NA
TRINITY_DN101452_c1_g3	64	57	57	19	67	45	43	46	48	36	67	56	47	59	59	51	37	49	GO:0003700, GO:0005634, GO:0006355, GO:0043565, GO:0046982
TRINITY_DN101452_c1_g4	16	15	25	22	15	22	13	27	9	8	25	13	11	10	18	16	15	17	GO:0003700, GO:0005634, GO:0006355, GO:0043565, GO:0046982
TRINITY_DN101452_c1_g5	29	32	61	22	57	21	15	55	16	34	38	39	35	31	33	36	12	28	GO:0003700, GO:0005634, GO:0006355, GO:0043565, GO:0046982
TRINITY_DN101452_c1_g6	0	6	6	10	9	7	3	4	14	2	13	5	9	12	4	5	3	5	GO:0003700, GO:0005634, GO:0006355, GO:0043565, GO:0046982
TRINITY_DN101453_c0_g1	85	96	72	94	78	71	83	114	68	52	50	58	53	35	60	54	46	31	GO:0000139, GO:0005768, GO:0005774, GO:0005802, GO:0008168, GO:0008757, GO:0016021, GO:0032259
TRINITY_DN101454_c3_g1	42	43	57	38	54	54	36	73	48	40	11	38	33	38	36	38	36	38	GO:0000993, GO:0003729, GO:0005634, GO:0005737, GO:0005849, GO:0006369, GO:0006378, GO:0006379, GO:0009911, GO:0046872
TRINITY_DN101454_c4_g1	9	21	7	18	9	18	16	19	11	18	18	14	23	12	7	16	10	20	GO:0000724, GO:0003725, GO:0004525, GO:0005515, GO:0005524, GO:0005634, GO:0005737, GO:0007062, GO:0009733, GO:0009735, GO:0009737, GO:0010165, GO:0010267, GO:0010305, GO:0010445, GO:0010589, GO:0015030, GO:0016021, GO:0030915, GO:0031053, GO:0031054, GO:0035198, GO:0035279, GO:0043229, GO:0071139, GO:0090502
TRINITY_DN101455_c0_g1	106	110	87	85	75	87	69	105	72	47	21	66	67	57	58	46	54	52	GO:0003677, GO:0003682, GO:0003700, GO:0003713, GO:0004402, GO:0005634, GO:0006338, GO:0006357, GO:0008270, GO:0009409, GO:0035066
TRINITY_DN101457_c0_g1	52	63	77	47	48	69	72	68	44	61	26	54	44	40	45	49	37	45	GO:0005779, GO:0016559, GO:0042802, GO:0044375
TRINITY_DN101457_c0_g2	9	3	9	4	16	4	12	4	2	2	10	9	5	7	1	5	6	1	NA
TRINITY_DN101458_c0_g1	6294	6088	5508	5023	6652	6864	5627	7576	4932	7535	8703	6712	9140	8227	8577	7495	8940	8682	GO:0003735, GO:0005622, GO:0005840, GO:0006412
TRINITY_DN101458_c0_g4	73	85	74	60	80	114	79	131	63	106	151	64	83	143	109	72	142	142	NA
TRINITY_DN101459_c1_g1	553	413	353	295	354	298	339	601	211	281	179	237	188	204	230	296	220	187	GO:0016301, GO:0016310, GO:0043424
TRINITY_DN101459_c1_g2	329	372	307	341	286	246	287	430	273	259	192	282	194	200	215	248	203	130	GO:0004430, GO:0005524, GO:0016310, GO:0043424
TRINITY_DN101462_c0_g1	124	142	122	76	106	108	111	170	113	137	73	113	131	78	118	94	83	110	GO:0005506, GO:0005737, GO:0016491, GO:0055114
TRINITY_DN101462_c0_g2	9	10	8	13	5	7	6	2	9	5	1	5	13	7	5	7	4	4	GO:0003677
TRINITY_DN101462_c0_g3	398	412	502	406	357	285	372	671	395	471	320	569	531	417	627	504	442	342	GO:0005739, GO:0005783, GO:0006886, GO:0016021
TRINITY_DN101465_c0_g1	42	21	20	11	16	18	8	35	20	21	25	23	22	19	24	15	23	6	GO:0005634, GO:0010467, GO:0034645, GO:0044238, GO:0044271
TRINITY_DN101466_c0_g1	14	12	17	20	21	25	9	13	11	17	7	18	14	12	16	12	17	11	GO:0000932, GO:0003723, GO:0003729, GO:0005515, GO:0005634, GO:0005829, GO:0005844, GO:0006396, GO:0010494, GO:0030529, GO:0061014, GO:0070370
TRINITY_DN101468_c1_g1	7	16	34	7	18	13	12	22	13	24	15	10	15	13	12	30	30	14	GO:0004702, GO:0005524, GO:0005777, GO:0005886, GO:0006468, GO:0009409, GO:0009414, GO:0009651, GO:0009738, GO:0009942, GO:0009945, GO:0016021, GO:0048508
TRINITY_DN101468_c2_g1	13	22	13	20	9	13	16	11	13	14	14	5	15	9	15	18	11	23	GO:0005739, GO:0009063, GO:0009234, GO:0016021, GO:0030976, GO:0031969, GO:0042372, GO:0042550, GO:0046872, GO:0070204, GO:0070205
TRINITY_DN101471_c0_g1	267	234	277	209	276	184	230	291	208	208	195	244	305	223	287	259	245	201	GO:0003700, GO:0005515, GO:0005634, GO:0009414, GO:0009788, GO:0043565, GO:0045893
TRINITY_DN101471_c0_g2	431	339	453	321	403	363	312	438	353	383	210	361	347	373	379	365	254	235	GO:0003700, GO:0005515, GO:0005634, GO:0009414, GO:0009637, GO:0009788, GO:0030308, GO:0043565, GO:0045893, GO:0048510, GO:0048573
TRINITY_DN101471_c0_g5	13	1	13	17	12	4	2	18	7	5	10	9	11	9	11	15	8	7	NA
TRINITY_DN101473_c0_g1	497	607	727	498	592	542	584	747	502	451	325	562	519	433	486	440	499	370	GO:0005829, GO:0005886, GO:0006561, GO:0006952, GO:0008106, GO:0009408, GO:0009414, GO:0009750, GO:0010115, GO:0010182, GO:0010301, GO:0047501, GO:0047504, GO:0055114, GO:0080167
TRINITY_DN101474_c0_g1	279	315	304	238	320	329	352	389	266	317	231	367	283	235	293	365	296	199	GO:0000166, GO:0000347, GO:0003723, GO:0005515, GO:0005737, GO:0006397, GO:0008380, GO:0009788, GO:0010267, GO:0016567, GO:0051028, GO:0080008
TRINITY_DN101475_c0_g1	484	357	466	374	339	368	363	474	345	403	311	409	453	395	393	340	329	292	GO:0002098, GO:0005516, GO:0005524, GO:0005634, GO:0005783, GO:0006357, GO:0009933, GO:0010449, GO:0016491, GO:0033588, GO:0048316, GO:0048366, GO:0050662, GO:0055114, GO:0080110, GO:0080178
TRINITY_DN101476_c0_g1	259	260	258	267	234	224	220	374	207	238	165	201	220	190	205	183	172	184	GO:0005768, GO:0005802, GO:0009507, GO:0016021
TRINITY_DN101477_c0_g1	11	11	20	21	10	24	21	23	15	34	47	30	21	15	20	26	24	34	GO:0005737, GO:0008270
TRINITY_DN101479_c0_g1	760	730	674	658	742	712	629	858	645	591	484	628	704	521	673	543	572	469	GO:0000774, GO:0005507, GO:0005515, GO:0005739, GO:0006457, GO:0009570, GO:0009579, GO:0009793, GO:0051082
TRINITY_DN101480_c0_g1	17	20	20	12	21	19	14	21	32	10	7	18	22	6	13	17	8	5	GO:0009535, GO:0009539, GO:0009570, GO:0009654, GO:0015979
TRINITY_DN101480_c1_g1	141	154	170	148	147	94	105	140	122	126	127	117	98	91	143	138	128	152	NA
TRINITY_DN101481_c0_g1	205	169	260	113	206	207	222	243	146	155	125	160	207	150	175	170	154	151	GO:0006662, GO:0009507, GO:0015035, GO:0045454, GO:0055114
TRINITY_DN101482_c2_g1	1	0	1	9	2	7	9	11	10	2	0	8	5	7	21	6	5	6	GO:0000139, GO:0016021, GO:0045489, GO:0047262, GO:0071555
TRINITY_DN101482_c3_g1	6	5	2	6	5	11	4	18	9	9	19	8	2	6	10	1	0	2	GO:0000139, GO:0016021, GO:0045489, GO:0047262, GO:0071555
TRINITY_DN101482_c4_g1	5	0	12	4	1	4	5	13	15	7	0	5	2	7	2	4	9	7	GO:0000139, GO:0016021, GO:0016757, GO:0045489, GO:0047262, GO:0071555
TRINITY_DN101482_c4_g2	15	16	23	14	12	11	13	9	13	17	13	13	6	13	10	8	12	20	GO:0000139, GO:0016021, GO:0045489, GO:0047262, GO:0071555
TRINITY_DN101482_c4_g4	15	4	12	6	14	6	19	18	9	7	18	10	14	16	21	3	4	19	GO:0000139, GO:0016021, GO:0045489, GO:0047262, GO:0071555
TRINITY_DN101482_c4_g5	2	0	2	2	2	2	0	4	5	1	6	7	4	3	0	5	1	0	GO:0016021, GO:0016757
TRINITY_DN101483_c0_g1	104	101	81	66	102	88	75	101	93	66	46	67	87	57	50	52	59	63	GO:0008270, GO:0016021
TRINITY_DN101483_c1_g1	110	107	150	86	106	109	106	182	100	106	33	104	55	53	65	78	84	67	GO:0005576, GO:0005634, GO:0005739, GO:0005773, GO:0005829, GO:0008270, GO:0016021
TRINITY_DN101484_c0_g1	520	558	681	573	607	476	551	817	532	624	343	566	444	352	512	395	357	317	GO:0004301, GO:0005634, GO:0005829, GO:0009414, GO:0009733, GO:0016787, GO:0033961
TRINITY_DN101485_c0_g1	76	86	63	43	69	70	72	95	63	64	46	65	65	53	68	51	36	56	GO:0000287, GO:0005576, GO:0005774, GO:0005789, GO:0005986, GO:0006665, GO:0009737, GO:0016021, GO:0016311, GO:0016757, GO:0042392, GO:0050307, GO:0090332
TRINITY_DN101486_c0_g2	51	22	47	28	35	24	22	42	50	40	21	30	29	21	28	15	35	26	NA
TRINITY_DN101486_c0_g3	41	43	43	26	48	25	55	76	53	40	31	43	31	26	22	28	31	32	NA
TRINITY_DN101486_c1_g1	28	33	43	14	27	20	16	25	31	20	14	22	21	12	32	39	7	11	GO:0005634
TRINITY_DN101487_c0_g1	120	176	164	158	150	133	106	188	142	156	171	170	175	121	163	148	168	133	GO:0003677, GO:0005634, GO:0008327
TRINITY_DN101488_c3_g2	192	207	228	184	227	184	185	274	164	194	219	188	195	167	261	182	191	165	GO:0005739, GO:0016020, GO:0016021
TRINITY_DN101489_c1_g1	165	207	221	204	230	180	207	314	199	183	129	179	214	171	193	143	124	107	GO:0005739, GO:0016020, GO:0016021, GO:0046786
TRINITY_DN101489_c1_g2	13	23	28	15	15	15	9	17	8	21	22	14	13	19	10	18	4	12	GO:0004499, GO:0005634, GO:0009737, GO:0009751, GO:0009753, GO:0019761, GO:0050660, GO:0050661, GO:0055114
TRINITY_DN101489_c1_g3	269	323	273	263	281	228	266	335	229	336	201	326	230	213	252	199	218	226	GO:0005739, GO:0016021, GO:0046786, GO:0046790
TRINITY_DN101489_c1_g4	74	65	73	58	59	75	58	110	48	53	49	73	71	49	28	64	51	49	NA
TRINITY_DN101490_c0_g1	5	10	4	3	5	1	6	6	4	2	12	3	1	1	1	3	1	1	GO:0009506
TRINITY_DN101490_c1_g1	3	2	5	1	3	7	1	3	2	0	5	4	1	2	7	2	3	0	GO:0005783, GO:0008654, GO:0016021, GO:0016740
TRINITY_DN101490_c1_g2	27	37	33	19	31	28	29	19	18	17	1	17	27	12	20	18	13	5	GO:0005783, GO:0008654, GO:0016021, GO:0016740
TRINITY_DN101491_c0_g1	35	28	57	28	34	33	30	74	15	32	8	33	38	22	23	21	33	20	GO:0003677, GO:0005515, GO:0005634, GO:0006260, GO:0006281, GO:0006310, GO:0016458
TRINITY_DN101492_c0_g1	480	625	582	593	546	484	561	657	488	501	390	520	501	409	503	472	405	320	GO:0000166, GO:0003676, GO:0005737, GO:0006457
TRINITY_DN101494_c0_g1	70	81	91	54	84	89	115	122	52	78	64	73	61	54	68	57	41	43	GO:0003824, GO:0004842, GO:0005506, GO:0005634, GO:0006511, GO:0007275, GO:0008152, GO:0008270, GO:0016491, GO:0016567, GO:0016874, GO:0044267, GO:0044699, GO:0046872, GO:0046914, GO:0055114
TRINITY_DN101495_c0_g1	19	8	5	15	4	8	17	9	3	14	8	5	4	15	14	11	2	0	GO:0003700, GO:0003729, GO:0005737, GO:0005856, GO:0005886, GO:0008270, GO:0051015, GO:0051017
TRINITY_DN101495_c0_g2	380	265	314	256	323	247	331	279	225	278	184	213	198	192	234	263	196	157	GO:0003700, GO:0003729, GO:0005737, GO:0005856, GO:0005886, GO:0008270, GO:0051015, GO:0051017
TRINITY_DN101496_c7_g1	28	41	47	35	30	26	18	48	21	42	55	37	44	36	21	29	30	14	GO:0005886, GO:0006810, GO:0009507, GO:0016020, GO:0016021, GO:0022857, GO:0044464, GO:0055085
TRINITY_DN101496_c8_g1	124	128	195	137	165	161	114	161	93	91	85	125	133	93	103	150	89	94	GO:0005730, GO:0005829, GO:0006351, GO:0009507, GO:0019760, GO:0043565, GO:0044212
TRINITY_DN101496_c8_g2	2	4	0	5	4	6	0	6	4	2	0	0	2	1	2	1	0	6	GO:0004674, GO:0005524, GO:0005634, GO:0006468, GO:0016021, GO:0055085
TRINITY_DN101496_c9_g1	12	17	14	12	11	13	10	24	8	14	7	14	18	21	7	11	13	11	GO:0003700, GO:0006355, GO:0043565
TRINITY_DN101497_c2_g1	5	13	14	16	7	11	6	10	1	24	14	13	8	14	11	0	4	6	GO:0004675, GO:0005515, GO:0005524, GO:0007166, GO:0035420, GO:0046658, GO:0071323, GO:1900150, GO:1900426
TRINITY_DN101498_c0_g1	43	32	54	24	44	42	30	58	48	51	9	25	31	27	35	21	15	18	GO:0003690, GO:0003727, GO:0005739, GO:0006353, GO:0006355, GO:0008380, GO:0009507, GO:0009651, GO:0009658, GO:0009737, GO:0019843, GO:0032502, GO:0042255
TRINITY_DN101500_c3_g1	39	34	46	25	41	43	44	68	21	49	30	51	40	17	48	28	21	30	GO:0005737, GO:0016021
TRINITY_DN101502_c0_g1	26	33	18	33	22	22	33	29	17	13	25	14	28	15	27	23	16	20	GO:0000775, GO:0004871, GO:0005634, GO:0005774, GO:0005834, GO:0007067, GO:0007186
TRINITY_DN101502_c0_g2	4	3	5	0	6	6	2	8	2	6	12	4	2	1	5	2	0	4	NA
TRINITY_DN101502_c0_g3	5	9	2	8	4	6	11	5	3	6	6	8	1	2	2	7	0	4	NA
TRINITY_DN101502_c0_g4	5	7	14	12	8	7	11	12	14	2	3	9	6	9	6	2	3	5	GO:0000775, GO:0004871, GO:0005634, GO:0005774, GO:0005834, GO:0007067, GO:0007186
TRINITY_DN101504_c0_g1	34	24	16	20	29	21	36	24	19	24	9	32	15	13	30	14	13	15	GO:0005507, GO:0005739, GO:0008270, GO:0016787, GO:0046474
TRINITY_DN101508_c7_g1	5	1	0	7	1	4	5	4	6	5	0	0	2	1	7	5	5	4	NA
TRINITY_DN101508_c7_g2	49	73	75	63	51	58	36	68	50	73	43	67	68	53	88	72	38	33	GO:0000166, GO:0005634, GO:0005834, GO:0019013, GO:0030529, GO:0080008
TRINITY_DN101508_c7_g3	107	100	105	84	102	66	77	93	96	82	60	87	74	34	81	85	86	61	GO:0000166, GO:0005634, GO:0005834, GO:0019013, GO:0030529, GO:0080008
TRINITY_DN101509_c0_g1	29	67	57	35	38	40	35	41	16	30	49	38	37	30	32	44	44	36	NA
TRINITY_DN101509_c0_g2	144	151	120	103	110	139	96	175	88	112	106	141	204	123	130	113	128	90	GO:0000166, GO:0000788, GO:0003677, GO:0004619, GO:0005730, GO:0005774, GO:0005794, GO:0005829, GO:0005886, GO:0006096, GO:0006334, GO:0009414, GO:0009506, GO:0009507, GO:0009579, GO:0016021, GO:0042393, GO:0046982
TRINITY_DN101509_c0_g4	0	5	8	0	4	5	8	2	1	6	1	1	10	9	7	6	1	4	GO:0000166, GO:0000788, GO:0003677, GO:0004619, GO:0005730, GO:0005774, GO:0005794, GO:0005829, GO:0005886, GO:0006096, GO:0006334, GO:0006352, GO:0009414, GO:0009506, GO:0009507, GO:0009579, GO:0016021, GO:0042393, GO:0046982
TRINITY_DN101510_c1_g1	61	48	51	53	58	35	60	89	58	55	53	63	67	37	53	42	50	61	GO:0003954, GO:0005634, GO:1901006
TRINITY_DN101510_c1_g2	56	58	71	54	40	42	68	87	33	43	24	51	44	40	39	30	54	29	GO:0005789, GO:0009507, GO:0015031, GO:0030134, GO:0030142, GO:0048193
TRINITY_DN101510_c1_g3	3	3	2	2	0	7	0	0	0	4	0	1	1	1	0	0	0	1	NA
TRINITY_DN101511_c0_g1	12	17	14	21	20	24	13	20	16	23	4	77	55	5	27	39	10	16	GO:0008152, GO:0016787
TRINITY_DN101514_c0_g1	28	38	33	29	47	36	35	73	42	45	30	56	28	30	40	64	31	27	GO:0005739, GO:0016020
TRINITY_DN101516_c0_g1	73	122	129	61	81	90	112	116	52	78	27	89	66	73	59	65	50	37	GO:0000165, GO:0000166, GO:0004707, GO:0005515, GO:0005524, GO:0005634, GO:0006468, GO:0007165
TRINITY_DN101516_c0_g2	445	553	557	452	493	454	408	836	462	354	235	439	348	313	319	326	297	280	GO:0000165, GO:0000166, GO:0004707, GO:0005515, GO:0005524, GO:0005634, GO:0006468, GO:0007165
TRINITY_DN101516_c0_g3	45	30	60	32	30	45	29	58	46	25	29	33	49	37	41	29	28	26	GO:0000139, GO:0005768, GO:0005802, GO:0008373, GO:0009311, GO:0009846, GO:0009860, GO:0016021, GO:0018279, GO:0097503
TRINITY_DN101516_c0_g4	214	173	183	222	230	172	158	255	161	141	173	160	140	114	171	169	133	116	GO:0000932, GO:0003729, GO:0004518, GO:0005618, GO:0005635, GO:0005783, GO:0005829, GO:0005886, GO:0006397, GO:0006402, GO:0009306, GO:0009507, GO:0009651, GO:0010372, GO:0010494, GO:0031047, GO:0034605, GO:0046686
TRINITY_DN101517_c4_g1	35	30	15	15	31	25	33	19	12	20	8	17	12	37	18	7	13	22	GO:0004109, GO:0006779, GO:0008080, GO:0009507, GO:0051536, GO:0055114
TRINITY_DN101517_c4_g2	4	5	0	2	2	0	0	3	0	13	0	0	3	1	7	0	4	0	GO:0009535, GO:0009654, GO:0015979, GO:0016021
TRINITY_DN101518_c0_g1	9	5	14	8	1	8	7	8	3	2	0	7	3	2	3	8	0	3	GO:0001731, GO:0003729, GO:0003743, GO:0005634, GO:0005829, GO:0005852, GO:0006446, GO:0016282, GO:0031369, GO:0033290
TRINITY_DN101518_c1_g1	254	305	321	244	211	218	266	329	262	255	261	256	268	198	303	179	214	212	GO:0005488, GO:0008794, GO:0009055, GO:0009570, GO:0009735, GO:0015035, GO:0045454, GO:0055114
TRINITY_DN101520_c1_g1	4927	4752	4157	3946	4692	3948	3650	4719	4041	4000	4812	4339	5069	3663	4679	5548	4627	4087	NA
TRINITY_DN101520_c2_g1	28	15	22	15	37	12	33	38	26	23	5	27	15	11	18	21	18	23	GO:0005622, GO:0015031
TRINITY_DN101522_c0_g1	105	70	50	54	81	75	83	104	69	71	41	66	53	49	62	54	66	39	GO:0000139, GO:0005768, GO:0005802, GO:0016021, GO:0016759, GO:0048868, GO:0071555
TRINITY_DN101522_c0_g2	4	0	1	0	1	1	4	0	0	1	0	0	2	1	4	1	6	2	GO:0000139, GO:0016021, GO:0016759, GO:0071555
TRINITY_DN101523_c1_g2	50	55	52	45	44	38	51	74	71	43	10	55	42	35	30	24	39	35	GO:0008270, GO:0016554
TRINITY_DN101523_c2_g1	6	5	4	7	3	2	1	10	3	4	7	5	6	3	1	3	4	2	GO:0005739, GO:0008270
TRINITY_DN101523_c2_g2	7	3	7	3	2	9	4	7	4	1	0	1	10	1	3	5	4	1	GO:0008270
TRINITY_DN101523_c2_g3	3	4	13	5	7	6	3	13	6	3	17	17	7	4	6	1	8	7	GO:0003729, GO:0004519, GO:0009451, GO:0009570, GO:0009658, GO:0031425, GO:0045727
TRINITY_DN101523_c2_g4	3	3	4	0	0	2	0	2	2	0	0	0	0	3	0	0	0	0	GO:0005739, GO:0016021
TRINITY_DN101523_c2_g6	8	20	10	20	11	7	15	21	8	13	11	11	13	10	3	12	8	7	GO:0005739
TRINITY_DN101524_c3_g1	70	117	118	68	58	66	60	104	40	29	57	72	40	15	34	52	56	44	GO:0000139, GO:0005768, GO:0005802, GO:0008168, GO:0009506, GO:0016021, GO:0032259
TRINITY_DN101524_c4_g1	15	13	11	13	16	23	20	43	31	10	10	14	13	8	12	17	0	9	NA
TRINITY_DN101524_c4_g2	25	31	30	17	22	34	31	27	36	36	11	23	36	21	26	24	30	35	GO:0005515, GO:0005634, GO:0010112, GO:0042742, GO:0045892
TRINITY_DN101524_c4_g3	150	83	94	91	108	84	92	105	115	93	58	97	156	54	137	77	120	96	NA
TRINITY_DN101524_c5_g1	16	8	6	7	8	1	7	6	16	8	0	13	10	7	7	12	5	15	GO:0003677, GO:0005634, GO:0006355
TRINITY_DN101524_c6_g1	62	53	62	40	76	59	55	138	66	56	38	68	51	37	62	37	27	51	GO:0003729, GO:0005634, GO:0005829
TRINITY_DN101525_c0_g1	632	634	704	584	527	606	563	680	525	725	551	473	542	545	558	564	415	397	GO:0003824, GO:0004488, GO:0005829, GO:0009396, GO:0009507, GO:0009853, GO:0035999, GO:0044030, GO:0046653, GO:0055114
TRINITY_DN101526_c0_g2	78	153	134	97	114	75	113	138	99	106	140	107	139	143	97	121	114	112	GO:0003677, GO:0003700, GO:0005634, GO:0006355, GO:0009941, GO:0042538, GO:0046983
TRINITY_DN101526_c0_g3	7	3	7	1	8	0	5	13	8	2	5	6	10	5	3	3	5	1	GO:0003677, GO:0003700, GO:0005634, GO:0006355, GO:0009941, GO:0042538, GO:0046983
[truncated: 24,240 more rows]

## Sheet: Table S2
Rocket Science (Chandler et al., 2020)
Figure 5													Figure 6
TFIID subunit1	RAP2.3	60S	40S	DOT2	DEAH	HSP90-2-like	JJJ1	DNAJ6-like	Class III HSP	DNAJ8	DNAJ3-like	HSF7a-like	ATM	Ku80	XRCC4	RAD51	XPB	DDB1	XAB2	SSRP1	LIG1	UVR8	COP1	HY5	catalase	'response to radiation'	'response to light'
TRINITY_DN103312_c0_g2	TRINITY_DN105254_c1_g1	TRINITY_DN100078_c0_g2	TRINITY_DN100011_c0_g1	TRINITY_DN100099_c2_g1	TRINITY_DN100353_c0_g2	TRINITY_DN98796_c3_g2	TRINITY_DN106935_c0_g1	TRINITY_DN99443_c1_g1	TRINITY_DN98796_c3_g2	TRINITY_DN108841_c0_g1	TRINITY_DN104024_c2_g2	TRINITY_DN100633_c2_g2	TRINITY_DN103628_c0_g1	TRINITY_DN102400_c0_g1	TRINITY_DN91215_c0_g1	TRINITY_DN101713_c0_g2	TRINITY_DN92913_c0_g1	TRINITY_DN105402_c3_g1	TRINITY_DN107974_c2_g1	TRINITY_DN106573_c1_g1	TRINITY_DN100028_c3_g1	TRINITY_DN102794_c1_g1	TRINITY_DN109422_c2_g1	TRINITY_DN105167_c0_g1	TRINITY_DN97716_c13_g1	TRINITY_DN100000_c0_g1	TRINITY_DN100000_c0_g1
		TRINITY_DN100100_c0_g2	TRINITY_DN100011_c0_g2		TRINITY_DN102351_c0_g1								TRINITY_DN104268_c1_g1			TRINITY_DN107906_c3_g1		TRINITY_DN105402_c3_g3		TRINITY_DN109242_c0_g1	TRINITY_DN100028_c3_g4	TRINITY_DN103212_c0_g1	TRINITY_DN91177_c0_g1	TRINITY_DN105167_c0_g2		TRINITY_DN100008_c0_g1	TRINITY_DN100008_c0_g1
		TRINITY_DN100290_c1_g1	TRINITY_DN100155_c0_g1		TRINITY_DN107702_c1_g1								TRINITY_DN5140_c0_g1			TRINITY_DN98179_c0_g1		TRINITY_DN106189_c0_g1			TRINITY_DN101607_c1_g5	TRINITY_DN104872_c1_g2	TRINITY_DN99703_c2_g1	TRINITY_DN90299_c0_g1		TRINITY_DN100008_c1_g3	TRINITY_DN100008_c1_g3
		TRINITY_DN100290_c1_g3	TRINITY_DN100155_c0_g2		TRINITY_DN107702_c1_g2								TRINITY_DN99247_c0_g1					TRINITY_DN106686_c0_g1			TRINITY_DN102557_c5_g4	TRINITY_DN104872_c1_g3				TRINITY_DN100012_c0_g2	TRINITY_DN100012_c0_g2
		TRINITY_DN100760_c0_g1	TRINITY_DN100669_c0_g1		TRINITY_DN10786_c0_g1													TRINITY_DN108049_c1_g1			TRINITY_DN104638_c0_g2	TRINITY_DN105051_c0_g1				TRINITY_DN100075_c0_g1	TRINITY_DN100075_c0_g1
		TRINITY_DN100893_c0_g1	TRINITY_DN100687_c0_g1		TRINITY_DN109297_c0_g1													TRINITY_DN108596_c0_g1			TRINITY_DN104899_c0_g2	TRINITY_DN105603_c0_g1				TRINITY_DN100075_c0_g3	TRINITY_DN100075_c0_g3
		TRINITY_DN100893_c0_g2	TRINITY_DN100687_c0_g2		TRINITY_DN109324_c1_g1													TRINITY_DN52322_c0_g1			TRINITY_DN106905_c0_g2	TRINITY_DN106257_c2_g1				TRINITY_DN100077_c0_g1	TRINITY_DN100077_c0_g1
		TRINITY_DN101177_c2_g2	TRINITY_DN100969_c2_g3		TRINITY_DN2843_c0_g1													TRINITY_DN91250_c0_g1			TRINITY_DN107199_c0_g1	TRINITY_DN106446_c4_g1				TRINITY_DN100090_c1_g1	TRINITY_DN100090_c1_g1
		TRINITY_DN101187_c2_g1	TRINITY_DN100983_c1_g2		TRINITY_DN86060_c0_g1													TRINITY_DN91784_c0_g1			TRINITY_DN107379_c0_g1	TRINITY_DN106446_c4_g2				TRINITY_DN100148_c0_g1	TRINITY_DN100148_c0_g1
		TRINITY_DN101359_c4_g1	TRINITY_DN100983_c1_g4		TRINITY_DN99304_c3_g1													TRINITY_DN91784_c0_g2			TRINITY_DN107393_c0_g1	TRINITY_DN107715_c0_g1				TRINITY_DN100221_c0_g1	TRINITY_DN100221_c0_g1
		TRINITY_DN101528_c3_g1	TRINITY_DN101079_c9_g1		TRINITY_DN99670_c1_g1													TRINITY_DN99119_c1_g3			TRINITY_DN109343_c0_g1	TRINITY_DN109141_c1_g1				TRINITY_DN100236_c0_g1	TRINITY_DN100236_c0_g1
		TRINITY_DN101653_c1_g2	TRINITY_DN101711_c4_g1																		TRINITY_DN109343_c2_g5	TRINITY_DN109141_c1_g2				TRINITY_DN100236_c1_g1	TRINITY_DN100236_c1_g1
		TRINITY_DN101939_c0_g1	TRINITY_DN101749_c0_g2																		TRINITY_DN109583_c2_g1	TRINITY_DN94580_c0_g1				TRINITY_DN100236_c1_g3	TRINITY_DN100236_c1_g3
		TRINITY_DN101939_c0_g3	TRINITY_DN101954_c0_g5																		TRINITY_DN109583_c4_g1	TRINITY_DN95021_c0_g1				TRINITY_DN100236_c1_g4	TRINITY_DN100236_c1_g4
		TRINITY_DN102096_c2_g1	TRINITY_DN102015_c2_g1																		TRINITY_DN64352_c0_g1	TRINITY_DN96199_c0_g1				TRINITY_DN100263_c0_g1	TRINITY_DN100263_c0_g1
		TRINITY_DN102399_c0_g2	TRINITY_DN102255_c4_g1																		TRINITY_DN65754_c0_g1	TRINITY_DN98393_c0_g2				TRINITY_DN100274_c0_g4	TRINITY_DN100274_c0_g4
		TRINITY_DN102496_c1_g1	TRINITY_DN102461_c0_g4																		TRINITY_DN89536_c0_g1	TRINITY_DN99030_c0_g1				TRINITY_DN100375_c0_g3	TRINITY_DN100375_c0_g3
		TRINITY_DN102496_c1_g3	TRINITY_DN103676_c0_g1																							TRINITY_DN100377_c0_g2	TRINITY_DN100377_c0_g2
		TRINITY_DN102522_c0_g1	TRINITY_DN103676_c0_g3																							TRINITY_DN100377_c0_g3	TRINITY_DN100377_c0_g3
		TRINITY_DN102522_c0_g3	TRINITY_DN104019_c0_g1																							TRINITY_DN100473_c0_g1	TRINITY_DN100473_c0_g1
		TRINITY_DN102671_c1_g1	TRINITY_DN104019_c0_g4																							TRINITY_DN100486_c0_g1	TRINITY_DN100486_c0_g1
		TRINITY_DN102681_c1_g1	TRINITY_DN104019_c0_g5																							TRINITY_DN100518_c0_g1	TRINITY_DN100518_c0_g1
		TRINITY_DN102683_c2_g1	TRINITY_DN104098_c0_g2																							TRINITY_DN100538_c0_g1	TRINITY_DN100538_c0_g1
		TRINITY_DN102683_c2_g2	TRINITY_DN104107_c2_g4																							TRINITY_DN100575_c2_g1	TRINITY_DN100575_c2_g1
		TRINITY_DN102683_c2_g3	TRINITY_DN104539_c1_g4																							TRINITY_DN100575_c2_g2	TRINITY_DN100575_c2_g2
		TRINITY_DN102743_c1_g2	TRINITY_DN105951_c3_g3																							TRINITY_DN100582_c0_g1	TRINITY_DN100582_c0_g1
		TRINITY_DN102879_c4_g1	TRINITY_DN106003_c1_g3																							TRINITY_DN100582_c0_g2	TRINITY_DN100582_c0_g2
		TRINITY_DN103169_c1_g1	TRINITY_DN106021_c1_g1																							TRINITY_DN100612_c1_g5	TRINITY_DN100612_c1_g5
		TRINITY_DN103237_c0_g1	TRINITY_DN106021_c1_g3																							TRINITY_DN100631_c0_g1	TRINITY_DN100631_c0_g1
		TRINITY_DN103291_c1_g1	TRINITY_DN106311_c1_g1																							TRINITY_DN100632_c0_g1	TRINITY_DN100632_c0_g1
		TRINITY_DN103427_c1_g3	TRINITY_DN106499_c0_g1																							TRINITY_DN100633_c2_g1	TRINITY_DN100633_c2_g1
		TRINITY_DN103466_c0_g1	TRINITY_DN106739_c3_g1																							TRINITY_DN100633_c2_g2	TRINITY_DN100633_c2_g2
		TRINITY_DN103466_c0_g2	TRINITY_DN106739_c3_g2																							TRINITY_DN100815_c0_g1	TRINITY_DN100815_c0_g1
		TRINITY_DN103470_c0_g1	TRINITY_DN106812_c0_g1																							TRINITY_DN100815_c0_g2	TRINITY_DN100815_c0_g2
		TRINITY_DN103470_c0_g2	TRINITY_DN106812_c0_g2																							TRINITY_DN100815_c0_g3	TRINITY_DN100815_c0_g3
		TRINITY_DN103641_c0_g4	TRINITY_DN106812_c0_g3																							TRINITY_DN100869_c0_g1	TRINITY_DN100869_c0_g1
		TRINITY_DN103767_c0_g1	TRINITY_DN106812_c0_g5																							TRINITY_DN100869_c0_g3	TRINITY_DN100869_c0_g3
		TRINITY_DN103767_c0_g2	TRINITY_DN106921_c0_g1																							TRINITY_DN100893_c0_g1	TRINITY_DN100893_c0_g1
		TRINITY_DN103767_c0_g3	TRINITY_DN106921_c0_g2																							TRINITY_DN100957_c1_g2	TRINITY_DN100957_c1_g2
		TRINITY_DN103843_c0_g1	TRINITY_DN107256_c0_g1																							TRINITY_DN100965_c0_g2	TRINITY_DN100965_c0_g2
		TRINITY_DN103858_c1_g1	TRINITY_DN107587_c0_g4																							TRINITY_DN100982_c0_g1	TRINITY_DN100982_c0_g1
		TRINITY_DN103927_c6_g2	TRINITY_DN108657_c0_g1																							TRINITY_DN100982_c0_g2	TRINITY_DN100982_c0_g2
		TRINITY_DN103927_c6_g3	TRINITY_DN108657_c0_g2																							TRINITY_DN100982_c0_g3	TRINITY_DN100982_c0_g3
		TRINITY_DN104198_c0_g1	TRINITY_DN108657_c0_g4																							TRINITY_DN100994_c0_g2	TRINITY_DN100994_c0_g2
		TRINITY_DN104751_c1_g1	TRINITY_DN95368_c0_g1																							TRINITY_DN101061_c0_g1	TRINITY_DN101061_c0_g1
		TRINITY_DN104751_c1_g4	TRINITY_DN98763_c4_g2																							TRINITY_DN101061_c0_g2	TRINITY_DN101061_c0_g2
		TRINITY_DN105503_c0_g2	TRINITY_DN98763_c4_g3																							TRINITY_DN101076_c3_g1	TRINITY_DN101076_c3_g1
		TRINITY_DN105569_c0_g2																								TRINITY_DN101076_c4_g1	TRINITY_DN101076_c4_g1
		TRINITY_DN105684_c0_g2																								TRINITY_DN101076_c4_g5	TRINITY_DN101076_c4_g5
		TRINITY_DN106174_c0_g1																								TRINITY_DN101078_c0_g1	TRINITY_DN101078_c0_g1
		TRINITY_DN106196_c0_g1																								TRINITY_DN101088_c0_g1	TRINITY_DN101088_c0_g1
		TRINITY_DN106377_c1_g2																								TRINITY_DN101189_c0_g2	TRINITY_DN101189_c0_g2
		TRINITY_DN106377_c1_g4																								TRINITY_DN101189_c0_g3	TRINITY_DN101189_c0_g3
		TRINITY_DN106551_c1_g1																								TRINITY_DN101223_c0_g1	TRINITY_DN101223_c0_g1
		TRINITY_DN106551_c1_g2																								TRINITY_DN101223_c0_g3	TRINITY_DN101223_c0_g3
		TRINITY_DN106551_c1_g4																								TRINITY_DN101259_c2_g4	TRINITY_DN101307_c1_g1
		TRINITY_DN106551_c1_g5																								TRINITY_DN101307_c1_g1	TRINITY_DN101307_c1_g5
		TRINITY_DN106551_c1_g8																								TRINITY_DN101307_c1_g5	TRINITY_DN101363_c0_g1
		TRINITY_DN106577_c0_g2																								TRINITY_DN101363_c0_g1	TRINITY_DN101409_c0_g1
		TRINITY_DN106646_c1_g1																								TRINITY_DN101409_c0_g1	TRINITY_DN101409_c0_g3
		TRINITY_DN106788_c0_g1																								TRINITY_DN101409_c0_g3	TRINITY_DN101471_c0_g2
		TRINITY_DN107790_c1_g4																								TRINITY_DN101454_c4_g1	TRINITY_DN101568_c0_g1
		TRINITY_DN108192_c5_g1																								TRINITY_DN101471_c0_g2	TRINITY_DN101631_c0_g1
		TRINITY_DN108359_c0_g1																								TRINITY_DN101568_c0_g1	TRINITY_DN101651_c0_g2
		TRINITY_DN108800_c0_g1																								TRINITY_DN101631_c0_g1	TRINITY_DN101735_c0_g1
		TRINITY_DN96762_c0_g1																								TRINITY_DN101651_c0_g2	TRINITY_DN101781_c1_g1
		TRINITY_DN96762_c0_g2																								TRINITY_DN101713_c0_g2	TRINITY_DN101800_c0_g3
		TRINITY_DN96762_c0_g3																								TRINITY_DN101735_c0_g1	TRINITY_DN101805_c2_g3
																										TRINITY_DN101781_c1_g1	TRINITY_DN101852_c0_g1
																										TRINITY_DN101800_c0_g3	TRINITY_DN101888_c0_g1
																										TRINITY_DN101805_c2_g3	TRINITY_DN101911_c2_g1
																										TRINITY_DN101852_c0_g1	TRINITY_DN101911_c2_g2
																										TRINITY_DN101888_c0_g1	TRINITY_DN101945_c3_g1
																										TRINITY_DN101911_c2_g1	TRINITY_DN101945_c3_g2
																										TRINITY_DN101911_c2_g2	TRINITY_DN101945_c4_g1
																										TRINITY_DN101945_c3_g1	TRINITY_DN101954_c0_g1
																										TRINITY_DN101945_c3_g2	TRINITY_DN101956_c2_g2
																										TRINITY_DN101945_c4_g1	TRINITY_DN101985_c0_g2
																										TRINITY_DN101954_c0_g1	TRINITY_DN102001_c0_g1
																										TRINITY_DN101956_c2_g2	TRINITY_DN102001_c0_g2
																										TRINITY_DN101985_c0_g2	TRINITY_DN102053_c3_g1
																										TRINITY_DN102001_c0_g1	TRINITY_DN102057_c0_g1
																										TRINITY_DN102001_c0_g2	TRINITY_DN102093_c3_g1
																										TRINITY_DN102053_c3_g1	TRINITY_DN102093_c5_g1
																										TRINITY_DN102057_c0_g1	TRINITY_DN102093_c5_g2
																										TRINITY_DN102093_c3_g1	TRINITY_DN102122_c0_g1
																										TRINITY_DN102093_c5_g1	TRINITY_DN102122_c0_g2
																										TRINITY_DN102093_c5_g2	TRINITY_DN102122_c0_g3
																										TRINITY_DN102122_c0_g1	TRINITY_DN102128_c1_g1
																										TRINITY_DN102122_c0_g2	TRINITY_DN102136_c1_g3
																										TRINITY_DN102122_c0_g3	TRINITY_DN102136_c1_g4
																										TRINITY_DN102128_c1_g1	TRINITY_DN102143_c1_g2
																										TRINITY_DN102136_c1_g3	TRINITY_DN102143_c1_g3
																										TRINITY_DN102136_c1_g4	TRINITY_DN102143_c1_g4
																										TRINITY_DN102143_c1_g2	TRINITY_DN102150_c0_g1
																										TRINITY_DN102143_c1_g3	TRINITY_DN102186_c2_g1
																										TRINITY_DN102143_c1_g4	TRINITY_DN102186_c2_g3
																										TRINITY_DN102150_c0_g1	TRINITY_DN102209_c1_g1
																										TRINITY_DN102186_c2_g1	TRINITY_DN102234_c1_g3
																										TRINITY_DN102186_c2_g3	TRINITY_DN102293_c0_g1
																										TRINITY_DN102209_c1_g1	TRINITY_DN102333_c1_g1
																										TRINITY_DN102234_c1_g3	TRINITY_DN102333_c1_g2
																										TRINITY_DN102293_c0_g1	TRINITY_DN102333_c1_g3
																										TRINITY_DN102333_c1_g1	TRINITY_DN102385_c2_g10
																										TRINITY_DN102333_c1_g2	TRINITY_DN102396_c0_g1
																										TRINITY_DN102333_c1_g3	TRINITY_DN102412_c0_g2
																										TRINITY_DN102362_c0_g1	TRINITY_DN102432_c0_g1
																										TRINITY_DN102385_c2_g10	TRINITY_DN102444_c0_g1
																										TRINITY_DN102396_c0_g1	TRINITY_DN102444_c0_g2
																										TRINITY_DN102400_c0_g1	TRINITY_DN102452_c1_g1
																										TRINITY_DN102412_c0_g2	TRINITY_DN102452_c1_g3
																										TRINITY_DN102432_c0_g1	TRINITY_DN102471_c0_g1
																										TRINITY_DN102444_c0_g1	TRINITY_DN102493_c0_g1
																										TRINITY_DN102444_c0_g2	TRINITY_DN102493_c0_g2
																										TRINITY_DN102452_c1_g1	TRINITY_DN102503_c0_g1
																										TRINITY_DN102452_c1_g3	TRINITY_DN102518_c0_g1
																										TRINITY_DN102471_c0_g1	TRINITY_DN102521_c3_g2
																										TRINITY_DN102493_c0_g1	TRINITY_DN102537_c1_g1
																										TRINITY_DN102493_c0_g2	TRINITY_DN102556_c5_g1
																										TRINITY_DN102503_c0_g1	TRINITY_DN102561_c0_g1
																										TRINITY_DN102518_c0_g1	TRINITY_DN102562_c0_g1
																										TRINITY_DN102521_c3_g2	TRINITY_DN102582_c0_g1
																										TRINITY_DN102537_c1_g1	TRINITY_DN102582_c0_g2
																										TRINITY_DN102556_c5_g1	TRINITY_DN102582_c0_g5
																										TRINITY_DN102561_c0_g1	TRINITY_DN102629_c1_g2
																										TRINITY_DN102562_c0_g1	TRINITY_DN102654_c0_g1
																										TRINITY_DN102582_c0_g1	TRINITY_DN102663_c0_g1
																										TRINITY_DN102582_c0_g2	TRINITY_DN102755_c0_g1
																										TRINITY_DN102582_c0_g5	TRINITY_DN102767_c2_g1
																										TRINITY_DN102629_c1_g2	TRINITY_DN102767_c3_g1
																										TRINITY_DN102654_c0_g1	TRINITY_DN102799_c4_g1
																										TRINITY_DN102663_c0_g1	TRINITY_DN102863_c0_g1
																										TRINITY_DN102755_c0_g1	TRINITY_DN102869_c2_g1
																										TRINITY_DN102767_c2_g1	TRINITY_DN102872_c1_g2
																										TRINITY_DN102767_c3_g1	TRINITY_DN102872_c1_g3
																										TRINITY_DN102799_c4_g1	TRINITY_DN102895_c0_g1
																										TRINITY_DN102863_c0_g1	TRINITY_DN102941_c2_g1
																										TRINITY_DN102869_c2_g1	TRINITY_DN102941_c2_g2
																										TRINITY_DN102872_c1_g2	TRINITY_DN102992_c0_g1
																										TRINITY_DN102872_c1_g3	TRINITY_DN102996_c0_g1
																										TRINITY_DN102895_c0_g1	TRINITY_DN103011_c0_g1
																										TRINITY_DN102941_c2_g1	TRINITY_DN103013_c0_g1
																										TRINITY_DN102941_c2_g2	TRINITY_DN103013_c0_g3
																										TRINITY_DN102992_c0_g1	TRINITY_DN103013_c1_g1
																										TRINITY_DN102996_c0_g1	TRINITY_DN103013_c1_g2
																										TRINITY_DN103011_c0_g1	TRINITY_DN103026_c0_g1
																										TRINITY_DN103013_c0_g1	TRINITY_DN103120_c2_g2
																										TRINITY_DN103013_c0_g3	TRINITY_DN103140_c3_g2
																										TRINITY_DN103013_c1_g1	TRINITY_DN103143_c0_g1
																										TRINITY_DN103013_c1_g2	TRINITY_DN103182_c0_g3
																										TRINITY_DN103026_c0_g1	TRINITY_DN103211_c0_g1
																										TRINITY_DN103120_c2_g2	TRINITY_DN103211_c0_g2
																										TRINITY_DN103140_c3_g2	TRINITY_DN103236_c1_g1
																										TRINITY_DN103143_c0_g1	TRINITY_DN103251_c1_g1
																										TRINITY_DN103166_c0_g5	TRINITY_DN103251_c1_g2
																										TRINITY_DN103182_c0_g3	TRINITY_DN103285_c0_g1
																										TRINITY_DN103187_c1_g4	TRINITY_DN103338_c0_g1
																										TRINITY_DN103211_c0_g1	TRINITY_DN103397_c0_g1
																										TRINITY_DN103211_c0_g2	TRINITY_DN103397_c0_g4
																										TRINITY_DN103236_c1_g1	TRINITY_DN103404_c0_g1
																										TRINITY_DN103251_c1_g1	TRINITY_DN103404_c0_g5
																										TRINITY_DN103251_c1_g2	TRINITY_DN103415_c0_g1
																										TRINITY_DN103285_c0_g1	TRINITY_DN103415_c0_g2
																										TRINITY_DN103338_c0_g1	TRINITY_DN103440_c0_g1
																										TRINITY_DN103397_c0_g1	TRINITY_DN103499_c1_g2
																										TRINITY_DN103397_c0_g4	TRINITY_DN103505_c1_g2
																										TRINITY_DN103404_c0_g1	TRINITY_DN103548_c1_g1
																										TRINITY_DN103404_c0_g5	TRINITY_DN103566_c0_g4
																										TRINITY_DN103415_c0_g1	TRINITY_DN103572_c0_g1
																										TRINITY_DN103415_c0_g2	TRINITY_DN103583_c0_g5
																										TRINITY_DN103440_c0_g1	TRINITY_DN103594_c1_g1
																										TRINITY_DN103499_c1_g2	TRINITY_DN103599_c0_g1
																										TRINITY_DN103505_c1_g2	TRINITY_DN103647_c0_g1
																										TRINITY_DN103548_c1_g1	TRINITY_DN103667_c0_g1
																										TRINITY_DN103566_c0_g4	TRINITY_DN103673_c0_g1
																										TRINITY_DN103572_c0_g1	TRINITY_DN103673_c0_g3
																										TRINITY_DN103583_c0_g5	TRINITY_DN103689_c0_g1
																										TRINITY_DN103594_c1_g1	TRINITY_DN103739_c0_g1
																										TRINITY_DN103599_c0_g1	TRINITY_DN103791_c1_g3
																										TRINITY_DN103628_c0_g1	TRINITY_DN103798_c0_g1
																										TRINITY_DN103647_c0_g1	TRINITY_DN103811_c0_g1
																										TRINITY_DN103667_c0_g1	TRINITY_DN103811_c0_g2
																										TRINITY_DN103673_c0_g1	TRINITY_DN103811_c0_g3
																										TRINITY_DN103673_c0_g3	TRINITY_DN103834_c0_g1
																										TRINITY_DN103689_c0_g1	TRINITY_DN103836_c0_g1
																										TRINITY_DN103739_c0_g1	TRINITY_DN103836_c0_g2
																										TRINITY_DN103791_c1_g3	TRINITY_DN103853_c0_g2
																										TRINITY_DN103798_c0_g1	TRINITY_DN103856_c1_g1
																										TRINITY_DN103811_c0_g1	TRINITY_DN103856_c1_g2
																										TRINITY_DN103811_c0_g2	TRINITY_DN103875_c0_g1
																										TRINITY_DN103811_c0_g3	TRINITY_DN103888_c0_g2
																										TRINITY_DN103834_c0_g1	TRINITY_DN103913_c1_g1
																										TRINITY_DN103836_c0_g1	TRINITY_DN103924_c0_g1
																										TRINITY_DN103836_c0_g2	TRINITY_DN103925_c0_g1
																										TRINITY_DN103853_c0_g2	TRINITY_DN103941_c10_g1
																										TRINITY_DN103856_c1_g1	TRINITY_DN103972_c0_g1
																										TRINITY_DN103856_c1_g2	TRINITY_DN103985_c0_g1
																										TRINITY_DN103875_c0_g1	TRINITY_DN104000_c2_g1
																										TRINITY_DN103888_c0_g2	TRINITY_DN104015_c0_g2
																										TRINITY_DN103913_c1_g1	TRINITY_DN104024_c2_g1
																										TRINITY_DN103924_c0_g1	TRINITY_DN104024_c2_g2
																										TRINITY_DN103925_c0_g1	TRINITY_DN104024_c2_g3
																										TRINITY_DN103941_c10_g1	TRINITY_DN104024_c2_g4
																										TRINITY_DN103972_c0_g1	TRINITY_DN104027_c2_g1
																										TRINITY_DN103985_c0_g1	TRINITY_DN104050_c2_g1
																										TRINITY_DN104000_c2_g1	TRINITY_DN104051_c0_g2
																										TRINITY_DN104015_c0_g2	TRINITY_DN104094_c0_g2
																										TRINITY_DN104024_c2_g1	TRINITY_DN104095_c1_g1
																										TRINITY_DN104024_c2_g2	TRINITY_DN104095_c1_g2
																										TRINITY_DN104024_c2_g3	TRINITY_DN104127_c4_g1
																										TRINITY_DN104024_c2_g4	TRINITY_DN104152_c1_g1
																										TRINITY_DN104027_c2_g1	TRINITY_DN104152_c1_g2
																										TRINITY_DN104050_c2_g1	TRINITY_DN104194_c0_g2
																										TRINITY_DN104051_c0_g2	TRINITY_DN104197_c0_g2
																										TRINITY_DN104094_c0_g2	TRINITY_DN104283_c0_g3
																										TRINITY_DN104095_c1_g1	TRINITY_DN104287_c1_g1
																										TRINITY_DN104095_c1_g2	TRINITY_DN104313_c1_g1
																										TRINITY_DN104127_c4_g1	TRINITY_DN104317_c0_g1
																										TRINITY_DN104152_c1_g1	TRINITY_DN104328_c1_g1
																										TRINITY_DN104152_c1_g2	TRINITY_DN104338_c0_g7
																										TRINITY_DN104156_c0_g1	TRINITY_DN104409_c0_g1
																										TRINITY_DN104194_c0_g2	TRINITY_DN104433_c0_g1
																										TRINITY_DN104197_c0_g2	TRINITY_DN104445_c0_g1
																										TRINITY_DN104268_c1_g1	TRINITY_DN104445_c0_g2
																										TRINITY_DN104283_c0_g3	TRINITY_DN104461_c0_g3
																										TRINITY_DN104287_c1_g1	TRINITY_DN104461_c0_g7
																										TRINITY_DN104313_c1_g1	TRINITY_DN104475_c3_g1
																										TRINITY_DN104317_c0_g1	TRINITY_DN104510_c0_g1
																										TRINITY_DN104328_c1_g1	TRINITY_DN104510_c0_g2
																										TRINITY_DN104338_c0_g7	TRINITY_DN104518_c0_g1
																										TRINITY_DN104409_c0_g1	TRINITY_DN104583_c0_g3
																										TRINITY_DN104433_c0_g1	TRINITY_DN104583_c0_g4
																										TRINITY_DN104445_c0_g1	TRINITY_DN104589_c0_g1
																										TRINITY_DN104445_c0_g2	TRINITY_DN104677_c2_g1
																										TRINITY_DN104461_c0_g3	TRINITY_DN104718_c0_g1
																										TRINITY_DN104461_c0_g7	TRINITY_DN104718_c0_g2
																										TRINITY_DN104475_c3_g1	TRINITY_DN104790_c0_g1
																										TRINITY_DN104510_c0_g1	TRINITY_DN104790_c0_g2
																										TRINITY_DN104510_c0_g2	TRINITY_DN104792_c0_g1
																										TRINITY_DN104518_c0_g1	TRINITY_DN104812_c1_g2
																										TRINITY_DN104583_c0_g3	TRINITY_DN104840_c0_g1
																										TRINITY_DN104583_c0_g4	TRINITY_DN104860_c1_g1
																										TRINITY_DN104589_c0_g1	TRINITY_DN104887_c0_g1
																										TRINITY_DN104677_c2_g1	TRINITY_DN104953_c0_g1
																										TRINITY_DN104718_c0_g1	TRINITY_DN104962_c0_g5
																										TRINITY_DN104718_c0_g2	TRINITY_DN104975_c2_g3
																										TRINITY_DN104790_c0_g1	TRINITY_DN104975_c2_g4
																										TRINITY_DN104790_c0_g2	TRINITY_DN104976_c1_g1
																										TRINITY_DN104792_c0_g1	TRINITY_DN105004_c0_g2
																										TRINITY_DN104812_c1_g2	TRINITY_DN105010_c0_g2
																										TRINITY_DN104840_c0_g1	TRINITY_DN105021_c1_g1
																										TRINITY_DN104860_c1_g1	TRINITY_DN105021_c1_g3
																										TRINITY_DN104887_c0_g1	TRINITY_DN105022_c0_g2
																										TRINITY_DN104953_c0_g1	TRINITY_DN105069_c0_g1
																										TRINITY_DN104962_c0_g5	TRINITY_DN105070_c1_g1
																										TRINITY_DN104975_c2_g3	TRINITY_DN105099_c1_g4
																										TRINITY_DN104975_c2_g4	TRINITY_DN105136_c0_g1
																										TRINITY_DN104976_c1_g1	TRINITY_DN105167_c0_g1
																										TRINITY_DN105004_c0_g2	TRINITY_DN105167_c0_g2
																										TRINITY_DN105010_c0_g2	TRINITY_DN105178_c0_g1
																										TRINITY_DN105021_c1_g1	TRINITY_DN105178_c0_g5
																										TRINITY_DN105021_c1_g3	TRINITY_DN105227_c2_g2
																										TRINITY_DN105022_c0_g2	TRINITY_DN105244_c0_g1
																										TRINITY_DN105069_c0_g1	TRINITY_DN105276_c0_g2
																										TRINITY_DN105070_c1_g1	TRINITY_DN105307_c0_g1
																										TRINITY_DN105099_c1_g4	TRINITY_DN105313_c0_g2
																										TRINITY_DN105136_c0_g1	TRINITY_DN105313_c0_g3
																										TRINITY_DN105167_c0_g1	TRINITY_DN105381_c6_g2
																										TRINITY_DN105167_c0_g2	TRINITY_DN105501_c0_g1
																										TRINITY_DN105178_c0_g1	TRINITY_DN105501_c0_g2
																										TRINITY_DN105178_c0_g5	TRINITY_DN105505_c1_g2
																										TRINITY_DN105227_c2_g2	TRINITY_DN105508_c0_g1
																										TRINITY_DN105244_c0_g1	TRINITY_DN105510_c2_g1
																										TRINITY_DN105276_c0_g2	TRINITY_DN105593_c0_g1
																										TRINITY_DN105307_c0_g1	TRINITY_DN105606_c0_g1
																										TRINITY_DN105313_c0_g2	TRINITY_DN105616_c0_g2
																										TRINITY_DN105313_c0_g3	TRINITY_DN105650_c0_g2
																										TRINITY_DN105381_c6_g2	TRINITY_DN105673_c0_g1
																										TRINITY_DN105501_c0_g1	TRINITY_DN105682_c0_g1
																										TRINITY_DN105501_c0_g2	TRINITY_DN105729_c0_g1
																										TRINITY_DN105505_c1_g2	TRINITY_DN105812_c0_g1
																										TRINITY_DN105508_c0_g1	TRINITY_DN105838_c0_g1
																										TRINITY_DN105510_c2_g1	TRINITY_DN105850_c3_g1
																										TRINITY_DN105593_c0_g1	TRINITY_DN105885_c0_g1
																										TRINITY_DN105606_c0_g1	TRINITY_DN105924_c0_g1
																										TRINITY_DN105616_c0_g2	TRINITY_DN105976_c0_g1
																										TRINITY_DN105650_c0_g2	TRINITY_DN105976_c0_g2
																										TRINITY_DN105673_c0_g1	TRINITY_DN105994_c0_g2
																										TRINITY_DN105682_c0_g1	TRINITY_DN105994_c0_g3
																										TRINITY_DN105729_c0_g1	TRINITY_DN106019_c0_g1
																										TRINITY_DN105812_c0_g1	TRINITY_DN106041_c0_g2
																										TRINITY_DN105838_c0_g1	TRINITY_DN106041_c0_g5
																										TRINITY_DN105850_c3_g1	TRINITY_DN106041_c0_g7
																										TRINITY_DN105885_c0_g1	TRINITY_DN106048_c0_g1
																										TRINITY_DN105921_c0_g1	TRINITY_DN106060_c0_g1
																										TRINITY_DN105924_c0_g1	TRINITY_DN106060_c0_g3
																										TRINITY_DN105976_c0_g1	TRINITY_DN106067_c2_g1
																										TRINITY_DN105976_c0_g2	TRINITY_DN106093_c0_g1
																										TRINITY_DN105994_c0_g2	TRINITY_DN106159_c5_g1
																										TRINITY_DN105994_c0_g3	TRINITY_DN106159_c5_g4
																										TRINITY_DN106019_c0_g1	TRINITY_DN106222_c0_g1
																										TRINITY_DN106041_c0_g2	TRINITY_DN106243_c0_g1
																										TRINITY_DN106041_c0_g5	TRINITY_DN106247_c0_g1
																										TRINITY_DN106041_c0_g7	TRINITY_DN106249_c7_g1
																										TRINITY_DN106048_c0_g1	TRINITY_DN106257_c2_g1
																										TRINITY_DN106060_c0_g1	TRINITY_DN106262_c0_g1
																										TRINITY_DN106060_c0_g3	TRINITY_DN106273_c0_g3
																										TRINITY_DN106067_c2_g1	TRINITY_DN106397_c4_g1
																										TRINITY_DN106093_c0_g1	TRINITY_DN106418_c2_g2
																										TRINITY_DN106159_c5_g1	TRINITY_DN106418_c2_g4
																										TRINITY_DN106159_c5_g4	TRINITY_DN106504_c0_g1
																										TRINITY_DN106172_c0_g1	TRINITY_DN106504_c0_g2
																										TRINITY_DN106222_c0_g1	TRINITY_DN106505_c0_g1
																										TRINITY_DN106224_c0_g1	TRINITY_DN106526_c1_g1
																										TRINITY_DN106243_c0_g1	TRINITY_DN106544_c0_g1
																										TRINITY_DN106247_c0_g1	TRINITY_DN106591_c0_g2
																										TRINITY_DN106249_c7_g1	TRINITY_DN106596_c0_g2
																										TRINITY_DN106257_c2_g1	TRINITY_DN106600_c0_g1
																										TRINITY_DN106262_c0_g1	TRINITY_DN106600_c0_g3
																										TRINITY_DN106273_c0_g3	TRINITY_DN106600_c0_g4
																										TRINITY_DN106397_c4_g1	TRINITY_DN106608_c1_g1
																										TRINITY_DN106418_c2_g2	TRINITY_DN106642_c3_g1
																										TRINITY_DN106418_c2_g4	TRINITY_DN106663_c0_g1
																										TRINITY_DN106463_c0_g1	TRINITY_DN106668_c2_g1
																										TRINITY_DN106504_c0_g1	TRINITY_DN106692_c0_g1
																										TRINITY_DN106504_c0_g2	TRINITY_DN106704_c0_g1
																										TRINITY_DN106505_c0_g1	TRINITY_DN106723_c0_g1
																										TRINITY_DN106526_c1_g1	TRINITY_DN106723_c0_g2
																										TRINITY_DN106544_c0_g1	TRINITY_DN106728_c1_g1
																										TRINITY_DN106591_c0_g2	TRINITY_DN106728_c1_g2
																										TRINITY_DN106596_c0_g2	TRINITY_DN106748_c1_g1
																										TRINITY_DN106600_c0_g1	TRINITY_DN106767_c0_g1
																										TRINITY_DN106600_c0_g3	TRINITY_DN106780_c0_g1
																										TRINITY_DN106600_c0_g4	TRINITY_DN106794_c6_g1
																										TRINITY_DN106608_c1_g1	TRINITY_DN106814_c0_g1
																										TRINITY_DN106621_c2_g1	TRINITY_DN106823_c0_g2
																										TRINITY_DN106642_c3_g1	TRINITY_DN106842_c1_g1
																										TRINITY_DN106663_c0_g1	TRINITY_DN106843_c0_g1
																										TRINITY_DN106668_c2_g1	TRINITY_DN106844_c0_g3
																										TRINITY_DN106692_c0_g1	TRINITY_DN106858_c1_g1
																										TRINITY_DN106704_c0_g1	TRINITY_DN106858_c1_g2
																										TRINITY_DN106716_c2_g1	TRINITY_DN106876_c0_g3
																										TRINITY_DN106723_c0_g1	TRINITY_DN106899_c0_g1
																										TRINITY_DN106723_c0_g2	TRINITY_DN106905_c0_g2
																										TRINITY_DN106728_c1_g1	TRINITY_DN106914_c6_g1
																										TRINITY_DN106728_c1_g2	TRINITY_DN106914_c6_g3
																										TRINITY_DN106748_c1_g1	TRINITY_DN106960_c1_g1
																										TRINITY_DN106767_c0_g1	TRINITY_DN107000_c0_g2
																										TRINITY_DN106780_c0_g1	TRINITY_DN107055_c0_g4
																										TRINITY_DN106794_c6_g1	TRINITY_DN107059_c0_g1
																										TRINITY_DN106814_c0_g1	TRINITY_DN107059_c0_g2
																										TRINITY_DN106823_c0_g2	TRINITY_DN107064_c0_g1
																										TRINITY_DN106842_c1_g1	TRINITY_DN107064_c0_g2
																										TRINITY_DN106843_c0_g1	TRINITY_DN107064_c0_g4
																										TRINITY_DN106844_c0_g3	TRINITY_DN107064_c0_g5
																										TRINITY_DN106858_c1_g1	TRINITY_DN107083_c1_g1
																										TRINITY_DN106858_c1_g2	TRINITY_DN107128_c1_g2
																										TRINITY_DN106876_c0_g3	TRINITY_DN107134_c0_g1
																										TRINITY_DN106899_c0_g1	TRINITY_DN107155_c0_g2
																										TRINITY_DN106905_c0_g2	TRINITY_DN107196_c2_g1
																										TRINITY_DN106914_c6_g1	TRINITY_DN107198_c0_g2
																										TRINITY_DN106914_c6_g3	TRINITY_DN107198_c0_g3
																										TRINITY_DN106955_c0_g1	TRINITY_DN107198_c0_g4
																										TRINITY_DN106960_c1_g1	TRINITY_DN107244_c0_g1
																										TRINITY_DN107000_c0_g2	TRINITY_DN107313_c0_g4
																										TRINITY_DN107055_c0_g4	TRINITY_DN107348_c1_g1
																										TRINITY_DN107059_c0_g1	TRINITY_DN107348_c1_g2
																										TRINITY_DN107059_c0_g2	TRINITY_DN107348_c1_g3
																										TRINITY_DN107064_c0_g1	TRINITY_DN107384_c4_g1
																										TRINITY_DN107064_c0_g2	TRINITY_DN107391_c0_g1
																										TRINITY_DN107064_c0_g4	TRINITY_DN107410_c1_g2
																										TRINITY_DN107064_c0_g5	TRINITY_DN107456_c0_g1
																										TRINITY_DN107083_c1_g1	TRINITY_DN107456_c0_g3
																										TRINITY_DN107128_c1_g2	TRINITY_DN107501_c0_g1
																										TRINITY_DN107134_c0_g1	TRINITY_DN107504_c0_g2
																										TRINITY_DN107155_c0_g2	TRINITY_DN107504_c0_g5
																										TRINITY_DN107196_c2_g1	TRINITY_DN107504_c0_g6
																										TRINITY_DN107198_c0_g2	TRINITY_DN107508_c0_g2
																										TRINITY_DN107198_c0_g3	TRINITY_DN107510_c1_g1
																										TRINITY_DN107198_c0_g4	TRINITY_DN107516_c0_g1
																										TRINITY_DN107244_c0_g1	TRINITY_DN107574_c0_g1
																										TRINITY_DN107313_c0_g4	TRINITY_DN107574_c2_g6
																										TRINITY_DN107348_c1_g1	TRINITY_DN107591_c1_g1
																										TRINITY_DN107348_c1_g2	TRINITY_DN107641_c0_g1
																										TRINITY_DN107348_c1_g3	TRINITY_DN107684_c0_g1
																										TRINITY_DN107384_c4_g1	TRINITY_DN107711_c0_g2
																										TRINITY_DN107391_c0_g1	TRINITY_DN107711_c0_g3
																										TRINITY_DN107410_c1_g2	TRINITY_DN107723_c1_g2
																										TRINITY_DN107456_c0_g1	TRINITY_DN107732_c0_g1
																										TRINITY_DN107456_c0_g3	TRINITY_DN107779_c0_g1
																										TRINITY_DN107501_c0_g1	TRINITY_DN107781_c0_g4
																										TRINITY_DN107504_c0_g2	TRINITY_DN107787_c0_g1
																										TRINITY_DN107504_c0_g5	TRINITY_DN107805_c1_g1
																										TRINITY_DN107504_c0_g6	TRINITY_DN107818_c0_g1
																										TRINITY_DN107508_c0_g2	TRINITY_DN107851_c0_g3
																										TRINITY_DN107510_c1_g1	TRINITY_DN107860_c2_g1
																										TRINITY_DN107516_c0_g1	TRINITY_DN107881_c1_g1
																										TRINITY_DN107574_c0_g1	TRINITY_DN107905_c1_g1
																										TRINITY_DN107574_c2_g6	TRINITY_DN107905_c1_g2
																										TRINITY_DN107591_c1_g1	TRINITY_DN107910_c0_g1
																										TRINITY_DN107641_c0_g1	TRINITY_DN107966_c0_g1
																										TRINITY_DN107684_c0_g1	TRINITY_DN107982_c0_g2
																										TRINITY_DN107711_c0_g2	TRINITY_DN107982_c0_g3
																										TRINITY_DN107711_c0_g3	TRINITY_DN107983_c1_g2
																										TRINITY_DN107723_c1_g2	TRINITY_DN107988_c0_g2
																										TRINITY_DN107732_c0_g1	TRINITY_DN107996_c1_g1
																										TRINITY_DN107779_c0_g1	TRINITY_DN108014_c1_g1
																										TRINITY_DN107781_c0_g1	TRINITY_DN108014_c1_g3
																										TRINITY_DN107781_c0_g4	TRINITY_DN108015_c1_g1
																										TRINITY_DN107787_c0_g1	TRINITY_DN108020_c5_g3
																										TRINITY_DN107805_c1_g1	TRINITY_DN108045_c1_g1
																										TRINITY_DN107818_c0_g1	TRINITY_DN108075_c0_g1
																										TRINITY_DN107851_c0_g3	TRINITY_DN108076_c0_g1
																										TRINITY_DN107860_c2_g1	TRINITY_DN108104_c0_g1
																										TRINITY_DN107881_c1_g1	TRINITY_DN108150_c0_g4
																										TRINITY_DN107905_c1_g1	TRINITY_DN108162_c0_g1
																										TRINITY_DN107905_c1_g2	TRINITY_DN108162_c0_g3
																										TRINITY_DN107906_c3_g1	TRINITY_DN108220_c4_g1
																										TRINITY_DN107910_c0_g1	TRINITY_DN108220_c4_g2
																										TRINITY_DN107966_c0_g1	TRINITY_DN108296_c1_g1
																										TRINITY_DN107982_c0_g2	TRINITY_DN108313_c0_g1
																										TRINITY_DN107982_c0_g3	TRINITY_DN108329_c0_g1
																										TRINITY_DN107983_c1_g2	TRINITY_DN108368_c1_g1
																										TRINITY_DN107988_c0_g2	TRINITY_DN108368_c1_g3
																										TRINITY_DN107996_c1_g1	TRINITY_DN108377_c1_g1
																										TRINITY_DN108014_c1_g1	TRINITY_DN108380_c0_g1
																										TRINITY_DN108014_c1_g3	TRINITY_DN108385_c0_g2
																										TRINITY_DN108015_c1_g1	TRINITY_DN108396_c1_g3
																										TRINITY_DN108020_c5_g3	TRINITY_DN108410_c1_g1
																										TRINITY_DN108045_c1_g1	TRINITY_DN108436_c0_g1
																										TRINITY_DN108075_c0_g1	TRINITY_DN108442_c4_g2
																										TRINITY_DN108076_c0_g1	TRINITY_DN108470_c0_g1
																										TRINITY_DN108104_c0_g1	TRINITY_DN108488_c0_g2
																										TRINITY_DN108150_c0_g4	TRINITY_DN108507_c1_g2
																										TRINITY_DN108162_c0_g1	TRINITY_DN108514_c0_g1
																										TRINITY_DN108162_c0_g3	TRINITY_DN108520_c1_g1
																										TRINITY_DN108220_c4_g1	TRINITY_DN108520_c1_g4
																										TRINITY_DN108220_c4_g2	TRINITY_DN108532_c1_g1
																										TRINITY_DN108275_c0_g1	TRINITY_DN108532_c1_g2
																										TRINITY_DN108296_c1_g1	TRINITY_DN108532_c1_g4
																										TRINITY_DN108313_c0_g1	TRINITY_DN108556_c0_g1
																										TRINITY_DN108329_c0_g1	TRINITY_DN108565_c0_g1
																										TRINITY_DN108368_c1_g1	TRINITY_DN108570_c0_g1
																										TRINITY_DN108368_c1_g3	TRINITY_DN108570_c0_g2
																										TRINITY_DN108377_c1_g1	TRINITY_DN108577_c0_g1
																										TRINITY_DN108380_c0_g1	TRINITY_DN108577_c1_g1
																										TRINITY_DN108385_c0_g2	TRINITY_DN108577_c1_g2
																										TRINITY_DN108396_c1_g3	TRINITY_DN108611_c1_g2
																										TRINITY_DN108410_c1_g1	TRINITY_DN108613_c0_g1
																										TRINITY_DN108436_c0_g1	TRINITY_DN108613_c0_g2
																										TRINITY_DN108442_c4_g2	TRINITY_DN108621_c0_g1
																										TRINITY_DN108470_c0_g1	TRINITY_DN108638_c2_g3
																										TRINITY_DN108488_c0_g2	TRINITY_DN108638_c2_g4
																										TRINITY_DN108507_c1_g2	TRINITY_DN108650_c0_g1
																										TRINITY_DN108514_c0_g1	TRINITY_DN108654_c1_g1
																										TRINITY_DN108520_c1_g1	TRINITY_DN108685_c0_g1
																										TRINITY_DN108520_c1_g4	TRINITY_DN108719_c0_g1
																										TRINITY_DN108532_c1_g1	TRINITY_DN108736_c1_g1
																										TRINITY_DN108532_c1_g2	TRINITY_DN108745_c1_g1
																										TRINITY_DN108532_c1_g4	TRINITY_DN108753_c1_g1
																										TRINITY_DN108556_c0_g1	TRINITY_DN108766_c1_g1
																										TRINITY_DN108565_c0_g1	TRINITY_DN108770_c1_g2
																										TRINITY_DN108570_c0_g1	TRINITY_DN108789_c0_g2
																										TRINITY_DN108570_c0_g2	TRINITY_DN108789_c0_g3
																										TRINITY_DN108577_c0_g1	TRINITY_DN108825_c0_g1
																										TRINITY_DN108577_c1_g1	TRINITY_DN108841_c0_g1
																										TRINITY_DN108577_c1_g2	TRINITY_DN108841_c0_g3
																										TRINITY_DN108611_c1_g2	TRINITY_DN108847_c0_g1
																										TRINITY_DN108613_c0_g1	TRINITY_DN108873_c0_g2
																										TRINITY_DN108613_c0_g2	TRINITY_DN108899_c0_g1
																										TRINITY_DN108621_c0_g1	TRINITY_DN108920_c0_g2
																										TRINITY_DN108638_c2_g3	TRINITY_DN108920_c0_g3
																										TRINITY_DN108638_c2_g4	TRINITY_DN108944_c0_g1
																										TRINITY_DN108650_c0_g1	TRINITY_DN108944_c0_g2
																										TRINITY_DN108654_c1_g1	TRINITY_DN108944_c1_g1
																										TRINITY_DN108685_c0_g1	TRINITY_DN108956_c1_g1
																										TRINITY_DN108719_c0_g1	TRINITY_DN108963_c0_g1
																										TRINITY_DN108736_c1_g1	TRINITY_DN108991_c0_g1
																										TRINITY_DN108745_c1_g1	TRINITY_DN109021_c0_g1
																										TRINITY_DN108753_c1_g1	TRINITY_DN109120_c0_g2
																										TRINITY_DN108766_c1_g1	TRINITY_DN109196_c0_g1
																										TRINITY_DN108770_c1_g2	TRINITY_DN109267_c0_g1
																										TRINITY_DN108789_c0_g2	TRINITY_DN109381_c0_g1
																										TRINITY_DN108789_c0_g3	TRINITY_DN109385_c2_g1
																										TRINITY_DN108825_c0_g1	TRINITY_DN109385_c2_g2
																										TRINITY_DN108841_c0_g1	TRINITY_DN109385_c3_g1
																										TRINITY_DN108841_c0_g3	TRINITY_DN109387_c1_g1
																										TRINITY_DN108847_c0_g1	TRINITY_DN109391_c2_g2
																										TRINITY_DN108873_c0_g2	TRINITY_DN109409_c0_g1
																										TRINITY_DN108899_c0_g1	TRINITY_DN109422_c2_g1
																										TRINITY_DN108920_c0_g2	TRINITY_DN109425_c2_g3
																										TRINITY_DN108920_c0_g3	TRINITY_DN109481_c3_g2
																										TRINITY_DN108944_c0_g1	TRINITY_DN109481_c3_g3
																										TRINITY_DN108944_c0_g2	TRINITY_DN109481_c3_g5
																										TRINITY_DN108944_c1_g1	TRINITY_DN109484_c1_g1
																										TRINITY_DN108956_c1_g1	TRINITY_DN109519_c2_g2
																										TRINITY_DN108963_c0_g1	TRINITY_DN109560_c2_g4
																										TRINITY_DN108991_c0_g1	TRINITY_DN109604_c0_g2
																										TRINITY_DN109021_c0_g1	TRINITY_DN110127_c0_g1
																										TRINITY_DN109120_c0_g2	TRINITY_DN112412_c0_g1
																										TRINITY_DN109196_c0_g1	TRINITY_DN11631_c0_g1
																										TRINITY_DN109267_c0_g1	TRINITY_DN116554_c0_g1
																										TRINITY_DN109381_c0_g1	TRINITY_DN119974_c0_g1
																										TRINITY_DN109385_c2_g1	TRINITY_DN120304_c0_g1
																										TRINITY_DN109385_c2_g2	TRINITY_DN120406_c0_g1
																										TRINITY_DN109385_c3_g1	TRINITY_DN124469_c0_g1
																										TRINITY_DN109387_c1_g1	TRINITY_DN125085_c0_g1
																										TRINITY_DN109391_c2_g2	TRINITY_DN126731_c0_g1
																										TRINITY_DN109409_c0_g1	TRINITY_DN12826_c0_g1
																										TRINITY_DN109422_c2_g1	TRINITY_DN128621_c0_g1
																										TRINITY_DN109425_c2_g3	TRINITY_DN13191_c0_g1
																										TRINITY_DN109481_c3_g2	TRINITY_DN13965_c0_g1
																										TRINITY_DN109481_c3_g3	TRINITY_DN28390_c0_g1
																										TRINITY_DN109481_c3_g5	TRINITY_DN30400_c0_g1
																										TRINITY_DN109484_c1_g1	TRINITY_DN30554_c0_g1
																										TRINITY_DN109519_c2_g2	TRINITY_DN32761_c0_g1
																										TRINITY_DN109560_c2_g4	TRINITY_DN33167_c0_g1
																										TRINITY_DN109604_c0_g2	TRINITY_DN33977_c0_g1
																										TRINITY_DN110127_c0_g1	TRINITY_DN38311_c0_g1
																										TRINITY_DN111183_c0_g1	TRINITY_DN40747_c0_g1
																										TRINITY_DN112412_c0_g1	TRINITY_DN47897_c0_g1
																										TRINITY_DN11631_c0_g1	TRINITY_DN48495_c0_g1
																										TRINITY_DN116554_c0_g1	TRINITY_DN48875_c0_g1
																										TRINITY_DN119974_c0_g1	TRINITY_DN52582_c0_g1
																										TRINITY_DN120304_c0_g1	TRINITY_DN56283_c0_g1
																										TRINITY_DN120406_c0_g1	TRINITY_DN57175_c0_g1
																										TRINITY_DN124469_c0_g1	TRINITY_DN57865_c0_g1
																										TRINITY_DN125085_c0_g1	TRINITY_DN59240_c0_g1
																										TRINITY_DN126731_c0_g1	TRINITY_DN60782_c0_g1
																										TRINITY_DN12826_c0_g1	TRINITY_DN61217_c0_g1
																										TRINITY_DN128621_c0_g1	TRINITY_DN62625_c0_g1
																										TRINITY_DN13191_c0_g1	TRINITY_DN63986_c0_g1
																										TRINITY_DN13965_c0_g1	TRINITY_DN69055_c0_g1
																										TRINITY_DN23977_c0_g1	TRINITY_DN69404_c0_g1
																										TRINITY_DN28390_c0_g1	TRINITY_DN71968_c0_g1
																										TRINITY_DN30400_c0_g1	TRINITY_DN7199_c0_g1
																										TRINITY_DN30554_c0_g1	TRINITY_DN73938_c0_g1
																										TRINITY_DN32761_c0_g1	TRINITY_DN74753_c0_g1
																										TRINITY_DN33167_c0_g1	TRINITY_DN74999_c0_g1
																										TRINITY_DN33977_c0_g1	TRINITY_DN77154_c0_g1
																										TRINITY_DN38311_c0_g1	TRINITY_DN77577_c0_g1
																										TRINITY_DN40747_c0_g1	TRINITY_DN78075_c0_g1
																										TRINITY_DN47897_c0_g1	TRINITY_DN78097_c0_g1
																										TRINITY_DN48495_c0_g1	TRINITY_DN78576_c0_g1
																										TRINITY_DN48875_c0_g1	TRINITY_DN79565_c0_g1
																										TRINITY_DN52582_c0_g1	TRINITY_DN79871_c0_g1
																										TRINITY_DN56283_c0_g1	TRINITY_DN83725_c0_g1
																										TRINITY_DN57175_c0_g1	TRINITY_DN84372_c0_g1
																										TRINITY_DN57865_c0_g1	TRINITY_DN84400_c0_g1
																										TRINITY_DN59240_c0_g1	TRINITY_DN84593_c0_g1
																										TRINITY_DN60782_c0_g1	TRINITY_DN84759_c0_g1
																										TRINITY_DN61217_c0_g1	TRINITY_DN84887_c0_g1
																										TRINITY_DN62625_c0_g1	TRINITY_DN84931_c0_g1
																										TRINITY_DN63986_c0_g1	TRINITY_DN84945_c0_g1
																										TRINITY_DN69055_c0_g1	TRINITY_DN84984_c0_g1
																										TRINITY_DN69404_c0_g1	TRINITY_DN85361_c0_g1
																										TRINITY_DN71968_c0_g1	TRINITY_DN85703_c0_g1
																										TRINITY_DN7199_c0_g1	TRINITY_DN85738_c0_g1
																										TRINITY_DN73938_c0_g1	TRINITY_DN86329_c0_g1
																										TRINITY_DN74753_c0_g1	TRINITY_DN86545_c0_g1
																										TRINITY_DN74999_c0_g1	TRINITY_DN86621_c0_g1
																										TRINITY_DN77154_c0_g1	TRINITY_DN87153_c0_g1
																										TRINITY_DN77577_c0_g1	TRINITY_DN87750_c0_g1
																										TRINITY_DN78075_c0_g1	TRINITY_DN87800_c0_g2
																										TRINITY_DN78097_c0_g1	TRINITY_DN88118_c0_g1
																										TRINITY_DN78576_c0_g1	TRINITY_DN88312_c0_g2
																										TRINITY_DN79565_c0_g1	TRINITY_DN88312_c1_g1
																										TRINITY_DN79871_c0_g1	TRINITY_DN88780_c0_g1
																										TRINITY_DN80379_c0_g1	TRINITY_DN89161_c0_g1
																										TRINITY_DN83725_c0_g1	TRINITY_DN89447_c0_g1
																										TRINITY_DN84372_c0_g1	TRINITY_DN89447_c0_g3
																										TRINITY_DN84400_c0_g1	TRINITY_DN89492_c0_g1
																										TRINITY_DN84593_c0_g1	TRINITY_DN89761_c0_g1
																										TRINITY_DN84759_c0_g1	TRINITY_DN90013_c0_g1
																										TRINITY_DN84887_c0_g1	TRINITY_DN90046_c0_g1
																										TRINITY_DN84931_c0_g1	TRINITY_DN90299_c0_g1
																										TRINITY_DN84945_c0_g1	TRINITY_DN90331_c0_g1
																										TRINITY_DN84984_c0_g1	TRINITY_DN90382_c0_g2
																										TRINITY_DN85361_c0_g1	TRINITY_DN90768_c0_g1
																										TRINITY_DN85468_c0_g1	TRINITY_DN90834_c0_g1
																										TRINITY_DN85703_c0_g1	TRINITY_DN90848_c0_g1
																										TRINITY_DN85738_c0_g1	TRINITY_DN91086_c0_g1
																										TRINITY_DN86329_c0_g1	TRINITY_DN91096_c0_g1
																										TRINITY_DN86545_c0_g1	TRINITY_DN91105_c0_g1
																										TRINITY_DN86621_c0_g1	TRINITY_DN91166_c0_g1
																										TRINITY_DN87153_c0_g1	TRINITY_DN91201_c0_g1
																										TRINITY_DN87750_c0_g1	TRINITY_DN91268_c0_g1
																										TRINITY_DN87800_c0_g2	TRINITY_DN91273_c0_g1
																										TRINITY_DN88118_c0_g1	TRINITY_DN91315_c0_g1
																										TRINITY_DN88312_c0_g2	TRINITY_DN91341_c0_g1
																										TRINITY_DN88312_c1_g1	TRINITY_DN91553_c0_g1
																										TRINITY_DN88780_c0_g1	TRINITY_DN91616_c0_g1
																										TRINITY_DN89161_c0_g1	TRINITY_DN91628_c0_g1
																										TRINITY_DN89447_c0_g1	TRINITY_DN91638_c0_g1
																										TRINITY_DN89447_c0_g3	TRINITY_DN91652_c0_g1
																										TRINITY_DN89492_c0_g1	TRINITY_DN91663_c0_g1
																										TRINITY_DN89761_c0_g1	TRINITY_DN91680_c0_g2
																										TRINITY_DN90013_c0_g1	TRINITY_DN92171_c0_g2
																										TRINITY_DN90046_c0_g1	TRINITY_DN92412_c0_g1
																										TRINITY_DN90124_c0_g1	TRINITY_DN92444_c0_g1
																										TRINITY_DN90299_c0_g1	TRINITY_DN92466_c0_g1
																										TRINITY_DN90331_c0_g1	TRINITY_DN92466_c0_g2
																										TRINITY_DN90382_c0_g2	TRINITY_DN92569_c0_g1
																										TRINITY_DN90768_c0_g1	TRINITY_DN92601_c0_g1
																										TRINITY_DN90834_c0_g1	TRINITY_DN92608_c0_g1
																										TRINITY_DN90848_c0_g1	TRINITY_DN92621_c0_g1
																										TRINITY_DN91086_c0_g1	TRINITY_DN92642_c0_g1
																										TRINITY_DN91096_c0_g1	TRINITY_DN92877_c1_g1
																										TRINITY_DN91105_c0_g1	TRINITY_DN92913_c0_g1
																										TRINITY_DN91166_c0_g1	TRINITY_DN92926_c0_g1
																										TRINITY_DN91201_c0_g1	TRINITY_DN93124_c0_g1
																										TRINITY_DN91268_c0_g1	TRINITY_DN93150_c0_g1
																										TRINITY_DN91273_c0_g1	TRINITY_DN93229_c0_g1
																										TRINITY_DN91315_c0_g1	TRINITY_DN93245_c0_g1
																										TRINITY_DN91341_c0_g1	TRINITY_DN93245_c0_g2
																										TRINITY_DN91553_c0_g1	TRINITY_DN93248_c0_g1
																										TRINITY_DN91616_c0_g1	TRINITY_DN93263_c0_g1
																										TRINITY_DN91628_c0_g1	TRINITY_DN93263_c0_g2
																										TRINITY_DN91638_c0_g1	TRINITY_DN93438_c0_g1
																										TRINITY_DN91652_c0_g1	TRINITY_DN93571_c0_g1
																										TRINITY_DN91663_c0_g1	TRINITY_DN93591_c0_g1
																										TRINITY_DN91680_c0_g2	TRINITY_DN93591_c0_g3
																										TRINITY_DN92171_c0_g2	TRINITY_DN93612_c2_g1
																										TRINITY_DN92412_c0_g1	TRINITY_DN93618_c0_g1
																										TRINITY_DN92444_c0_g1	TRINITY_DN93631_c0_g1
																										TRINITY_DN92466_c0_g1	TRINITY_DN93639_c0_g1
																										TRINITY_DN92466_c0_g2	TRINITY_DN93673_c0_g1
																										TRINITY_DN92569_c0_g1	TRINITY_DN93726_c0_g1
																										TRINITY_DN92601_c0_g1	TRINITY_DN93735_c10_g1
																										TRINITY_DN92608_c0_g1	TRINITY_DN93735_c9_g1
																										TRINITY_DN92621_c0_g1	TRINITY_DN93763_c0_g1
																										TRINITY_DN92642_c0_g1	TRINITY_DN93771_c0_g1
																										TRINITY_DN92877_c1_g1	TRINITY_DN93773_c0_g1
																										TRINITY_DN92913_c0_g1	TRINITY_DN93798_c0_g1
																										TRINITY_DN92926_c0_g1	TRINITY_DN93858_c0_g1
																										TRINITY_DN93010_c0_g1	TRINITY_DN93892_c5_g1
																										TRINITY_DN93124_c0_g1	TRINITY_DN94062_c0_g1
																										TRINITY_DN93150_c0_g1	TRINITY_DN94086_c0_g1
																										TRINITY_DN93229_c0_g1	TRINITY_DN94134_c0_g1
																										TRINITY_DN93245_c0_g1	TRINITY_DN94269_c0_g4
																										TRINITY_DN93245_c0_g2	TRINITY_DN94292_c0_g1
																										TRINITY_DN93248_c0_g1	TRINITY_DN94310_c1_g1
																										TRINITY_DN93263_c0_g1	TRINITY_DN94432_c0_g1
																										TRINITY_DN93263_c0_g2	TRINITY_DN94432_c0_g2
																										TRINITY_DN93438_c0_g1	TRINITY_DN94488_c0_g1
																										TRINITY_DN93571_c0_g1	TRINITY_DN94505_c5_g1
																										TRINITY_DN93591_c0_g1	TRINITY_DN94506_c0_g1
																										TRINITY_DN93591_c0_g3	TRINITY_DN94554_c0_g1
																										TRINITY_DN93612_c2_g1	TRINITY_DN94560_c0_g1
																										TRINITY_DN93618_c0_g1	TRINITY_DN94560_c0_g2
																										TRINITY_DN93631_c0_g1	TRINITY_DN94574_c0_g1
																										TRINITY_DN93639_c0_g1	TRINITY_DN94574_c0_g2
																										TRINITY_DN93673_c0_g1	TRINITY_DN94665_c0_g1
																										TRINITY_DN93726_c0_g1	TRINITY_DN94674_c1_g3
																										TRINITY_DN93735_c10_g1	TRINITY_DN94714_c0_g1
																										TRINITY_DN93735_c9_g1	TRINITY_DN94897_c0_g1
																										TRINITY_DN93763_c0_g1	TRINITY_DN94897_c0_g3
																										TRINITY_DN93771_c0_g1	TRINITY_DN94938_c0_g1
																										TRINITY_DN93773_c0_g1	TRINITY_DN94980_c0_g1
																										TRINITY_DN93798_c0_g1	TRINITY_DN94980_c0_g2
																										TRINITY_DN93858_c0_g1	TRINITY_DN94986_c5_g1
																										TRINITY_DN93878_c0_g1	TRINITY_DN95010_c0_g1
																										TRINITY_DN93892_c5_g1	TRINITY_DN95098_c0_g1
																										TRINITY_DN94062_c0_g1	TRINITY_DN95157_c0_g1
																										TRINITY_DN94086_c0_g1	TRINITY_DN95198_c0_g1
																										TRINITY_DN94134_c0_g1	TRINITY_DN95198_c0_g2
																										TRINITY_DN94269_c0_g4	TRINITY_DN95221_c0_g1
																										TRINITY_DN94292_c0_g1	TRINITY_DN95235_c0_g1
																										TRINITY_DN94310_c1_g1	TRINITY_DN95285_c11_g1
																										TRINITY_DN94432_c0_g1	TRINITY_DN95313_c0_g1
																										TRINITY_DN94432_c0_g2	TRINITY_DN95374_c0_g6
																										TRINITY_DN94488_c0_g1	TRINITY_DN95534_c0_g1
																										TRINITY_DN94505_c5_g1	TRINITY_DN95534_c0_g2
																										TRINITY_DN94506_c0_g1	TRINITY_DN95534_c0_g3
																										TRINITY_DN94554_c0_g1	TRINITY_DN95544_c0_g1
																										TRINITY_DN94560_c0_g1	TRINITY_DN95544_c0_g3
																										TRINITY_DN94560_c0_g2	TRINITY_DN95544_c0_g4
																										TRINITY_DN94574_c0_g1	TRINITY_DN95554_c0_g1
																										TRINITY_DN94574_c0_g2	TRINITY_DN95565_c0_g1
																										TRINITY_DN94665_c0_g1	TRINITY_DN95578_c0_g1
																										TRINITY_DN94674_c1_g3	TRINITY_DN95635_c0_g1
																										TRINITY_DN94714_c0_g1	TRINITY_DN95646_c1_g3
																										TRINITY_DN94897_c0_g1	TRINITY_DN95717_c0_g1
																										TRINITY_DN94897_c0_g3	TRINITY_DN95866_c12_g1
																										TRINITY_DN94938_c0_g1	TRINITY_DN95875_c2_g1
																										TRINITY_DN94980_c0_g1	TRINITY_DN95906_c0_g1
																										TRINITY_DN94980_c0_g2	TRINITY_DN96007_c1_g3
																										TRINITY_DN94986_c5_g1	TRINITY_DN96021_c0_g1
																										TRINITY_DN95010_c0_g1	TRINITY_DN96075_c0_g2
																										TRINITY_DN95098_c0_g1	TRINITY_DN96185_c0_g1
																										TRINITY_DN95157_c0_g1	TRINITY_DN96263_c0_g1
																										TRINITY_DN95198_c0_g1	TRINITY_DN96309_c0_g1
																										TRINITY_DN95198_c0_g2	TRINITY_DN96394_c0_g1
																										TRINITY_DN95221_c0_g1	TRINITY_DN96403_c0_g1
																										TRINITY_DN95235_c0_g1	TRINITY_DN96457_c1_g3
																										TRINITY_DN95285_c11_g1	TRINITY_DN96467_c2_g4
																										TRINITY_DN95313_c0_g1	TRINITY_DN96470_c0_g1
																										TRINITY_DN95374_c0_g6	TRINITY_DN96524_c1_g1
																										TRINITY_DN95534_c0_g1	TRINITY_DN96525_c0_g1
																										TRINITY_DN95534_c0_g2	TRINITY_DN96557_c2_g2
																										TRINITY_DN95534_c0_g3	TRINITY_DN96670_c0_g1
																										TRINITY_DN95544_c0_g1	TRINITY_DN96670_c0_g2
																										TRINITY_DN95544_c0_g3	TRINITY_DN96683_c0_g1
																										TRINITY_DN95544_c0_g4	TRINITY_DN96686_c0_g1
																										TRINITY_DN95554_c0_g1	TRINITY_DN96692_c0_g1
																										TRINITY_DN95565_c0_g1	TRINITY_DN96718_c0_g1
																										TRINITY_DN95578_c0_g1	TRINITY_DN96824_c0_g3
																										TRINITY_DN95635_c0_g1	TRINITY_DN96827_c0_g1
																										TRINITY_DN95646_c1_g3	TRINITY_DN96954_c0_g1
																										TRINITY_DN95717_c0_g1	TRINITY_DN97003_c1_g1
																										TRINITY_DN95866_c12_g1	TRINITY_DN97223_c0_g1
																										TRINITY_DN95875_c2_g1	TRINITY_DN97297_c0_g1
																										TRINITY_DN95906_c0_g1	TRINITY_DN97302_c0_g1
																										TRINITY_DN96007_c1_g3	TRINITY_DN97330_c0_g1
																										TRINITY_DN96021_c0_g1	TRINITY_DN97349_c0_g1
																										TRINITY_DN96075_c0_g2	TRINITY_DN97363_c0_g1
																										TRINITY_DN96185_c0_g1	TRINITY_DN97386_c1_g2
																										TRINITY_DN96226_c0_g1	TRINITY_DN97533_c0_g1
																										TRINITY_DN96263_c0_g1	TRINITY_DN97550_c0_g1
																										TRINITY_DN96309_c0_g1	TRINITY_DN97550_c1_g1
																										TRINITY_DN96394_c0_g1	TRINITY_DN97564_c0_g1
																										TRINITY_DN96403_c0_g1	TRINITY_DN97653_c0_g1
																										TRINITY_DN96457_c1_g3	TRINITY_DN97716_c13_g1
																										TRINITY_DN96467_c2_g4	TRINITY_DN97718_c1_g1
																										TRINITY_DN96470_c0_g1	TRINITY_DN97720_c0_g1
																										TRINITY_DN96524_c1_g1	TRINITY_DN97720_c0_g2
																										TRINITY_DN96525_c0_g1	TRINITY_DN97741_c0_g1
																										TRINITY_DN96557_c2_g2	TRINITY_DN97763_c0_g1
																										TRINITY_DN96670_c0_g1	TRINITY_DN97789_c0_g1
																										TRINITY_DN96670_c0_g2	TRINITY_DN97808_c2_g1
																										TRINITY_DN96683_c0_g1	TRINITY_DN97864_c2_g1
																										TRINITY_DN96686_c0_g1	TRINITY_DN97916_c0_g1
																										TRINITY_DN96692_c0_g1	TRINITY_DN97944_c2_g1
																										TRINITY_DN96718_c0_g1	TRINITY_DN97957_c0_g1
																										TRINITY_DN96824_c0_g3	TRINITY_DN97969_c2_g1
																										TRINITY_DN96827_c0_g1	TRINITY_DN97978_c0_g1
																										TRINITY_DN96954_c0_g1	TRINITY_DN98033_c0_g7
																										TRINITY_DN97003_c1_g1	TRINITY_DN98068_c0_g1
																										TRINITY_DN97223_c0_g1	TRINITY_DN98068_c0_g2
																										TRINITY_DN97225_c0_g1	TRINITY_DN98077_c1_g2
																										TRINITY_DN97297_c0_g1	TRINITY_DN98078_c0_g1
																										TRINITY_DN97302_c0_g1	TRINITY_DN98106_c1_g1
																										TRINITY_DN97330_c0_g1	TRINITY_DN98106_c1_g2
																										TRINITY_DN97349_c0_g1	TRINITY_DN98193_c0_g1
																										TRINITY_DN97363_c0_g1	TRINITY_DN98356_c0_g1
																										TRINITY_DN97386_c1_g2	TRINITY_DN98356_c0_g2
																										TRINITY_DN97533_c0_g1	TRINITY_DN98401_c1_g1
																										TRINITY_DN97550_c0_g1	TRINITY_DN98401_c1_g2
																										TRINITY_DN97550_c1_g1	TRINITY_DN98430_c0_g1
																										TRINITY_DN97564_c0_g1	TRINITY_DN98481_c2_g1
																										TRINITY_DN97653_c0_g1	TRINITY_DN98485_c0_g1
																										TRINITY_DN97716_c13_g1	TRINITY_DN98533_c0_g1
																										TRINITY_DN97718_c1_g1	TRINITY_DN98543_c1_g4
																										TRINITY_DN97720_c0_g1	TRINITY_DN98551_c0_g3
																										TRINITY_DN97720_c0_g2	TRINITY_DN98558_c0_g1
																										TRINITY_DN97741_c0_g1	TRINITY_DN98558_c0_g2
																										TRINITY_DN97763_c0_g1	TRINITY_DN98664_c0_g1
																										TRINITY_DN97789_c0_g1	TRINITY_DN98675_c1_g2
																										TRINITY_DN97808_c2_g1	TRINITY_DN98681_c0_g1
																										TRINITY_DN97864_c2_g1	TRINITY_DN98738_c0_g3
																										TRINITY_DN97916_c0_g1	TRINITY_DN98744_c1_g4
																										TRINITY_DN97944_c2_g1	TRINITY_DN98778_c0_g1
																										TRINITY_DN97957_c0_g1	TRINITY_DN98778_c0_g2
																										TRINITY_DN97969_c2_g1	TRINITY_DN98800_c0_g1
																										TRINITY_DN97978_c0_g1	TRINITY_DN98809_c0_g1
																										TRINITY_DN98033_c0_g7	TRINITY_DN98825_c0_g1
																										TRINITY_DN98068_c0_g1	TRINITY_DN98847_c0_g1
																										TRINITY_DN98068_c0_g2	TRINITY_DN98847_c0_g3
																										TRINITY_DN98077_c1_g2	TRINITY_DN98854_c0_g1
																										TRINITY_DN98078_c0_g1	TRINITY_DN98860_c0_g1
																										TRINITY_DN98106_c1_g1	TRINITY_DN98860_c1_g1
																										TRINITY_DN98106_c1_g2	TRINITY_DN98860_c1_g2
																										TRINITY_DN98179_c0_g1	TRINITY_DN98864_c0_g1
																										TRINITY_DN98193_c0_g1	TRINITY_DN98964_c0_g2
																										TRINITY_DN98356_c0_g1	TRINITY_DN99002_c0_g2
																										TRINITY_DN98356_c0_g2	TRINITY_DN99024_c0_g1
																										TRINITY_DN98401_c1_g1	TRINITY_DN99028_c0_g1
																										TRINITY_DN98401_c1_g2	TRINITY_DN99028_c0_g2
																										TRINITY_DN98430_c0_g1	TRINITY_DN99059_c0_g1
																										TRINITY_DN98481_c2_g1	TRINITY_DN99065_c0_g2
																										TRINITY_DN98482_c0_g1	TRINITY_DN99151_c0_g1
																										TRINITY_DN98485_c0_g1	TRINITY_DN99184_c0_g3
																										TRINITY_DN98533_c0_g1	TRINITY_DN99206_c2_g2
																										TRINITY_DN98543_c1_g4	TRINITY_DN99209_c0_g1
																										TRINITY_DN98551_c0_g3	TRINITY_DN99224_c0_g1
																										TRINITY_DN98558_c0_g1	TRINITY_DN99237_c4_g1
																										TRINITY_DN98558_c0_g2	TRINITY_DN99253_c0_g2
																										TRINITY_DN98664_c0_g1	TRINITY_DN99253_c1_g1
																										TRINITY_DN98675_c1_g2	TRINITY_DN99281_c0_g1
																										TRINITY_DN98681_c0_g1	TRINITY_DN99298_c1_g2
																										TRINITY_DN98738_c0_g3	TRINITY_DN99318_c0_g1
																										TRINITY_DN98744_c1_g4	TRINITY_DN99318_c0_g2
																										TRINITY_DN98778_c0_g1	TRINITY_DN99322_c0_g1
																										TRINITY_DN98778_c0_g2	TRINITY_DN99329_c0_g1
																										TRINITY_DN98800_c0_g1	TRINITY_DN99376_c1_g1
																										TRINITY_DN98809_c0_g1	TRINITY_DN99406_c1_g2
																										TRINITY_DN98825_c0_g1	TRINITY_DN99441_c3_g1
																										TRINITY_DN98847_c0_g1	TRINITY_DN99441_c3_g2
																										TRINITY_DN98847_c0_g3	TRINITY_DN99456_c3_g2
																										TRINITY_DN98854_c0_g1	TRINITY_DN99476_c0_g1
																										TRINITY_DN98860_c0_g1	TRINITY_DN99476_c0_g2
																										TRINITY_DN98860_c1_g1	TRINITY_DN99513_c0_g2
																										TRINITY_DN98860_c1_g2	TRINITY_DN99559_c3_g1
																										TRINITY_DN98864_c0_g1	TRINITY_DN99648_c0_g2
																										TRINITY_DN98964_c0_g2	TRINITY_DN99663_c0_g1
																										TRINITY_DN99002_c0_g2	TRINITY_DN99663_c0_g2
																										TRINITY_DN99024_c0_g1	TRINITY_DN99750_c0_g1
																										TRINITY_DN99028_c0_g1	TRINITY_DN99779_c0_g1
																										TRINITY_DN99028_c0_g2	TRINITY_DN99779_c1_g1
																										TRINITY_DN99059_c0_g1	TRINITY_DN99826_c0_g1
																										TRINITY_DN99065_c0_g2	TRINITY_DN99979_c0_g1
																										TRINITY_DN99151_c0_g1	TRINITY_DN99979_c0_g3
																										TRINITY_DN99184_c0_g3	TRINITY_DN99979_c0_g4
																										TRINITY_DN99206_c2_g2
																										TRINITY_DN99209_c0_g1
																										TRINITY_DN99224_c0_g1
																										TRINITY_DN99237_c4_g1
																										TRINITY_DN99247_c0_g1
																										TRINITY_DN99253_c0_g2
																										TRINITY_DN99253_c1_g1
																										TRINITY_DN99281_c0_g1
																										TRINITY_DN99298_c1_g2
																										TRINITY_DN99318_c0_g1
																										TRINITY_DN99318_c0_g2
																										TRINITY_DN99322_c0_g1
																										TRINITY_DN99329_c0_g1
																										TRINITY_DN99376_c1_g1
																										TRINITY_DN99406_c1_g2
																										TRINITY_DN99441_c3_g1
																										TRINITY_DN99441_c3_g2
																										TRINITY_DN99456_c3_g2
																										TRINITY_DN99476_c0_g1
																										TRINITY_DN99476_c0_g2
																										TRINITY_DN99513_c0_g2
																										TRINITY_DN99559_c3_g1
																										TRINITY_DN99648_c0_g2
																										TRINITY_DN99663_c0_g1
																										TRINITY_DN99663_c0_g2
																										TRINITY_DN99750_c0_g1
																										TRINITY_DN99779_c0_g1
																										TRINITY_DN99779_c1_g1
																										TRINITY_DN99826_c0_g1
																										TRINITY_DN99979_c0_g1
																										TRINITY_DN99979_c0_g3
																										TRINITY_DN99979_c0_g4
